# Supplementary material for: Composite dietary antioxidant index in relation to urge urinary incontinence in US men
Source: Front Nutr. 2024 Dec 20;11:1514320. doi: 10.3389/fnut.2024.1514320 (PMC11695336; doi:10.3389/fnut.2024.1514320)
Supplement: Supplementary file 3 [file Table_3.xlsx]

## Sheet: Sheet 1
SEQN	CDAI	CDAI_quantile	GENDR	AGECS	AGE	RACE	EDUCATIONNEW	EDUCATION	INDFMPIRCS	BMICS	SMOKINGNEW	ALQ130CS	HBP	DIABETEFIN	VIGACT	MODACT	HTC	CDNEW	WTINT2YR	WTMEC2YR	SDMVPSU	SDMVSTRA	WTDRD1	WTDR2D	VESUM	VA	ALPHA.CAROTENE	BETA.CAROTENE	BETA.CRYPTOXANTHIN	LYCOPENE	LUTEIN.ZEAXANTHIN	VITAMIN.C	ZINC	SELE	CARSUM	BMI	BPXSY1	BPXDI1	BPXSY2	BPXDI2	BPXSY3	BPXDI3	WTSAF2YR	LBXGLU	LBXGH	VIGOROUS.ACTIVITY	MODERATE.ACTIVITY	ALQ130	BP
100001	-2.91191	1	1	0	39	3	3	4	0	2	1	0	1	0	1	1	0	0	121099	152100	2	140	91462.7	78570.1	4.975	320.5	19.5	2192	21.5	4799	713	33.75	9.02	60.5	7745	30.9	126	90	128	92	128	92	310182	90	5.4	1	1	6	1
100012	-0.130437	2	1	1	51	3	3	5		2	2	0	1	1	0	0	1	0	236672	255038	2	143	227073	458381	6.83	554	53.5	235	39	490.5	647	60.05	15.205	124.6	1465	45.1	134	80	140	78	138	78			7.6	2	2	2	1
100015	5.11615	4	1	0	27	3	2	3	0	0	1	1	0	0	1	1	0	0	81539.9	92057.6	2	146	64778.3	55647.2	25.045	590.5	13	643.5	37.5	6860	296	53.9	20.39	178.7	7850	23.6	114	76	120	76	118	72	210017	99	5	1	1	12	2
100016	5.50203	4	1	0	36	5	3	5	1	1	1	0	0	0	0	0	0	0	30043.5	29106.1	2	145	25993.1	24062.4	11.32	623	371	2500	171	35637.5	949.5	63.85	11.81	188.8	39629	29.5	116	68	122	74	118	68			5.7	2	2	1	2
100019	3.25607	3	1	0	22	4	1	2	0	0	1		0	0	0	1	0	0	30887.1	31653.2	2	144	21016.1	17684.7	12.315	409.5	2.5	542	28	13325	870.5	180.15	12.1	142.75	14768	19.3	114	72	116	72	116	78	0			2	1		2
100020	-2.70656	1	1	1	65	3	2	3	0	2	1		1	1	1	0	1	0	18107	23342.2	2	139	35374.8	34122.3	4.84	191.5	59.5	348.5	28	7193	601.5	64.5	6.55	84.9	8230.5	37.9	152	78	160	80	152	78			9.9	1	2		9
100037	3.03667	3	1	1	54	1	3	4	1	1	1	0	1	0	0	1	1	0	37181.9	39920.4	1	148	79477.3	110305	8.43	1114.5	634	2604	95	7386.5	1217	27.6	21.525	119.7	11936.5	29.6	124	84	122	84	120	82			5.4	2	1	2	1
100040	-2.49593	1	1	0	24	5	2	3	1	2	1	0	1	0	1	1	0	0	84071	88097.7	2	146	52976	45508.5	4.4	465	404	1282.5	64	3199	982.5	21.5	7.605	103.5	5932	34.3	124	66	120	66	120	60	200983	102	5.3	1	1	9	1
100046	15.2659	4	1	1	51	5	3	4	0	2	1	0	1	0	1	1	0	0	19743.6	20396.4	2	142	34567.8	45113.9	13.575	1225.5	66	5467	1587	15302	1471.5	439.3	29.91	260.65	23893.5	34.2	120	74	122	76	122	74			5.7	1	1	8	1
100047	-4.34418	1	1	0	42	4	2	3		1	1	0	1	0	1	1	0	0	35704.8	35701.1	2	147	26688.2	21943.9	7.55	125	21.5	715	28	655	450	21.15	5.63	63.4	1869.5	26.3	156	92	150	94	156	96	100628	102	5.8	1	1	1	2
100051	0.520237	2	1	1	66	3	2	3	1	2	1	0	1	1	0	0	1	1	32052.5	31604.6	1	142	19133.9	15653.1	8.155	479.5	37.5	364	23.5	933	672	19.4	16.985	166.6	2030	42.9	130	96	136	84	132	86	79665.1	107	6.4	2	2	5	1
100056	2.74732	3	1	1	57	1	3	5	1	2	2	0	0	1	0	0	1	0	54035.7	53551.1	1	148	36396.6	78133.2	13.575	279.5	73.5	866	87.5	10901.5	1051	105.6	15.545	153	12979.5	36.9	136	84	132	88	140	88	108138	135	6.2	2	2	3	2
100067	-4.036	1	1	1	69	3	3	4	1	2	1	0	1	1	1	1	1	0	5360.88	7242.76	2	139	4384.87	8626.85	2.6	215	16	83.5	56.5	387	200	59.35	6.995	71.85	743	44.5	126	72	128	72	132	70	15637	273	9.1	1	1	1	1
100071	-1.57019	1	1	1	71	3	3	4	0	0	1	0	1	0	1	1	1	0	19955.1	21728.1	2	146	17298.8	14151.8	15.935	640.5	1	146.5	18	342	603.5	16.2	7.38	80.8	1111	24.9	174	84	158	86	164	86	70660.6	95	5.7	1	1	1	2
100085	1.96086	3	1	1	64	3	1	2	1	1	1		0	0	1	1	0	0	16073.4	15822.8	1	142	23979.2	30500.6	6.43	1076.5	271.5	2379	75	2634	919	62.2	19.175	112.1	6278.5	29.7	118	94	126	84	124	80			5.6	1	1		2
100092	4.90303	4	1	0	22	5	3	4	1	1	2	0	1	0	1	1	1	1	44401.9	43841.8	2	134	44794.2	37693.5	13.23	320	59.5	475	67.5	1210.5	580.5	33.95	25.53	282.1	2393	25.8	144	82	146	84	146	88			5.2	1	1	3	2
100098	-3.63993	1	1	1	61	4	3	5	1	2	2	0	1	0	0	0	0	1	12269.6	12622.2	1	137	21120.8	26315.7	8.315	222.5	18	93	25.5	1	577.5	9.85	8.75	68.95	715	35.5	128	84	122	88	126	84			5.5	2	2	2	1
100100	1.40474	3	1	0	32	4	1	2	0	0	2	0	0	0	0	1	0	0	21139.1	25403.4	2	140	25955.2	21840.9	6.97	569	59	505	57	6961.5	668.5	136.2	14.195	117.3	8251	22.6	126	84	130	78	128	76	50254.4	100	5.3	2	1	4	2
100102	11.1617	4	1	0	41	5	3	5	1	2	2	0	0	0	1	1	0	0	10950.8	11009.9	2	140	9460.26	8557.2	18.7	1099.5	1801	5200	87	9406.5	3080.5	272.45	19.715	265.6	19575	32.5	106	74	104	76	104	68	28455.2	101	4.6	1	1	1	2
100103	4.44463	4	1	1	61	2	1	2	1	2	2	0	0	1	0	0	0	2	11781.1	12817.8	1	144	7790.04	6777.19	7.955	545	88	1650.5	358.5	27629.5	1207	169.4	11.795	140.05	30933.5	33.5	110	80	126	82	108	88	40815.5	134	6.1	2	2	1	2
100107	5.08793	4	1	0	23	4	2	3	0	0	2		0	0	0	0	0	0	37309.5	39119.4	1	147	39969.2	33633.4	19.695	696.5	33	270.5	117	2952.5	603	172.9	17.76	165.65	3976	17.9	98	70	98	68			92726.9	87	5.6	2	2		2
100110	5.79582	4	1	0	26	4	3	5	1	0	2	0	0	0	0	0	0	0	31113.8	30395.3	1	144	20180.9	40840	15.175	807	14.5	673	37.5	17414.5	1154	292.25	11.07	112.5	19293.5	24.5	98	64	98	66	96	62	60129.5	94		2	2	1	2
100111	-0.836353	2	1	0	26	1	3	4	1	0	2	0	0	0	0	1	0	0	81413.4	83194.7	2	135	58768	53686.7	4.015	728.5	12	572.5	1	8454	206.5	8.6	10.915	122.9	9246	22.4	124	82	118	72	120	72	180061	92	4.8	2	1	3	2
100113	1.7752	3	1	1	79	3	2	3	1	2	1	0	1	1	1	1	1	2	128812	139598	1	134	72223.2	142093	7.455	434	1	2160.5	278	15801	956	80.75	14.53	122.35	19196.5	33.8	158	72	160	68	162	72			7.1	1	1	1	1
100114	0.0960662	2	1	1	79	3	3	5		1	1	0	1	0	0	0	0	1	15874.3	17126.5	2	136	25954.9	33013.6	10.425	581	31.5	1846	0.5	433	4002	76.5	12.625	91.5	6313	27.5	146	64	146	68	144	70	51803.6	111	5.3	2	2	2	1
100118	1.43284	3	1	1	78	4	3	4	1	1	2		1	1	0	1	1	1	11251.9	11453.7	2	142	19165.5	23879.5	11.805	295.5	87	1794	287.5	15600	1190.5	133	7.12	121.45	18959	27	128	56	130	58	126	54	27355	142	6.3	2	1		1
100122	-2.96189	1	1	1	65	4	3	4	1	1	1	0	0	0	0	1	1	2	15800.9	16356.9	2	140	27370	34102	7.45	363.5	36	288.5	53	478	1557.5	7.15	7.4	100.4	2413	28.1	124	68	126	70	126	72	32622.3	94	5.7	2	1	2	2
100123	0.443715	2	1	1	57	3	1	2	0	2	1	0	1	1	1	1	1	2	23915.1	25233.3	2	146	42765.3	42325.3	7.335	493	2	594	28	17388	644	18.6	12.245	117.25	18656	37.2	98	48	90	38	98	48	59159.8	151	7.6	1	1	1	1
100127	2.34229	3	1	1	55	2	3	4	1	2	1	0	1	0	1	1	1	0	24375.8	23860.6	2	144	18977.1	16939.6	8.07	360.5	544.5	2667.5	157	2050	796	262.45	7.615	163.75	6215	33.5	158	86	166	90	162	88			6.1	1	1	4	1
100129	-0.570035	2	1	1	72	1	2	3	0	2	1	0	0	1	0	0	1	0	13866.9	15253.5	2	142	9270.35	8065.03	4.655	824	730	2621.5	22.5	4844	1195	17.05	10.7	116.45	9413	31.5	124	78	124	78	122	72	32685.7	124	6.8	2	2	1	2
100133	-0.933176	2	1	0	20	3	1	2	1	0	1	0	0	0	0	0	0	0	42407.2	46083.9	1	145	27711.7	23805.5	8.635	693.5	12	297.5	4.5	3942	209	13.5	12.995	91.5	4465	17.1	124	82	122	76	126	70	0			2	2	11	2
100142	15.5989	4	1	1	72	3	3	5	0	0	2		0	0	1	1	0	0	36742.6	50257.4	1	140	40012.4	32733.4	11.995	1854	337.5	1711	332.5	4712.5	2417	677.75	22.65	198.15	9510.5	24.1	106	64	110	60	106	62	139987	110	5.8	1	1		2
100151	-0.938728	2	1	1	60	1	1	1	0	2	1	0	1	1	1	1	0	0	6626.46	6898.04	1	137	12280.3	16611	3.99	319.5	46.5	513.5	32.5	4277.5	1418.5	84.3	12.275	111.75	6288.5	35.5	154	80	152	90	146	90	14781.4	111	6	1	1	4	2
100154	-1.81004	1	1	1	66	1	1	2	0	2	1	0	1	1	0	0	1	0	5738.47	5946.2	1	135	10585.8	14318.9	9.715	365	66.5	398	70.5	719.5	1679	65.65	7.57	96.45	2933.5	30.1	132	78	134	76	130	78	13560.8	167	8.7	2	2	2	1
100158	-6.07784	1	1	1	61	4	3	4	1	2	1		0	1	0	0	1	1	6758.34	7125.98	2	147	11923.9	11266.6	3.175	143.5	1.5	22.5	11.5	94.5	230.5	7.2	2.96	47.3	360.5	35	136	74	132	70	134	72			9.8	2	2		2
100165	8.79991	4	1	1	56	3	2	3		0	1	0	1	0	0	1	0	0	258224	265264	2	142	153476	128825	13.65	938	2911	8403	74	49477.5	1989.5	79.45	18.2	103.25	62855	24.6	140	110	148	114	144	108	490870	107	5.6	2	1	1	1
100168	-1.51614	2	1	1	51	2	2	3	0	1	1	0	0	0	1	0	0	0	37790.3	38712.4	1	140	40489.4	36142.3	8.69	172.5	18	272	47	1362	655.5	50	10.655	126.1	2354.5	27.3	118	76	114	78	120	70			5.5	1	2	6	2
100173	2.79133	3	1	0	47	3	2	3	0	1	1	0	1	0	1	1	0	0	48174.2	46520.7	2	142	31496.6	26437.8	7.88	654	7	703	22	15226	842	7.35	18.755	175.2	16800	26.7	124	76	120	84	124	78	97912.8	102	5.4	1	1	3	1
100175	1.27424	3	1	0	33	4	3	4	0	1	2		0	0	0	1	0	0	19170.3	21081.6	1	147	16379.2	13782.8	9.545	906.5	1.5	124.5	13	1372	248	68.95	13.825	144.05	1759	27	138	90	134	86	144	82	41704.7	93	5.5	2	1		2
100180	5.82963	4	1	0	45	4	3	4	1	2	2	0	1	0	0	0	0	1	12618.9	14329.9	1	146	26815.2	25996.9	38.87	739.5	39.5	864.5	42	9895	485.5	53	15.48	124.55	11326.5	33	160	82	156	76	152	84			5.1	2	2	3	2
100185	-0.65581	2	1	1	63	5	3	5	1	1	1		1	0	0	0	1	0	270947	294436	2	143	234416	191771	11.34	298.5	155.5	705.5	116.5	11256.5	1069.5	19	7.925	123.25	13303.5	27.8	108	72	122	70	120	70			5.4	2	2		1
100192	16.8575	4	1	1	56	1	2	3	0	2	2	0	0	0	1	0	0	0	29517.2	30124.4	2	137	23958.9	21386.6	10.5	330	77.5	543	59.5	1337	630.5	86	93.06	243.35	2647.5	34.7	134	80	138	80	144	82	56176.5	123	5.6	1	2	1	2
100205	-1.7408	1	1	0	48	4	3	5	1	2	1	0	0	0	0	0	0	2	19983.6	22307.6	1	147	14250.7	11717.3	10.195	405	50.5	2923.5	123	837	5810.5	50.85	6.43	74.55	9744.5	34.3							62876.7	111	5.9	2	2	2	2
100213	1.4402	3	1	1	66	3	2	3	0	1	1	0	1	1	0	1	0	0	39630.4	41535.1	1	143	21488.8	17579.6	10.17	780	40	719	122	10629	418.5	71.2	10.015	138.3	11928.5	26.1	120	70	116	72	128	68	97379.8	171	7.9	2	1	3	1
100214	-2.95161	1	1	1	57	4	2	3	0	2	1	0	1	0	0	0	0	0	42889.7	43245.4	2	144	80924.1	78454.7	4.295	197.5	12.5	169.5	37	1584	432.5	18.25	9.86	112.15	2235.5	52.8	142	92	136	88	146	88			6.3	2	2	1	1
100229	-1.25205	2	1	1	59	3	1	1	1	2	2		0	0	0	0	0	0	32236.6	35272	2	142	23880.8	20045.2	4.945	708.5	31.5	280.5	135.5	1823	257	110.6	9.645	72.7	2527.5	34.8			86	50	90	44			6.1	2	2		2
100238	4.64467	4	1	1	58	3	2	3	1	2	2	0	1	0	0	1	1	1	216406	219486	1	142	371984	368158	7.595	714.5	3.5	1676	45	16621.5	2848	36.9	18.645	221.95	21194	30.5	140	84	146	84	144	84	451625	106	5.7	2	1	2	2
100244	-0.12566	2	1	1	62	3	3	4	1	2	1	0	0	0	1	1	0	1	36102	39713.5	2	141	60185.4	76553.4	14.845	214.5	1	112.5	17.5	32.5	116	19.3	15.975	132.25	279.5	32.7	110	50	116	48	114	46	120124	103	5.7	1	1	1	2
100248	3.30401	3	1	0	28	5	3	5	1	1	1	0	0	0	1	1	0	0	15343.3	16427.9	1	143	12537.2	11605.9	10.29	531.5	513	4706	6.5	12498.5	7395.5	69.95	13.39	155.35	25119.5	25.1	104	56	102	56	108	66	41197.5	106	5.8	1	1	3	2
100253	11.8637	4	1	0	30	2	3	5	1	1	2	0	0	0	0	0	0	0	91775.5	110714	1	143	78207.4	71445.4	40.365	2060.5	339	2050.5	30.5	1019	1301	126.1	24.475	182.1	4740	29	134	72	136	76	138	80			4.8	2	2	1	2
100270	7.51191	4	1	0	36	2	3	4	1	1	1	0	1	0	0	0	1	0	42913.4	50866.1	2	135	105252	149497	10.37	756	42.5	853.5	276	7280	458.5	169.75	23.575	273.7	8910.5	28.7	156	102	150	106	148	104	120151	106	5.7	2	2	8	1
100272	-4.77961	1	1	0	35	5	3	5	1	2	1	0	0	0	1	1	0	0	22692.3	21423.1	1	134	25159.3	23290.5	3.36	148	86.5	1557	31	1740	364.5	57.85	3.76	49.15	3779	35.3	116	74	116	72	116	76			6	1	1	7	2
100273	-3.59615	1	1	1	71	3	2	3	0	0	1		1	0	0	0	1	0	8186.44	8287.52	1	144	4287.67	8435.63	6.435	63.5	128.5	184	111	0	482	101.3	5.99	61.25	905.5	18.4	108	52	108	56	106	50	26255.3	100	5	2	2		1
100282	-2.39086	1	1	1	60	3	3	4		1	1		1	0	0	0	1	0	13149.3	13677.5	1	137	20728.2	19994.2	6.355	336	139	667.5	2.5	978	324	2.35	11.975	103.05	2111	26.7	116	64	106	64	114	64			5.4	2	2		1
100297	2.57709	3	1	1	70	3	3	5	1	1	2	0	0	0	1	1	1	0	120330	133053	1	143	105930	208409	9.01	864.5	83.5	6399.5	34.5	5855	13253	74.7	10.39	112.1	25625.5	27.9	124	68	122	64	116	58			5.8	1	1	2	2
100303	-1.82735	1	1	1	60	1	1	1	0	1	2	0	1	0	0	1	1	0	12028.6	13205	2	143	23508.3	24114.5	8.725	271.5	69	724	146.5	11343.5	1370	26.35	7.555	80.35	13653	27.2	126	60	122	66	126	62	35084.9	108	5.4	2	1	1	1
100305	6.47583	4	1	0	48	5	3	5	0	2	1	0	1	0	1	1	0	0	12499.5	13425	1	138	9857.77	8916.76	15.195	333.5	21	487	24.5	6590	903.5	157.55	15.925	317.5	8026	38.8	120	94	124	98	128	90			5	1	1	4	2
100315	-0.288283	2	1	1	62	2	3	4	1	2	1	0	0	0	1	1	0	2	11799.4	11950.1	2	138	7262.71	15195.2	11.23	192.5	20.5	246	4	5759.5	336.5	53	10.38	146.75	6366.5	32.9	138	80	128	84	130	84			5.5	1	1	1	2
100321	1.55543	3	1	1	62	1	2	3		1	1	0	0	0	1	1	0	0	9079.46	9980.14	2	141	17767.2	24032.9	14.995	365	41.5	66	149.5	282	533	183.3	11.165	124.15	1072	28.6	134	80	132	82	136	84				1	1	3	2
100332	-1.65115	1	1	0	43	3	3	4	1	0	2	0	0	0	1	1	0	0	137844	138987	2	142	94100.9	189957	6.23	412.5	325	954	56.5	2823.5	573	37.5	10.395	108.6	4732	24	116	76	112	72	112	78	275477	105	5.7	1	1	2	2
100333	2.8331	3	1	0	29	5	3	5	1	1	2	0	0	0	0	0	0	0	15104.7	15955.9	1	139	14249.3	31723	14.75	613.5	62.5	1310.5	15.5	16373	662.5	84.6	10.825	140.85	18424	27.8	124	84	122	88	124	86			5.9	2	2	2	2
100334	3.20402	3	1	0	25	1	1	2		1	2	0	1	0	1	1	0	1	17747.4	18648.3	2	135	38586.9	41563.7	15.535	762	40.5	230.5	85	614	838.5	116.6	15.275	167.85	1808.5	27.2	134	74	136	82	134	74	0			1	1	2	1
100338	2.81323	3	1	0	45	3	3	5	0	0	2		0	0	0	0	0	0	29981.4	31420.4	1	143	21273	17856.3	10.93	496.5	284	2715.5	403.5	2038	1860	205.75	12.265	142.9	7301	24.1			130	84	130	80	67884.1	120	5.7	2	2		2
100347	-0.378433	2	1	1	57	1	3	5	1	1	2	0	1	0	0	0	1	0	78805.6	79621.8	2	140	54115.9	48305.8	11.495	391.5	1	2830	6.5	3801.5	3028	13.4	10.09	130.7	9667	27.3	124	72	126	76	124	82			5.1	2	2	2	1
100361	1.28916	3	1	1	57	1	1	1	1	2	2	0	1	0	0	0	0	0	18469.2	18499.8	2	141	36831.1	51117.1	5.71	266.5	92	655.5	100	171.5	749	105.15	12.215	233.1	1768	37.1	136	86	140	88	136	88			5.7	2	2	3	1
100363	8.61642	4	1	1	63	2	3	5	0	1	2	0	0	1	1	1	0	0	9428.15	9104.02	1	137	8514.5	7407.45	18.92	1231	1180.5	2913.5	254.5	721	1608.5	162.1	20.885	259.7	6678	29.7	116	82	108	76	114	86			6.6	1	1	3	2
100373	7.76284	4	1	1	74	5	3	5	1	0	2	0	0	0	0	0	1	0	20325.4	21278.7	1	148	40926.1	56097.1	18.3	1493.5	1112.5	5772.5	58.5	1671	2604	182.1	16.365	192.85	11218.5	22.6	138	74	134	72	136	70	43665.6	124	5.7	2	2	1	2
100376	1.38995	3	1	0	49	4	3	5	1	1	2	0	0	0	1	1	0	0	33376.4	35932.7	2	134	26861.4	53115.5	9.285	427	37.5	450	37.5	11296	405.5	135	8.325	149.15	12226.5	26.8	128	90	124	86	124	88			5.7	1	1	1	2
100377	2.37641	3	1	0	47	5	3	5	1	1	2	0	0	0	0	0	1	0	10050	10423.5	2	148	8956.45	8101.47	16.945	493.5	714	1766.5	728.5	851.5	1160	175.55	9.455	136.6	5220.5	26.9	110	80	116	82	106	74	26939.8	97	5.5	2	2	2	2
100382	-3.9364	1	1	0	45	5	1	2	0	2	1		1	1	0	1	1	0	21857	21615.4	1	135	19245.3	16154.2	4.535	238.5	2.5	165.5	7	2545.5	400.5	16.15	7.255	75.5	3121	48.5	112	66	116	62	118	60	54485.5	291	10	2	1		1
100393	-0.91	2	1	1	52	3	2	3	1	2	1	0	1	1	0	0	1	0	162290	160433	1	135	142841	119899	4.55	474	193.5	679.5	718.5	4803	891.5	107.1	8.745	103.3	7286	34.9	126	70	124	64	124	66			6.7	2	2	1	1
100411	0.278814	2	1	1	68	4	3	4		0	2	0	0	1	0	1	1	2	7719.49	8633.28	2	134	14446	17999.2	5.425	1683.5	55	412.5	5	634.5	642	30.95	8.42	115.8	1749	24.9	110	74	116	76	114	74			6.8	2	1	1	2
100414	0.437977	2	1	1	80	3	3	4	1	1	1		1	0	0	0	1	2	38364	46483.4	2	142	70445.1	67950.8	6.9	1317	1118.5	13529	7	717	1177.5	58.7	6.97	62.1	16549	28.9	154	68	144	70	144	68			5.5	2	2		1
100418	6.80273	4	1	0	31	3	3	5	1	0	2	0	0	0	0	0	0	0	196900	196668	1	141	138390	118882	28.56	1511	1187	12345	52.5	3061.5	1900.5	167.85	10.07	92.75	18546.5	23.2	112	66	114	70	112	70	401071	98	4.8	2	2	1	2
100419	3.35581	3	1	0	40	3	3	4	0	2	2		1	0	0	0	1	0	24997.6	25622.6	1	140	17347.7	14561.4	19.15	526	76.5	1248	89	3917	234.5	20.8	17.035	206.7	5565	38.4	122	84	120	80	116	78	55358	98	5.7	2	2		1
100420	-3.38863	1	1	0	34	4	3	4	0	1	2	0	0	0	1	1	1	0	32751.3	35318.9	1	140	68690.7	89871.1	1.4	509.5	10	251.5	0.5	257.5	177	73.75	7.865	63.5	696.5	29.9	118	72	118	74	118	74				1	1	1	2
100422	3.0508	3	1	1	66	4	3	4	1	0	1	0	1	1	1	1	1	0	6730.49	7096.62	1	146	11874.7	14795.5	12.605	798	10.5	812	46.5	686	2049.5	100.9	14.715	184.05	3604.5	19.9	124	70	122	68	124	60	17851.2	102	6.7	1	1	1	1
100425	0.152333	2	1	1	79	4	3	5	1	2	2		1	1	0	0	1	0	11435	11325.9	1	139	18951.6	17906.9	5.25	539.5	46	378	38.5	372	468	100.25	16.415	112.75	1302.5	37	132	66	130	62	124	60			6.5	2	2		1
100432	-3.71328	1	1	0	29	1	1	2	1	2	1	0	0	0	0	1	0	0	26301.8	27458.6	2	141	22697.6	49866.1	4.58	219	1.5	289	2.5	4793.5	145.5	8.95	7.87	76.25	5232	31.2	110	74	108	74	112	78				2	1	3	2
100433	-0.946742	2	1	1	67	2	3	5	0	1	2	0	1	1	0	0	0	0	11052.9	10774.9	1	135	6548.46	5697.04	7.205	433.5	192.5	857.5	19	1217.5	493.5	71.55	9.51	130.8	2780	27	172	72	162	74	162	78			11.4	2	2	1	2
100443	-1.20777	2	1	0	26	4	2	3		2	2		1	0	0	0	1	0	49854.5	48179.7	2	144	31988.9	26918.1	7.92	251	4	1039.5	48	15228.5	592.5	49.65	8.17	79.4	16912.5	44.4	126	72	134	78	130	82			5.5	2	2		1
100446	0.389748	2	1	1	60	2	3	4	1	2	2	0	0	1	0	0	1	0	11560.7	11257.6	2	140	10528.6	9159.68	7.34	764	1179.5	3574.5	12.5	1.5	2620.5	148.5	9.94	76.35	7388.5	35.2	108	74	110	72	110	74	29447.6	126	5.9	2	2	1	2
100447	-1.49549	2	1	1	50	3	3	4	1	1	2	0	1	1	1	1	1	0	33867	37824.6	1	137	64105.1	63445.6	13.195	478.5	1054	3171.5	60.5	230	1613.5	43.3	7.545	72.7	6129.5	27.9	142	82	138	80	138	80	88680.5	124	7.3	1	1	1	1
100463	8.12747	4	1	0	28	4	2	3	0	0	1	0	0	0	1	1	0	1	34770	34532.3	1	137	67160.8	87869.5	24.245	661.5	28.5	627	38.5	4683.5	994	192.8	30.225	147.7	6371.5	19.1	116	74	120	74	118	64	68313.7	92	5.7	1	1	8	2
100464	3.53845	3	1	0	32	5	2	3		2	2	0	0	0	1	1	0	0	33942.6	37499.8	2	145	24897.9	20951.2	12.37	864.5	47.5	1542.5	162	3422	1422.5	89.35	14.82	194.2	6596.5	35.8	120	68	120	62	128	72	74184	105	5	1	1	3	2
100486	-0.0287006	2	1	1	74	3	2	3	1	2	2		1	0	0	0	1	0	56381.1	60215.9	2	142	47940.9	39219.5	8.875	443.5	39	857.5	193.5	4485	1066.5	94.85	11.175	110.25	6641.5	31.9			148	70	140	70	0			2	2		1
100492	5.46608	4	1	1	55	4	1	2	0	2	1	0	0	1	1	0	1	2	22216.2	21369.6	1	137	39988.4	38768.2	15.995	1865.5	76	1688	131.5	3059.5	2815.5	49.45	15.57	172.7	7770.5	31.6			116	88	122	88			6.7	1	2	6	2
100494	8.39287	4	1	0	29	5	3	5	1	2	2	0	0	0	0	1	0	0	26943.8	27925.6	1	136	62427.5	68140.2	17.145	601	51.5	1200.5	66	7886	2079.5	91.55	28.225	285.85	11283.5	33.3	124	84	118	84	126	84			5.8	2	1	1	2
100501	-2.20166	1	1	1	72	1	1	1	0	1	2		1	1	0	0	1	0	11419.7	12420.5	1	148	22111.7	22681.9	8.07	245	334.5	1017.5	35.5	10633.5	816.5	23.05	9.53	56.75	12837.5	25	164	84	170	86	170	82			10.6	2	2		2
100513	-3.52709	1	1	1	56	4	2	3		0	1	0	1	0	0	0	1	2	18632.9	18425.9	1	144	34479.9	44079.5	5.03	334	49	2047	20	0	2951.5	27.05	6.18	73.8	5067.5	23.5	144	60	140	62	146	64			5.6	2	2	3	2
100514	8.56087	4	1	0	37	1	2	3	0	2	2	0	0	1	1	1	0	0	64974.7	68845.4	1	136	56908.3	51987.9	12.25	1401.5	1763	3760.5	172	16105.5	1045	132.1	20.88	216.2	22846	35.4	128	82	128	84	124	86	147525	108	6.1	1	1	8	2
100524	4.52899	4	1	0	20	1	2	3	1	0	2	0	0	0	1	1	0	0	53510.8	56412.1	2	142	39849	36403.6	12.38	122	102	657.5	1072	0	1243.5	533.85	7.315	95.45	3075	20.7	124	68	118	70	118	78			5.1	1	1	4	2
100531	13.5148	4	1	1	80	5	2	3	0	0	2		1	0	1	1	0	1	14378.4	15766.9	1	140	9545.53	7809.02	15.995	2405.5	7812.5	21518.5	22	4207	5716	554.7	9.78	39.45	39276	22.9	154	92	144	88	156	94	49950.5	114	5.7	1	1		2
100551	2.67914	3	1	1	66	3	3	5	1	2	2		0	0	1	1	1	1	213121	221823	1	141	176605	144477	13.795	816.5	33.5	4588	102	3770.5	2185	44.3	15.1	150.6	10679	38.8	114	54	114	56	112	58			5.9	1	1		2
100554	-0.372498	2	1	1	65	4	3	4	1	2	2	0	1	1	0	1	0	0	5312.23	5580.41	2	145	3187.74	6143.43	5.6	406	57.5	449.5	61	5793.5	775.5	75.1	11.145	132.55	7137	37.8	138	72	134	80	136	80	13327.7	206	9.2	2	1	2	1
100557	-4.03679	1	1	1	52	4	3	5	1	1	2	0	0	0	1	0	0	0	24178.1	26029.9	1	134	16628.6	13672.5	3.515	394	771	2485	30.5	1563.5	1448.5	47.8	4.945	41.2	6298.5	26	108	72	104	72	108	76	61232	101	6.3	1	2	1	2
100558	-1.83886	1	1	1	60	1	2	3	0	1	1	0	1	1	1	1	1	2	14183.4	15506.8	2	148	11028.2	23073.6	7.105	269.5	751	2017.5	8.5	8568	579	36.35	8.13	89.15	11924	26.6	144	76			142	82			7.1	1	1	2	2
100565	1.22809	3	1	1	70	3	2	3	0	1	1	0	1	0	0	0	1	0	7585.44	10077	2	139	6100.78	4990.94	13.115	701.5	16	2972.5	0.5	2629.5	6478	34.95	14.995	91.95	12096.5	27.8	118	72	114	72	128	76	30480.7	108	5.7	2	2	2	1
100568	3.07929	3	1	0	46	1	3	4	1	2	2		0	1	0	0	1	0	13125.6	13889.6	2	136	14527.1	12967.5	10.775	403	60	1027.5	238	12660.5	992	161.65	16.075	119.95	14978	33.8	120	80	116	78	120	78	31530.6	321	11.4	2	2		2
100571	2.69466	3	1	0	30	4	3	5		1	2	0	0	0	0	0	0	0	30765.7	32421.8	1	144	25190	21196.9	10.865	598.5	1021.5	2604	42.5	11601.5	1491	69.25	11.855	175.05	16760.5	25.8	106	64	106	66	104	74	64138.6	96	5.2	2	2	1	2
100572	3.64532	4	1	0	41	3	3	4	0	2	1	0	1	0	1	0	1	1	22218.9	22335.7	2	143	37854.5	37465.1	23.44	500	17	644.5	108	3946	734.5	72.95	17.68	149.3	5450	38.1	148	104	156	106	148	98			6	1	2	5	1
100576	-3.33975	1	1	1	62	2	3	4	0	2	1	0	1	1	0	0	1	0	15386.7	15782.3	1	140	9591.75	8344.64	5.47	74	1.5	255	43	0	133.5	81	9.245	67.15	433	35.5	116	46	110	50	116	54	35992.8	159	6.9	2	2	3	1
100579	5.54892	4	1	1	59	3	2	3	0	2	1	0	1	0	1	1	0	0	235793	268262	2	146	181625	152454	10.725	1200	24	11793	135.5	60.5	18314.5	116	15.41	112.8	30327.5	34.1	142	92	146	96	138	94			5.6	1	1	5	2
100580	6.17588	4	1	1	65	2	1	1	0	2	1	0	1	0	0	0	1	2	9308.06	10208.9	1	138	9547.84	8306.43	9.56	986	776.5	3616	688	11843	1580	159.25	18.635	183.75	18503.5	31.9			200	108	180	102			5.6	2	2	2	1
100581	-4.51664	1	1	1	78	4	1	2	0	2	1		0	1	0	0	0	0	9058.91	8951.46	2	145	5113.42	4097.7	4.365	113	46	350	0	6492	226	17.25	6.985	39	7114	30.5	136	82	136	84	134	80	21176.6	122	7	2	2		2
100586	1.49851	3	1	1	80	3	1	2	0	2	1		1	1	0	0	1	1	15000.7	17028	2	135	13556.8	11090.6	6.775	1454.5	12	4511	20.5	1052.5	958.5	43.3	11.215	131.7	6554.5	32.2			140	70	146	76	55375.6	123	6	2	2		2
100594	-5.63075	1	1	1	59	4	3	4	0	0	1	0	1	0	0	0	0	0	15360.5	15867.5	1	145	15598.7	30844.8	2.515	39.5	13	59.5	38.5	0	59	43.1	3.12	60.5	170	15.7	144	92	150	92	142	86	38371.9	69	5.1	2	2	6	2
100597	-1.01048	2	1	1	71	1	1	1	0	1	1		1	0	0	0	0	0	11111	11604.5	2	136	7052.69	14755.8	2.94	856.5	313.5	835	27.5	729.5	285.5	54.1	11.47	109.65	2191	25.2	164	70	160	66	156	64			5.7	2	2		2
100599	4.29859	4	1	1	54	1	2	3	1	1	2	0	0	1	0	1	0	0	41993.7	43860.7	2	140	87321.9	91906.4	10.385	811.5	577.5	2667.5	676.5	5839.5	1355	128	16.565	183.7	11116	29.3	110	74	118	70	116	74			10.3	2	1	1	2
100611	3.69114	4	1	0	43	1	1	2	1	1	2	0	0	0	1	1	1	0	21870	23479	1	137	18673.6	16668.7	21.12	530.5	77	1009.5	79.5	1890.5	1450	33.45	21.285	165.4	4506.5	26.7	116	76	114	66	114	68			5.3	1	1	3	2
100613	4.28252	4	1	0	26	5	3	5		2	2	0	1	0	1	1	0	0	11273.7	11323.7	2	135	22023.2	21851.1	13.91	705	42	5053.5	42	5884.5	8595.5	96.95	15.995	147.65	19617.5	30.1	114	76	120	78	116	78				1	1	1	1
100617	0.742566	2	1	1	76	3	3	5	1	1	1		1	1	0	1	1	1	91718	93068.6	2	143	141044	136050	5.675	797.5	28.5	837	135.5	7808	715	38.55	13.28	139.65	9524	28	122	56	126	58	128	60	197000	157	6.7	2	1		1
100628	4.61428	4	1	0	33	5	3	5	1	2	2	0	1	0	0	1	0	0	21719	21041.4	1	141	24711	22875.5	17.97	785.5	62.5	2783.5	90.5	2642	7174.5	221.45	11.945	113.25	12753	33.1	110	60	112	58	110	60			5.4	2	1	4	1
100632	-2.47584	1	1	0	39	3	1	1	1	2	2		0	0	0	0	0	0	38171.3	38677.3	1	146	27216.1	23379.7	5.005	136	11.5	438.5	61	10523.5	489	57.35	6.6	87.7	11523.5	37.2	122	82	114	82	106	80			5.4	2	2		2
100633	-0.251702	2	1	1	61	4	3	4	1	1	2	0	1	1	0	0	1	0	9936.02	10191.9	2	148	17054	21248.7	13.65	549.5	63	2027	340	7323.5	1786	36.3	11.425	63.55	11539.5	28.4	136	74	142	68	142	68				2	2	3	1
100634	-2.71875	1	1	0	38	4	2	3	0	1	1		1	1	1	0	0	0	27031.4	34407.9	1	147	66918.8	87552.9	8.055	241.5	27	248.5	52	1043.5	410	86	7.89	63.5	1781	28.5	126	62	120	66	122	70			9.3	1	2		1
100636	-0.795643	2	1	0	46	4	3	4	0	2	2	0	1	1	0	0	0	0	14930.2	15076.7	2	138	9631.41	7919.24	8.16	190.5	9.5	484.5	37.5	4256.5	235	108.05	9.715	117	5023	32.5			114	66	108	70	36007.8	183	7.5	2	2	3	1
100638	-3.26516	1	1	0	42	1	1	2		0	1		1	0	0	0	1	0	27438.9	29404.2	1	148	23386.1	50203.3	7.25	231	8	241	14	2447.5	387	18.3	7.59	86.75	3097.5	23.8	120	72	108	72	116	72	59843.7	110	5.5	2	2		1
100642	5.39038	4	1	1	65	4	3	5	0	2	2	0	1	0	0	0	1	1	6308.88	6279.82	2	142	10508	13092.6	8.81	1578	80.5	5235	133.5	8012	8533.5	46.55	20.615	125.85	21994.5	46.1	168	98	172	98	168	94			6.2	2	2	1	2
100647	1.3417	3	1	0	33	3	2	3	1	1	2		1	0	0	0	0	1	57665.2	68581.6	1	141	63463	54517.2	8.635	858.5	96.5	932	38.5	1690	1282.5	138.2	10.33	129.3	4039.5	25.9	112	56	112	56	116	54	160607	111	5	2	2		1
100649	-0.832751	2	1	0	43	3	2	3	0	1	2	0	0	0	0	0	0	0	32781.4	32446.1	2	142	21967.5	18439.2	5.87	527.5	25.5	145.5	11	501.5	305.5	21.4	15.495	126.05	989	26.9	138	82	136	88	138	88	65201.1	99	5.4	2	2	1	2
100667	-5.77638	1	1	0	20	4	2	3	1	0	2	0	0	0	1	1	0	0	31115.8	29537.1	1	141	19611.1	16502.4	2.75	46.5	6.5	147	22	128.5	136.5	29.7	4.3	47.3	440.5	21.6	120	74	116	72					5.6	1	1	3	2
100689	-3.52915	1	1	0	21	4	2	3		2	2	1	0	0	1	0	1	0	33290.2	32340	1	144	21472.1	43453	8.4	149.5	34	223.5	11.5	1193.5	231.5	24.25	6.26	89.85	1694	43.6	120	78	122	80	124	82	63976.7	111	5.9	1	2	15	2
100692	5.20501	4	1	1	62	3	2	3	1	1	2	0	1	0	0	0	1	0	139409	142001	1	136	215201	207582	19.885	1174	24.5	582.5	11	12420.5	538	65.25	16.675	151.2	13576.5	28.2	126	72	122	78	120	80			5.1	2	2	2	1
100696	3.89847	4	1	1	70	3	2	3	0	1	1	0	1	0	1	1	0	0	22829.2	25073.5	2	142	37998.6	36653.1	7.42	573.5	348	1925	25.5	34047.5	1768	212.65	7.575	79.55	38114	27.9			100	62	94	66			5.7	1	1	4	1
100697	5.53305	4	1	0	32	3	3	4	0	1	1	1	0	0	1	1	0	0	77444.6	79818.1	2	137	47997.2	99158.2	17.515	902	12	957	66.5	3886	1957	70.45	22.235	197.8	6878.5	26.6	118	70	116	66	122	66			4.9	1	1	15	2
100706	-0.992932	2	1	1	66	3	3	4	0	2	2		1	0	1	1	0	2	24111.8	25196.3	2	143	38184.7	36832.7	5.925	677.5	154.5	640	33.5	8873.5	576	16.55	13.84	66.45	10277.5	34	116	68	104	64	96	64	76213.1	107	5.2	1	1		1
100709	2.04435	3	1	0	38	3	2	3	0	0	1	0	0	0	1	1	0	0	30866.6	31750.5	2	139	29380.8	25239.3	11.155	305.5	52	1320	28.5	28306.5	595.5	20.5	9.355	152.75	30302.5	21.7	124	66	122	70	124	68			5.3	1	1	6	2
100710	-2.71897	1	1	0	33	2	1	2		2	2	0	0	0	0	0	0	1	34939.5	35117.4	2	143	24806.6	22661.8	6.895	123	8.5	83	15	0	146	3.45	10.405	130.35	252.5	33.2	98	68	98	70	108	72	82303.9	88	5	2	2	3	2
100720	11.0934	4	1	1	59	3	3	4	1	0	1		1	0	1	1	0	2	48136.8	50394.3	1	137	29157.1	24474	34.91	1402.5	3613.5	8794.5	49.5	0.5	2398	140.4	24.795	183.3	14856	22.7	106	66	120	60	102	60	108877	96	5.9	1	1		1
100727	-1.24209	2	1	0	26	3	3	4	1	1	2	0	1	0	0	0	0	0	9163.36	10224.2	2	139	7194.49	6180.35	5.86	457	23	490	28.5	4338	633	19.95	8.92	150.3	5512.5	26.4	116	78	114	72	112	76	21965.5	101	5.3	2	2	2	1
100732	13.7048	4	1	0	35	5	2	3	1	2	1	0	0	0	0	1	0	0	20049.7	20434.8	2	141	15595.1	14436.7	13.67	904.5	130	6818.5	2083	5853.5	4464	563.15	9.47	344.65	19349	40.1	106	68	104	70	106	70			5.3	2	1	1	2
100739	5.20651	4	1	1	79	3	3	4	1	2	1	0	1	1	0	1	1	2	49247.8	49928.9	1	142	75666.7	72987.6	16.96	720	111	1758.5	180.5	2175	1366	110.05	18.43	219.8	5591	31.4	136	92	142	86	136	94			6.5	2	1	1	1
100740	0.678447	2	1	0	20	3	2	3	1	1	2		0	0	0	1	0	0	161260	166330	2	138	292981	391318	8.525	231.5	32.5	373	172.5	2320	381	151.75	15.885	106.2	3279	25.2	108	60	110	58	104	56			4.6	2	1		2
100741	4.87855	4	1	1	66	3	3	5	1	1	1		0	0	1	1	0	0	169294	180913	1	134	274171	348735	28.865	1066.5	1090.5	5725	0.5	0	1174	98.35	12.525	127	7990	25.5	116	76	116	76	112	76			5.7	1	1		2
100742	0.00610214	2	1	0	34	4	3	4	1	0	2	0	0	0	0	1	0	0	25666.3	27280.4	2	134	53056.8	69416.5	8.48	523	2	126.5	19	1072	389.5	11.75	14.345	165.65	1609	21.8	112	80	114	78	106	78			5.5	2	1	2	2
100745	0.727865	2	1	1	64	1	1	1	0	1	2	0	0	0	0	0	0	0	6011.73	5935.78	1	135	10567.2	10839.7	7.215	840	248	8144	76.5	786.5	15774.5	122.15	5.33	48.25	25029.5	29.4	144	76	134	72	130	70			6.1	2	2	2	2
100752	2.6759	3	1	0	42	5	3	5	1	0	2	0	0	0	0	0	0	0	10099.5	10516	1	143	9035.89	8173.33	8.77	1026	3196.5	7722.5	110	1841	2568	87.7	12.375	131.4	15438	19.3	110	74	106	72	108	72			5.3	2	2	1	2
100754	2.12079	3	1	1	54	4	3	4	1	2	1	0	1	0	0	1	1	0	45059.1	47302.5	1	143	35360.8	69922.3	7.375	524	114	2780.5	29.5	2287.5	2912.5	107.45	15.575	165.4	8124	30	116	66	112	62	112	60	119820	100	5.4	2	1	5	1
100756	7.18633	4	1	1	60	4	2	3	1	0	2	0	1	0	0	0	1	0	8344.22	8559.61	1	135	14322.8	17845.6	15.25	733.5	128	2124	262	14824.5	3315.5	103.8	21.245	225.7	20654	22.7	136	60	142	56	120	62			6.2	2	2	6	1
100759	-2.33974	1	1	0	35	3	3	4	0	1	1	0	0	0	1	1	1	0	38169.2	40377.2	2	143	71122.4	94994.1	5.27	410.5	706	2166.5	68	1832	593.5	15.1	9.83	97.95	5366	25	116	86	122	88	122	88			5.5	1	1	5	2
100774	-3.14107	1	1	1	61	5	3	5		1	2		1	1	1	1	1	0	11627	10895.8	1	138	7154.16	6306.99	5.115	263	434	1253	92.5	2917.5	454	58.25	4.72	91.95	5151	25.5	132	46	128	44	138	48			7.3	1	1		1
100780	4.27448	4	1	1	54	3	3	4	0	1	1	0	0	0	0	1	1	0	28527.7	29970	1	146	50793	66289.2	5.175	3034	7.5	228	8.5	2528	167.5	33.9	11.475	139.35	2939.5	28.5	126	76	120	76	116	72	64750.5	109	5.7	2	1	1	2
100782	3.33265	3	1	0	39	3	3	5		2	2	0	1	0	1	1	0	0	82541.9	82606.9	2	143	58128.2	49934.4	5.18	856	579	8592.5	3	1418	9633	317.9	8.51	52.4	20225.5	37.7	136	98			140	92			5.6	1	1	2	2
100788	5.54727	4	1	0	35	3	3	4	0	1	1	0	0	0	1	1	1	0	37421.6	39016.9	2	142	68726.3	91793.8	17.585	880	10	832.5	7.5	20532.5	570	23.05	16.705	201.1	21952.5	27.2	138	88	128	90	130	82			4.7	1	1	1	2
100795	7.0863	4	1	1	78	3	3	5	1	1	1		1	0	0	1	1	0	94639.2	102822	2	136	155826	198204	9.655	1558	182.5	3489	704.5	3770.5	3225.5	204.5	18.92	172.7	11372	26.6	140	52	140	58	142	56			5.5	2	1		2
100801	7.46454	4	1	0	34	3	2	3	0	2	1	0	0	0	0	1	0	0	31597.7	30168	2	139	53139.4	53824.1	12.455	1443.5	12.5	1032.5	2.5	11118	673.5	36.45	23.115	258.75	12839	35.8	122	78	122	82	118	80	65711.3	100	4.9	2	1	4	2
100819	3.72821	4	1	0	30	4	3	4	0	0	2		0	0	0	1	0	0	16374.6	17807.3	1	144	18194.1	15310	10.03	1024	46.5	507	225	0	1083	161.85	13.505	190.7	1861.5	22	104	58	102	66	106	56	42209.5	100	5.4	2	1		2
100829	1.45796	3	1	0	43	4	1	2	0	2	2		0	0	0	0	0	0	19486.8	19950	2	147	12744.6	10479	9.73	169	303.5	1447.5	12.5	17912.5	1548	178.3	8.32	94.55	21224	30.9	120	76	118	74	118	76	48244.4	89	6	2	2		2
100834	0.0164682	2	1	1	80	1	1	1	0	1	2		1	1	0	0	0	0	12285.6	13496.9	2	135	24027.9	24647.5	11.11	468	27.5	1170.5	72	2659	969.5	67.7	10.705	127.7	4898.5	29.6	146	60	140	58	146	56			7.8	2	2		1
100836	3.17429	3	1	1	63	2	1	2	1	1	1	0	0	1	0	1	1	0	17837.1	18581.8	1	137	17378.5	15119	13.265	1233	288.5	3635.5	364.5	1891.5	1876	92.6	12.72	136.9	8056	27.7	110	76	112	78	112	74	42046.7	107	6.6	2	1	6	2
100837	-0.325093	2	1	1	68	3	1	2	1	1	2		0	0	0	1	0	0	31250.4	32975.4	2	137	49973.9	48204.5	11.535	457	10.5	165.5	43.5	1846.5	765	13.6	11.58	150.95	2831	25.8	118	72	122	64	124	64			5.9	2	1		2
100840	1.9467	3	1	1	76	3	3	4	0	1	1	0	1	0	0	0	1	0	34253.9	35190	1	140	28016.5	22919.8	11.905	990.5	98.5	1597	33	12150.5	1136.5	28.65	13.235	111.2	15015.5	27.6	144	64	128	66	132	60			6.2	2	2	1	1
100843	0.801949	3	1	0	33	5	1	1	0	2	1	0	1	1	1	0	0	0	27391.1	27120.2	2	146	47770.8	48386.4	10.15	594	17.5	296	66.5	1475.5	825.5	86.25	15.385	116.55	2681	40.3	124	86	120	82	128	88			5.7	1	2	1	1
100853	-2.69195	1	1	1	80	1	3	5	1	2	2	0	1	1	0	1	0	2	25356.7	26547.8	2	136	16134.5	33757	7.94	301.5	10	309	88	3570	1098	16.9	5.535	113.15	5075	32.1	156	80	152	76	158	74	55475.4	174	7.7	2	1	2	2
100866	13.7813	4	1	0	46	3	3	4	1	2	2	0	1	0	0	0	1	0	22078.2	22020.9	1	145	14909.1	12514.5	26.96	2432.5	1094	4273.5	18	1863	2616	91.4	35.135	234.9	9864.5	39.1	118	76	118	78	118	76	44251.4	112	5.5	2	2	1	1
100874	0.327696	2	1	1	55	5	3	5	1	0	2	0	0	0	1	1	0	0	11894.7	12003.7	2	144	8814.15	7972.76	3.635	717	441	1464.5	1265.5	220	1082	166.25	9.195	116.75	4473	22.5	126	74	122	82	128	84	31023.7	93	5.9	1	1	1	2
100875	-1.21947	2	1	1	80	5	3	5	1	1	2		1	0	0	0	0	0	24045.5	23842.8	2	140	24091	21238.2	4.725	884.5	57	2958.5	0	0	6216	62.95	8.435	64.3	9231.5	27.1	148	84	142	82	146	84			6	2	2		1
100877	-2.17786	1	1	0	25	4	3	4	0	0	2		0	0	0	0	0	0	34789.5	34743.4	2	142	35498.1	29871	5.485	293	25	1595	5	562	2155	94.6	7.34	89.45	4342	21.8	112	68	116	66	116	64			5.4	2	2		2
100879	-4.41469	1	1	1	71	5	1	2	0	1	1	0	0	1	0	0	1	0	8067.66	7854.23	1	141	6904.29	5532.83	4.66	131	173	221.5	108	0	1011	12	6.36	82.25	1513.5	26.7	126	60	128	64	132	68	15664.5	145	7.9	2	2	2	2
100880	-1.37182	2	1	0	46	3	2	3	0	1	1	0	0	0	1	1	0	0	30969.8	30515.6	2	139	20660.5	17342.1	7.41	327.5	57	1014.5	148.5	7104	962.5	51.5	10.21	89.2	9286.5	29.1	106	64	104	62	104	70	65929.3	114	5.9	1	1	7	2
100881	-1.62614	1	1	0	26	4	2	3	0	1	2	0	0	0	0	0	1	1	35025.5	34374.3	1	137	66853.5	66331.1	3.89	849	21	236.5	59.5	0	687	28.75	6.135	147.5	1004	25.2	114	70	106	68	100	74	81479.3	90	5.2	2	2	2	2
100892	3.86537	4	1	0	23	1	3	4	1	1	2	0	0	0	0	0	0	0	41543.8	52180.5	2	137	36859.8	80980.2	9.295	663.5	1369.5	3728.5	107.5	4057.5	1715	152.7	18.13	153.25	10978	28.3	110	52	112	60	116	48	122294	93	5.2	2	2	3	2
100905	0.133544	2	1	1	80	3	3	5	1	1	1	0	0	0	0	0	1	0	30205.4	34730.6	1	144	27650.8	54400.5	18.915	800.5	41.5	396.5	15.5	1057	196	83.35	8.185	70.1	1706.5	28.3	114	64	114	64	116	66	95437.9	106	5.6	2	2	1	2
100907	-0.677512	2	1	0	41	3	2	3	1	2	1		1	0	1	1	1	0	144323	137241	1	142	92918.3	77994.3	17.555	299	18	304	4	3412	340.5	27.4	13.24	72.15	4078.5	32.3	122	74	124	78	128	82			5.3	1	1		1
100910	-5.32172	1	1	0	27	3	3	4	1	2	1	0	1	0	1	1	0	0	89343.9	115703	1	142	203804	272209	4.77	19.5	32.5	138	17.5	403	98	21.4	3.885	67.75	689	44.2	126	84	128	86	130	88				1	1	7	1
100911	2.06833	3	1	0	26	3	3	4	1	2	2		1	0	0	1	0	0	131430	173849	1	135	306225	409007	9.99	563	149	1735	455.5	4561.5	1985.5	86.3	14.48	160.45	8886.5	31.7	134	76	140	74	136	70	373493	102	5.3	2	1		1
100915	3.06817	3	1	1	67	3	1	2	1	2	1	0	1	0	0	0	0	0	143558	159258	2	145	126794	103727	8.035	744	26.5	414.5	87.5	0	792	29.3	19.755	242.2	1320.5	33.5	130	64	136	68	132	70	451012	102	5.7	2	2	3	1
100919	-3.00758	1	1	1	80	3	3	5	0	0	1	0	1	0	0	1	0	0	12155.6	13963.3	2	141	21161.2	20411.9	6.53	373.5	121	512.5	47.5	1085	620.5	22.55	9.62	71.4	2386.5	22.9	154	64	148	64	150	52			5.8	2	1	1	1
100926	3.71944	4	1	1	51	5	3	5	1	0	2		0	0	1	1	0	0	9510.25	9520.46	1	141	6990.75	6323.42	11.735	751.5	1171	6634.5	13	3106	2356.5	169.7	15.23	119.75	13281	21.4	114	64	114	72	120	68	0			1	1		2
100928	1.58364	3	1	0	25	3	1	2	1	0	1	0	0	0	1	1	0	0	121151	143272	1	146	100816	86605.2	5.265	412	5.5	651	6.5	16496	342	13.1	20.135	136.65	17501	19	106	42	106	50	104	48	307802	99	5.2	1	1	3	2
100935	-2.39389	1	1	0	20	4	2	3	0	0	1	0	0	0	0	0	0	0	41874.7	42180.8	2	143	32772.2	27577.2	11.22	198.5	1	92.5	23.5	5	300.5	10.05	9.55	109.3	422.5	21.3	110	62	112	66	114	68	83444.3	98	5.6	2	2	1	2
100937	2.63391	3	1	1	55	2	1	1	0	1	2	0	0	0	0	0	1	0	37455.2	41071.7	1	135	27914.9	24917.8	14.585	657	249	2030	95.5	8903	2792.5	66.3	14.16	133.4	14070	27.2	118	74	120	78	104	76			5.7	2	2	1	2
100951	-3.36682	1	1	1	62	3	2	3	0	2	1		1	1	0	0	1	0	23247.9	23459	2	135	12136.9	9928.94	4.4	325.5	16	329	18	2302	201	20.45	9.715	71.55	2866	30.4	108	58	106	60	110	64			7.1	2	2		1
100952	-2.558	1	1	0	21	3	3	4	1	0	1	0	0	0	1	1	0	0	151256	162896	1	143	97954.6	84146.9	4.165	313.5	17	655.5	32	10204.5	254.5	16.85	8.895	79.7	11163.5	20.8	110	44	116	58	108	56	322344	95	5.4	1	1	4	2
100954	-1.43561	2	1	0	47	5	3	4	0	2	2		0	0	0	0	1	0	10411.6	11623.6	1	137	25001.3	35161.5	5.805	535.5	1.5	252.5	9.5	4500	183.5	10.45	9.685	134.75	4947	32.6	114	76	108	70	110	76			5.7	2	2		2
100955	-0.310125	2	1	1	64	4	3	5	0	0	1	0	0	0	0	0	0	0	5836.85	5933.62	2	146	9928.7	9381.42	7.36	544	23	3915.5	33	2497	7968.5	22.2	10.655	108.75	14437	24.6	130	76	134	82	128	80			6	2	2	2	2
100963	1.61703	3	1	1	80	4	3	4	0	0	2		1	1	0	0	1	0	8855.61	9398.51	1	141	5368.79	4302.34	6.75	1113	163.5	8220	97	6878.5	13305.5	99.3	6.595	51.75	28664.5	23.9	190	80	194	74	194	78	0		7.8	2	2		1
100972	9.65833	4	1	1	57	5	3	4	0	2	1	0	0	0	1	1	0	1	27444.3	27899.8	1	139	52208.2	50615.1	16.345	1310.5	2297.5	8429	91	258	7455.5	434.2	10.195	159.6	18531	30.5	122	74	126	74	130	76			5.6	1	1	1	2
100973	4.9734	4	1	0	28	5	3	4	1	2	1	0	0	0	1	1	0	0	21445.4	21195.2	1	145	41221.8	53932.4	16.01	339	127	551	575	0	893.5	482.15	8.64	98.25	2146.5	38.4	124	78	126	84	132	80	50240.1	91	5.4	1	1	3	2
100975	-2.8615	1	1	0	34	1	1	2	0	1	1	0	0	0	1	0	0	0	25505.9	27848	1	147	19671.5	17970.7	5.84	288.5	270	1214	18.5	8634	908	18.05	4.65	94.5	11044.5	26.4	116	72	112	72	112	68				1	2	3	2
100985	2.26881	3	1	0	23	3	2	3	0	0	2		0	0	0	0	0	0	287740	302433	1	141	532721	711524	29.52	464	38.5	355.5	7	2524.5	390.5	47.5	10.64	134.15	3316	22.5	106	56	102	62	102	60	616762	95	4.9	2	2		2
100987	-3.34883	1	1	1	60	5	2	3	0	1	2		1	0	0	0	0	0	20884.8	19995.3	1	138	38457.8	39975.6	3.455	259	187.5	1331	10.5	5453.5	937	39.1	4.92	89.95	7919.5	28.9	152	98	156	100	164	98			5.7	2	2		2
100988	-1.07838	2	1	1	80	3	3	4		2	2		1	1	0	1	1	1	34355.3	41074	2	134	62247.2	79175.9	5.83	362.5	96.5	1533.5	383.5	2185	1286	168	6.515	84.5	5484.5	35.5	108	66	108	64	106	62			6.6	2	1		1
100992	5.64016	4	1	0	27	2	2	3	1	2	2		0	0	0	0	1	0	64125.6	80911.7	2	137	57155.3	52213.5	9.44	193.5	54.5	318.5	183.5	0	807.5	103.75	14.295	425.2	1364	33.9	128	84	128	72	120	76			4.9	2	2		2
100996	5.09569	4	1	1	52	3	3	4	1	1	1	0	0	0	0	1	0	0	172888	185328	2	137	314094	409919	18.45	1445	1555	5782	45	5983	1885	119.55	14.205	100.35	15250	29.9	132	78			118	92	367326	109	5.5	2	1	4	2
101001	4.48111	4	1	1	67	4	3	4	1	2	2	0	1	0	0	0	0	0	7196.14	7672.74	2	145	5128.89	4110.1	13.105	321	79.5	1853	576.5	18643	1265.5	257.25	12.88	103.05	22417.5	33.2	144	94			156	108			5.6	2	2	1	2
101003	5.45726	4	1	1	56	1	1	1		1	1	0	0	0	0	0	0	0	18964.6	21078	2	148	16764	35987.5	18.015	1133.5	41	509.5	253.5	180.5	1873.5	98.25	19.965	189	2858	29.7							38894.6	106	5.5	2	2	2	2
101004	-1.96942	1	1	0	29	3	3	4	0	0	1		0	0	1	1	0	0	66305.9	74273.6	2	141	130829	132515	8.29	323	26.5	1108	347	9168	696.5	31.35	7.875	77	11346	18.6	112	76	106	76	106	70			5.2	1	1		2
101006	3.40792	3	1	1	76	3	3	5	1	0	2		0	0	0	1	0	0	99238.4	109732	2	144	166297	160409	14.3	820	147.5	1602.5	118.5	8943	2022	89.55	17.26	118.55	12833.5	20.9	106	66	108	64	104	66			4.3	2	1		2
101010	-0.171152	2	1	1	71	3	3	4	1	2	1	0	0	0	0	0	1	1	40297.9	42596	2	139	64553.7	62268.1	10.375	366	46	540	300.5	0	1216.5	57.9	8.12	182.6	2103	31.7	108	46	104	44	102	38			5.8	2	2	2	2
101011	-3.3828	1	1	0	23	3	3	5	1	2	1	0	0	0	1	1	0	0	127598	171836	1	134	302681	306581	5.62	189.5	0.5	902.5	4	13048	439.5	5.1	4.825	68.25	14394.5	31.1	108	74	114	76	106	76	350431	100	5.8	1	1	3	2
101017	0.859838	3	1	1	65	3	3	4	1	0	1	0	1	0	0	1	1	0	14847.8	14801.9	2	139	22432	21637.8	7.58	1092	2733	6475	9.5	1317	1445.5	56.55	8.395	118.4	11980	20.2	164	86	170	88	160	80			5.5	2	1	1	1
101018	2.64722	3	1	1	77	3	2	3	1	0	1		0	1	0	0	1	0	83830.1	90204.4	2	135	136704	131863	9.31	791	2165.5	5602.5	17.5	24066.5	1232.5	45.15	11.94	85.5	33084.5	20.4			134	70	140	68			7.6	2	2		2
101019	-1.50245	2	1	0	49	3	3	5	1	2	2	0	0	1	1	1	0	0	108977	110964	1	141	98796.6	199436	3.635	902	2276.5	6258	25.5	1	1466	21	6.535	99.85	10027	32.6	108	74	108	74	108	74			10.4	1	1	1	2
101021	-0.983472	2	1	1	61	4	3	4	1	2	1	0	0	1	0	1	0	1	10989.3	11178.1	2	145	6385.33	5116.96	7.875	370.5	76.5	717	64.5	7557	865	61.75	9.99	96	9280	31.1	134	76	134	82	136	78	26444.1	137	6.5	2	1	1	2
101023	5.81435	4	1	1	52	5	3	5	1	1	1	0	0	0	0	0	0	0	433085	419057	2	144	242457	203515	27.745	1271.5	1156.5	5001.5	32.5	15	4448.5	98.9	11.34	157.25	10654	25.2	112	74	110	74	108	76	830582	101	4.9	2	2	1	2
101024	-2.8519	1	1	1	53	3	3	4	0	1	2		1	1	0	1	1	0	90758.5	93917.3	1	142	83619.2	70188.8	4.515	244	8	494.5	57.5	14879.5	601	9.05	6.555	69.35	16040.5	25.1	114	76	116	76	118	76	193249	134	5.1	2	1		1
101031	2.96557	3	1	0	27	5	3	5	1	2	1	0	0	0	0	0	0	0	18261	23438	1	141	52395.6	57190.3	7.33	279.5	53.5	421	64	5946.5	1387.5	51.65	16.515	270.4	7872.5	30.9	104	66	106	64	108	68			5.4	2	2	4	2
101033	-4.71369	1	1	1	63	4	3	4	1	1	1	0	0	1	0	0	0	0	15173.7	16816.2	1	143	9606.06	7697.93	4.39	249	15.5	498	25	3.5	202.5	1.8	4.48	85.35	744.5	26.1	108	76	102	72	96	64	39782.4	127	6.5	2	2	2	2
101040	-2.26402	1	1	1	61	4	1	2	0	2	1		1	1	1	0	1	0	9199.02	9630.49	2	147	16114.7	15226.4	4.33	530.5	30	5221.5	4.5	2879	8899.5	18	5.795	64.8	17034.5	32.3	120	76	124	76	124	78			9.2	1	2		1
101046	-1.50262	2	1	1	68	5	3	4	0	2	2	0	1	1	1	1	1	0	26841.7	29154.3	1	146	44183.1	42618.7	6.21	440.5	729	2805	152	2617.5	2635	88.85	6.765	86.35	8938.5	30.2	146	74	134	66	132	68	68352.9	154	5.7	1	1	2	1
101051	-4.81469	1	1	1	57	5	3	5	1	1	2		0	1	0	0	0	0	9990.73	10229.4	1	144	11558.9	10455.5	2.66	189	17	346.5	9	551	271.5	55.1	5.2	51.1	1195	26.4	120	78	124	80	116	82			9.3	2	2		2
101060	-3.48449	1	1	1	71	3	3	4	1	2	2		1	1	0	0	1	3	7292.93	8048.48	2	146	4164	8192.32	3.585	339.5	273	797.5	1180.5	977	850	83.4	5.71	55.15	4078	33.7	122	66	116	70	120	64			5.5	2	2		1
101063	2.04805	3	1	1	80	4	3	5	1	0	2		1	0	1	1	0	0	7726.6	7740.45	2	139	6804.27	5452.68	12.66	425	79.5	3087	372.5	13768	3198.5	204.7	6.57	76.95	20505.5	24.1	128	58	124	62	124	60			5.9	1	1		1
101064	1.44943	3	1	0	28	5	3	4	0	2	1	0	0	0	0	1	0	0	13302.2	17301.5	1	137	13203.9	29395.5	6.63	618.5	28.5	792.5	76.5	0	2307	76.2	17.525	157.8	3204.5	33.3	106	78	106	74	114	76	43388.2	103	5.4	2	1	4	2
101069	3.13708	3	1	0	32	4	3	4	0	2	2	0	0	0	1	1	0	0	18220.9	19453.5	1	147	12916.1	10868.7	9.52	509.5	62	676	135	4393.5	1229.5	202.6	11.805	180.25	6496	30.6	126	74	126	76	126	76	46111.6	89	5.9	1	1	3	2
101075	-0.645676	2	1	1	67	1	3	4	1	2	2	0	1	1	0	0	1	0	28755.4	28345.6	2	140	20159	17537.9	8.335	603	161	928	41	4719.5	981.5	50.95	12.375	83.75	6831	31.7	122	76	122	74	124	78			6.3	2	2	2	1
101077	-3.72335	1	1	0	36	3	3	4	0	0	1		0	0	1	0	0	1	38157.8	38928.5	1	135	68570.6	91585.7	3.615	270.5	482.5	1376	0.5	884	524	21.4	7.645	81.55	3267	21.9	112	64	122	68	112	66			5.1	1	2		2
101078	3.01482	3	1	1	62	4	3	4	0	2	1	0	1	0	0	0	1	0	6091.9	6681.41	1	144	3816.68	7355.52	7.1	528.5	1347	3424.5	11	14347	1551.5	294.65	6.71	89.35	20681	31.1	130	82	124	76	120	74	14204.9	125	5.4	2	2	2	1
101085	0.372038	2	1	0	31	5	3	4	1	2	1		1	0	1	1	1	0	103892	106181	2	143	98255.9	202988	10.21	238	0.5	417	4.5	6555	373	13.7	15.07	162.15	7350	40	126	90	118	92	116	92	228117	110	5.2	1	1		2
101086	0.136887	2	1	0	32	5	3	4	1	2	2	0	0	0	1	1	0	0	108180	134126	2	136	94381	194983	10.495	654.5	4.5	416.5	15.5	3086	467.5	15	14.61	124.35	3990	32.4	124	68	122	74	124	76			5.9	1	1	8	2
101102	-0.935553	2	1	1	80	3	3	4	0	1	2		0	0	0	0	0	0	5725.77	8391.43	2	139	12717.1	12266.8	13.055	553.5	27	745.5	83.5	219.5	1105	36.15	10.525	94.3	2180.5	29.4	124	78	124	76	126	76	25382.2	112	5.8	2	2		2
101111	2.60551	3	1	0	22	4	3	4		2	2	0	0	0	1	1	0	0	23812.6	23887.5	1	144	18559.3	37558.3	8.94	809.5	1307	3746	16	19915	633.5	15.55	12.78	140.65	25617.5	34.7	124	78	128	82	126	82	47255.6	91	5.2	1	1	2	2
101118	1.55328	3	1	0	26	1	3	4	1	2	1	0	0	0	0	0	1	0	31927.5	32162.5	2	138	34961.7	31938.8	20.735	754	48.5	1997	24.5	532.5	1184.5	32.05	12.985	115.85	3787	35.5			130	70	128	74	69610.5	101	5.1	2	2	3	2
101124	2.93712	3	1	1	76	3	2	3	1	2	1	0	1	1	0	1	1	1	61887.5	65304.1	1	135	98967.6	125883	5.835	1254.5	847.5	2684.5	206	6366	967	151.9	17.925	66.75	11071	30.4	94	72	98	68	96	68			6.5	2	1	1	1
101126	-2.38383	1	1	0	37	3	3	5	1	2	1	0	1	0	0	0	0	0	94468.4	93850.5	1	135	165313	167443	7.655	326	30	895	76.5	2712	677	32.5	8.695	91.05	4390.5	40.8	130	96	134	98	134	94	0			2	2	10	1
101132	3.44541	3	1	0	31	5	3	5		1	2	0	0	0	0	0	0	0	15147.2	18297.2	1	139	40903.2	58872.7	16.595	834	749.5	2585	18.5	25942	956	56.4	12.425	72	30251	27.4	112	78	112	78	106	76	45885.2	95	5.7	2	2	2	2
101136	0.571981	2	1	1	76	3	2	3	0	2	1		1	0	1	1	1	1	12782.1	13510	1	138	10756	8799.3	12.575	701	838	5082	144.5	2506.5	1848	32.55	8.73	132.9	10419	32	138	54	144	52	140	48			5.9	1	1		1
101143	-2.32464	1	1	1	80	3	3	4	1	2	1		1	1	0	1	1	0	7744.69	8649.35	1	140	13108	16672.8	6.82	375.5	8	2051.5	14.5	5964.5	2983.5	25.75	7.94	68.8	11022	40.7	140	54	144	52	118	50	20278.5	103	5.2	2	1		1
101149	-0.716682	2	1	1	59	3	2	3	0	2	2		1	1	0	0	0	2	36007.2	36882	2	141	62507.4	81577.4	4.505	569	67	1484	112	772	2461	132.15	9.07	95.6	4896	40.6	132	80	134	78	140	80			5.5	2	2		1
101162	-4.24576	1	1	1	62	4	2	3	1	1	1		1	1	0	0	1	2	11095	11982.4	1	147	6844.78	5485.15	4.68	354.5	6	242	60.5	890	435.5	1.4	5.575	80.75	1634	26.4	178	90	184	82	176	86			6.7	2	2		1
101174	2.20297	3	1	0	35	4	3	4	0	1	1	0	0	0	0	0	0	0	20448.3	21831.6	1	147	14495	12197.3	10.14	886.5	2180	5487.5	11.5	1832	1328.5	143.05	9.27	127.6	10839.5	25.8	108	74	104	72	108	74	43188.3	109	5.7	2	2	1	2
101175	5.47116	4	1	1	55	3	3	5	0	2	1		1	1	0	0	0	0	24655.2	25398.2	1	145	43044.8	42602	26.595	214.5	6.5	197	13	0	103.5	95.8	17.33	269.5	320	30.3	154	102	154	104			51038.3	136	5.5	2	2		1
101186	9.37391	4	1	0	35	2	3	4	1	2	2	0	0	0	0	0	0	0	82200.9	79471.5	1	134	56138	51284.2	42.29	1995	156.5	5331.5	8.5	336.5	671	114.95	17.78	106.45	6504	32.8	120	62	118	60	120	58	186256	105	5	2	2	3	2
101187	22.4608	4	1	0	33	1	3	4	1	1	1	0	0	0	0	0	0	0	41481.7	50576.2	2	140	104652	112725	54.32	3193	27.5	1411	62.5	4140.5	829	159.55	37.745	347.6	6470.5	27.7									4.8	2	2	2	2
101193	0.819942	3	1	1	63	2	3	5	1	1	1	0	1	0	0	0	0	0	18159.6	18501.1	2	135	11244.1	9782.15	7.54	235.5	71.5	918	7	15324	1208	168.1	8.27	99.2	17528.5	25.8	126	72	128	68	130	66	52817.2	105	5.1	2	2	4	1
101200	0.096464	2	1	1	73	3	3	4	0	0	2	0	1	0	0	0	1	0	12395.2	13666.3	1	142	20711.1	26343.7	4.415	813.5	740.5	9153	73.5	0	780	159.05	8.305	65.75	10747	21.7	194	78	186	72	188	72			5.5	2	2	1	1
101206	3.12232	3	1	0	34	1	2	3		1	2	0	0	0	0	1	0	0	59164.5	60328.5	1	135	42615.5	38930.9	9.845	647.5	93.5	2164.5	175.5	14174.5	1223	127.05	12.085	149	17831	28.7	128	94	122	90	122	84	158948	102	5.5	2	1	1	2
101213	6.00793	4	1	1	60	3	2	3	0	2	1		1	1	1	1	1	0	20781.3	20798.1	1	137	12591.4	24772.6	24.545	1016	42	2702.5	170	5270	4857.5	76.05	19.335	146	13042	41.9	124	68	124	76	116	72				1	1		1
101221	-1.07536	2	1	1	54	4	2	3		2	2		1	0	1	0	1	2	25672.5	28988.6	2	147	54245.7	69348.3	6.605	296.5	84	1016	23	5838	649	46.65	10.17	127.75	7610	37.9	152	86	154	88	154	84			4.9	1	2		1
101227	0.88988	3	1	1	60	4	2	3	1	2	1	0	1	0	0	0	1	0	12704.7	13696.3	1	144	22917.9	21654.6	6.675	523.5	426	2322	84.5	18243.5	1590.5	114.2	6.205	106.9	22666.5	31.3	128	84	126	80	130	82			5.1	2	2	3	1
101232	-3.87049	1	1	1	65	3	3	4	0	1	1		1	0	0	1	1	2	24969.1	24656.3	1	142	14927.3	12211.7	2.405	271	25	324.5	32.5	3601.5	338.5	116.25	4.845	34.1	4322	29.2	132	66	138	68	134	66			5.8	2	1		1
101236	7.34441	4	1	0	26	4	2	3	1	0	2	0	0	0	1	0	0	1	37989.7	39259.7	2	145	26066.4	21934.5	29.39	1123.5	4	319.5	9	3793	332	28.2	26.39	185.25	4457.5	21.2	114	54	110	62	112	56			5.5	1	2	2	2
101238	5.34191	4	1	0	36	2	3	4	1	1	1		0	0	1	1	1	0	49697.2	50695	1	138	35810.5	78674.9	11.77	598.5	494	2081	32.5	160.5	496	296.95	12.51	212.25	3264	26.5	106	70	108	66	108	66	133567	99	5.5	1	1		2
101241	14.7475	4	1	0	27	5	3	5	1	2	2		0	0	0	0	0	0	30373.1	38983.9	2	138	29751.2	27541.3	34.12	2194.5	2445	6734.5	57	10520	3441	120.9	26.86	239.5	23197.5	31.2	122	88	124	84	124	88			4.9	2	2		2
101243	-1.47973	2	1	1	63	3	3	4	1	1	1		1	0	0	0	1	0	42185.8	47120.2	2	142	24378.3	19943.5	3.74	730	17	417	180.5	9131.5	327.5	92.5	8.825	44.9	10073.5	25.3	146	80	146	72	148	78	142528	107	5.6	2	2		1
101246	-1.03556	2	1	1	54	5	2	3	0	2	1	0	1	1	1	1	1	0	26513.8	26886.9	2	144	23102.7	50256.3	4.11	158.5	435.5	1480.5	137.5	13326.5	477.5	191.75	6.56	44.55	15857.5	31.1	160	76	154	72	138	76	64669.7	242	9.1	1	1	1	1
101247	3.65634	4	1	0	38	5	3	5	1	0	2	0	0	0	0	0	0	0	18903.1	17845.8	1	141	15937.2	35480.5	10.445	779.5	933.5	3047	3	13385.5	2295.5	113.75	10.875	168.65	19664.5	23	130	84	118	84	120	82	50537.7	114	5.7	2	2	2	2
101248	3.40765	3	1	1	52	4	2	3	1	1	2	0	1	0	0	0	0	1	20912.4	20282.9	1	144	19939.3	16394.7	7.035	685	107.5	5451	268	4040	2531.5	260.1	6.405	169	12398	29.9	168	94	168	92	164	94	0			2	2	2	2
101253	-1.35181	2	1	1	57	4	3	4	0	2	1	0	1	0	1	1	1	2	13622.1	13971.8	2	147	13735.1	11293.4	7.615	502.5	803.5	1944	236.5	1748	1044	42.15	8.29	114.75	5776	31	170	104	164	106	164	102			5.7	1	1	2	1
101262	2.75597	3	1	0	25	1	3	4		2	2	0	0	0	1	0	0	0	50110.1	51910.7	2	141	36669.3	33498.8	7.96	553	147	1320	299	14794.5	466	160.25	12.28	132.75	17026.5	41.2	118	76	118	74	116	70	112352	95	4.9	1	2	6	2
101264	-1.00396	2	1	0	31	5	3	5		0	2		0	0	0	0	0	0	20555.8	19736.6	2	138	15062.2	33532.7	10.485	300.5	129	1889	7.5	3349.5	794	41.55	12.575	91.3	6169	22.6	104	76	108	78	108	80				2	2		2
101275	1.66467	3	1	1	80	4	3	4	0	1	1	0	1	0	0	1	1	1	11620.8	12853.6	2	147	21507.9	20322.4	14.03	770	69	3288	77	0	7045.5	63.7	9.64	139.95	10479.5	28.9	156	68	164	62	130	52			5.7	2	1	1	1
101277	-4.44444	1	1	1	75	5	3	4	1	2	1	0	1	0	1	1	1	0	7149.04	9879.64	2	139	14972.5	14442.3	4.065	429.5	364	914.5	23.5	0	253	37.6	6.88	28.1	1555	32.6	118	66	116	64					5.6	1	1	1	1
101282	-1.75521	1	1	1	60	3	2	3	1	2	2	0	1	0	1	1	1	1	218602	213902	1	139	324167	312689	10.655	371.5	375	1403	51.5	745.5	1107.5	28.5	6.845	121.4	3682.5	33.8	110	80	110	82	112	82			5.2	1	1	3	1
101285	-1.0684	2	1	0	30	3	2	3	1	2	1	0	1	0	1	1	0	0	152613	148339	1	145	104382	89668.3	6.44	385.5	8.5	151.5	20	1385.5	409	51	12.265	128.75	1974.5	34.2	114	80	116	86	118	86			5.8	1	1	1	1
101311	-0.894746	2	1	0	30	5	3	4	1	2	2		1	0	0	0	1	0	36588.8	36504	2	134	81604.5	89072.1	6.02	220	21.5	444	66	3074.5	668	32.2	13.6	147.05	4274	33.9	154	92	146	96	154	92			5.2	2	2		1
101319	-3.75718	1	1	0	34	1	3	4	0	2	1	0	1	0	0	0	0	0	63102.2	62492.9	2	143	129310	139285	3.09	387	10	154	24	0	760.5	11.85	6.28	104.15	948.5	40.9	140	80	132	94	142	90			5	2	2	6	1
101324	0.982915	3	1	0	35	4	3	5	0	0	1	0	1	0	1	1	0	0	16079.5	16859.2	2	140	11193.6	9419.26	8.67	538	107.5	1324	86	4024	940.5	117.4	11.3	137.6	6482	24.8	142	94	144	98	146	102			5.8	1	1	2	2
101335	-1.95984	1	1	1	80	4	3	4	1	1	1	0	1	0	0	0	1	2	8503.24	8934.53	1	139	14950.1	18627.3	11.365	353.5	36.5	688.5	6.5	1591.5	715	50.7	7.915	84.65	3038	25.3	114	56	112	56	114	60			5.5	2	2	2	1
101339	-0.107304	2	1	1	63	1	1	1	0	2	1	0	1	1	0	0	0	1	6654.65	6964.95	2	137	6513.94	13628.6	9.45	967.5	949.5	3243	26.5	402.5	2044.5	122.3	6.705	66.3	6666	31.3	162	76					14783.2	179	7.2	2	2	4	1
101350	7.80039	4	1	0	46	3	2	3	0	2	1		0	0	1	1	0	0	25628.1	24735.8	1	145	22023.5	18486.2	11.74	1672	61.5	8689.5	271.5	4969.5	13684	212.25	15.705	113.15	27676	41.7	128	72	134	80	136	74			5.9	1	1		2
101355	-1.70074	1	1	0	46	4	2	3	0	1	2	0	1	0	1	1	0	0	23059.6	23247.7	1	146	43502.9	42175.5	7.895	257	12	530.5	1	10081.5	260	12.55	9.48	102.4	10885	28	142	78	144	82	144	76	54687.3	117	4.7	1	1	4	2
101360	4.82106	4	1	0	46	3	3	4	0	1	2	1	1	0	0	1	0	0	114302	116060	2	142	103334	86737.4	18.075	436.5	567	2582	230	9101.5	2162	108.7	19.9	157.5	14642.5	29.1	140	98	148	100	142	96	230035	122	5.4	2	1	12	2
101365	-0.571956	2	1	0	30	5	3	4	1	1	1	0	1	0	0	0	0	0	29996.5	38161.9	2	135	34080.4	31548.9	7.46	460.5	182.5	1754	48.5	10105.5	1868.5	72.45	7.72	97.6	13959	29.8	146	88	144	88	144	98			5.7	2	2	3	1
101379	2.92136	3	1	1	55	4	2	3	0	0	1		1	0	0	0	0	3	14909.8	14659.9	1	145	27432.8	26595.7	10.24	772	543.5	2266	61	14243	1651	121.8	10.53	135.05	18764.5	21.2	110	74	114	74	110	66	37134.3	93	5.3	2	2		1
101384	-5.32966	1	1	0	22	4	3	4	1	1	1	0	0	0	0	1	0	0	40658.2	50627.9	1	144	98464.6	97695.2	3.95	68.5	21.5	371	18	551.5	220.5	78.6	2.235	39.1	1182.5	28.4	110	62	104	66	104	64			5.9	2	1	5	2
101389	-1.26921	2	1	0	42	5	3	4	1	2	1	0	1	1	0	0	0	0	15060.6	16240.8	1	144	11925.4	25941.8	8.5	412	33	453	43	3103.5	1149	64.05	9.16	103.95	4781.5	34.5	124	92	122	96	122	98			6.6	2	2	3	2
101394	-0.207667	2	1	0	39	5	1	1	0	0	2		0	0	0	0	0	0	19347.4	20910.6	1	138	15958.2	35527.5	4.81	547	461.5	4511.5	206.5	825	1363.5	87.65	12.215	110.7	7368	22.2	122	78	128	80	124	80			5.3	2	2		2
101397	1.96205	3	1	0	25	4	2	3	0	2	2	0	1	0	1	1	0	0	42412	41483.7	2	137	42384.8	35666.1	8.19	597	91.5	2789.5	168.5	1162.5	2164.5	308.25	6.165	96.15	6376.5	34.9	138	84			142	96			4.7	1	1	4	2
101399	2.67745	3	1	0	41	3	3	4	1	0	1	0	0	0	1	1	0	0	186290	184940	1	147	125213	105102	12.74	576	708	2222.5	34	1775	1456.5	39.75	16.1	204.6	6196	24.8	114	54	118	58	116	58	366556	93	5.2	1	1	4	2
101400	-1.81194	1	1	1	53	5	3	5	0	1	1	0	1	0	0	0	0	0	9511.86	9967.34	1	144	7318.89	6620.23	7.115	199.5	611	1837.5	13	8568.5	522	61.85	8.7	76.3	11552	28.6	126	76	134	72	130	78	25760.7	104	5.6	2	2	2	1
101401	3.61834	4	1	1	52	5	2	3		0	1	0	0	0	1	0	0	0	15186.6	16487.7	1	137	14167.2	12814.8	8.955	657.5	761.5	3513.5	243	449.5	1778.5	175.35	14.485	186.15	6746	20.8	130	84	120	86	126	84			5.6	1	2	1	2
101404	-2.05087	1	1	0	31	4	3	4		2	1	0	0	0	0	1	0	0	27461	29318.6	2	147	57020.8	56575.3	10.845	387	16.5	358.5	14.5	496	376.5	7.2	9.03	111.4	1262	37	104	72	108	72	110	70			5.2	2	1	7	2
101416	1.79875	3	1	0	44	3	3	4	1	0	2	0	0	0	0	1	0	0	152116	152234	2	144	103069	86514.8	10.36	665.5	48.5	3928	59	11190.5	457.5	54.1	14.09	120.3	15683.5	24	120	76	116	74	118	78	301732	103	4.8	2	1	1	2
101439	-3.84865	1	1	0	38	4	2	3		2	1	0	0	0	0	0	0	0	32723.6	36152.9	1	145	70312.7	91993.3	4.26	167	21.5	439	2.5	3616	212	13.8	6.705	90.3	4291	30.5	128	76	132	80	130	74	71519.7	103	5.6	2	2	3	2
101443	-0.914954	2	1	1	59	4	3	5	1	2	2		1	0	0	0	0	0	21221.3	23390.2	1	146	22994	18906.4	7.08	588	23.5	4446	3.5	600	192	93.4	8.09	99.55	5265	35.8	152	80	146	88	146	84			6.1	2	2		1
101444	1.32823	3	1	1	63	1	3	4	1	2	1	0	0	0	0	0	0	0	21645.7	23014.7	2	144	16367.7	14239.6	10.48	561	100	1267	305.5	2638.5	1033.5	150	9.485	139.8	5344.5	37.1	134	84	130	78	124	66	60202	115	6	2	2	6	2
101448	-0.936052	2	1	0	49	5	1	2	0	1	1		0	0	1	1	0	0	50699.4	57394.2	2	146	33207.1	27873.5	4.475	1375	105	423.5	50.5	601.5	410	19	10.415	83.9	1590.5	26.5	126	70	128	62	120	66	115335	107	5.8	1	1		2
101467	-3.73951	1	1	0	39	3	3	4	0	2	2	0	1	0	1	1	1	0	35662.5	35928.6	1	135	21605	18559.6	14.695	113.5	12.5	241.5	1	1479	107	6.05	7.185	39.7	1841	31.8	128	82	132	92	128	88	78258.9	97	5.7	1	1	5	1
101468	-0.908995	2	1	1	65	1	2	3	1	1	1		1	1	1	1	1	2	18652.1	19872	2	136	12077.3	10507	4.5	895	51.5	810.5	86	159	598	135.35	9.025	65.9	1705	26.8	114	46	114	46	110	46			8.7	1	1		1
101480	3.04579	3	1	1	64	5	3	5	1	1	2		1	0	0	0	1	0	6529.81	6658.25	2	138	4371.8	3854.11	11.445	1107	82	11142	8	1	23997.5	48.25	7.86	79.9	35230.5	26.1	128	70	118	76	118	72	13258	101	5.8	2	2		1
101484	9.30833	4	1	0	49	3	3	5	1	1	2	0	1	0	0	0	1	0	158979	156305	2	140	264905	262180	18.27	606	66	3816.5	180	25060	6803.5	225.7	18.995	173.1	35926	27.6	122	80	126	80	126	82	294076	97	5.1	2	2	2	1
101487	-0.420599	2	1	1	73	2	1	1	1	1	2	0	0	0	0	0	1	2	11111	12512.5	2	136	8898.74	7741.73	5.08	368.5	544.5	1719.5	26	13887	1056	104.5	8.845	80.35	17233	27.4	130	72	136	74	138	76			6.1	2	2	1	2
101502	0.22989	2	1	1	68	3	3	4	0	2	1	0	1	1	0	0	0	0	54464.1	59601	2	142	90324.6	114889	7.985	480.5	17	99.5	5	0	200	26.95	16.085	165.45	321.5	37	126	80	124	72	128	74			7.6	2	2	2	1
101510	4.03651	4	1	1	64	2	3	4	1	1	1		1	1	0	1	1	2	13113.2	13042.8	1	139	7926.8	16584.7	34.935	860	26	610.5	170	4187.5	494	84.65	10.49	104.55	5488	26.5			134	66	120	68	29745.1	106	6.4	2	1		1
101515	-1.14094	2	1	1	51	2	3	4	1	2	2	0	0	0	1	1	1	0	31648.6	33192.6	1	134	26399.1	56671.3	5.495	314.5	4	160	30.5	0.5	692.5	6.65	14.495	157.2	887.5	31	100	72	100	72	104	70	61898	112	5.4	1	1	1	2
101520	0.843227	3	1	1	52	1	2	3		2	1	0	1	0	1	0	0	0	39710.9	40982.6	1	137	32594.8	29095.3	13.325	713.5	1364.5	3241.5	121.5	348.5	1566.5	77.7	13.065	87.5	6642.5	31.7	152	100	148	94	152	92	76425	125	5.8	1	2	4	2
101522	-1.96828	1	1	1	76	3	3	5	1	1	1	0	0	0	1	1	1	1	46567.5	50677.7	1	142	30681	25099.6	5.03	519.5	460	1149.5	165	302.5	454.5	113.05	9.57	54.35	2531.5	25.7	142	50	134	56	142	60			5.7	1	1	2	2
101530	-0.0173234	2	1	1	51	2	3	4	1	2	2	0	0	0	0	0	1	0	36529	35975.4	1	136	37626.7	80773.7	7.665	848	202.5	1981.5	18	0.5	2138.5	25.7	13.76	114.1	4341	32	110	54	106	60	114	68			5.4	2	2	4	2
101535	6.01693	4	1	1	80	3	1	2	1	1	1	0	1	1	0	0	1	0	30549.8	35668.3	2	138	54054.9	68755.6	13.345	1525	307	882.5	88	1221.5	471.5	139.65	23.435	145.55	2970.5	29.4									6.4	2	2	1	1
101537	4.36712	4	1	0	33	3	3	5	1	2	1	0	0	0	0	1	0	0	106942	105128	1	142	185177	187564	8.39	1042	42	649	124	4622	890	151.8	19.49	158.8	6327	32.7	116	78	116	84	122	86	225855	105	5	2	1	1	2
101541	-1.98973	1	1	1	63	3	3	4		1	1	0	0	0	1	1	0	0	85408.8	84653.1	1	142	128291	123748	5.22	313	380.5	1474	4	2123.5	566	48.25	8.55	120.2	4548	27.8	114	74	114	72	110	76	235793	97	5.5	1	1	2	2
101545	4.61648	4	1	0	22	3	3	4	1	2	1	0	0	0	1	1	0	0	112266	122836	2	147	216369	219157	13.965	805.5	1074	6793.5	3	23267	8413.5	33.4	8.64	155.5	39551	31.2	122	84	120	84	114	82			5.4	1	1	2	2
101546	-1.27587	2	1	1	61	4	1	2		0	1	0	1	0	0	0	1	1	9602.56	11077.6	2	143	6327.98	5071	12.01	458	217.5	985	59	1671	612	15.75	11.56	91.95	3544.5	19.9	154	102	162	100	162	94	22093.3	102	4.6	2	2	2	2
101550	-1.93122	1	1	1	53	4	3	5	1	2	2		0	0	1	0	0	0	22265.8	22517	1	143	14384.4	11827.3	6.37	694	405.5	3283	42	0	745.5	30.8	7.805	92.8	4476	34.8	116	76	114	76	116	78	52968.2	98	5.8	1	2		2
101556	-0.0929666	2	1	0	37	5	2	3	0	2	1	0	1	0	0	0	0	0	24208.2	23391.2	1	138	20889.4	19337.8	10.91	358.5	87.5	777.5	54	519.5	1160.5	87.05	10.51	136.55	2599	32	126	74	124	72	128	76				2	2	2	1
101558	-5.19312	1	1	1	54	2	1	1	0	1	1	1	0	0	0	1	0	3	19162.2	22007.1	1	147	14957.4	13351.5	1.69	304.5	20.5	1365	7.5	514.5	499.5	10.5	3.8	64.65	2407	26	110	66	116	68	116	68	41039.1	110	5.4	2	1	15	2
101559	0.382271	2	1	0	27	1	1	1	0	2	1	0	0	0	1	1	0	1	23503.5	31065.4	1	144	25679	23458.7	5.69	225.5	125.5	1062	140	8967.5	679.5	59.1	12.145	171.5	10974.5	35.3	116	80	114	82	110	76	81848.4	121	6.1	1	1	10	2
101560	-3.04227	1	1	0	25	4	2	3	1	2	2		0	0	0	1	0	0	50133.8	48702.9	2	146	94720.7	93980.5	6.55	211.5	22.5	276	139	860.5	526	82.6	4.015	100.3	1824	33.1	104	72	108	78	112	80				2	1		2
101563	-6.89338	1	1	0	21	4	2	3	0	2	2	0	0	0	0	1	0	0	77496.6	74893.2	1	144	76520.1	64390.3	0.74	195.5	3	216	31	878	310.5	11.95	2.74	9.25	1438.5	38.7	122	66	120	70	122	78			4.9	2	1	1	2
101565	2.10252	3	1	0	46	4	3	4		2	2	0	0	0	1	1	0	1	8554.97	9714.91	1	147	7262.34	5971.32	10.335	342.5	90	1357.5	19.5	9775.5	570	64.9	17.415	154.85	11812.5	40.2	128	84	130	84	132	82	0			1	1	5	2
101571	2.30699	3	1	1	71	4	3	4	1	1	2		1	1	0	1	1	0	10801.9	10995.6	2	142	6281.1	5033.43	10.155	679	1252.5	5538	403	8256	666	160.8	11.395	92.25	16115.5	27.9			148	92	146	90			8.7	2	1		1
101572	-1.21108	2	1	1	60	1	2	3	1	1	2	0	1	0	1	1	0	0	22203.2	25266.6	2	141	44981	60843.7	7.365	559	149.5	575.5	547	2947.5	818.5	39.8	9.09	116.05	5038	29	108	70	106	70	110	72			5.8	1	1	1	1
101579	5.33185	4	1	1	70	1	3	5	0	2	1	0	1	0	1	1	1	0	30686.9	33857.2	2	143	31664.8	27547.7	15.46	318	162	659.5	84.5	3872.5	874	62.2	22.19	280.75	5652.5	31.5	136	64	140	72	136	64			5.3	1	1	1	1
101580	-3.84224	1	1	1	61	4	3	5	1	1	2		1	1	0	0	1	0	8619.9	9558.14	1	134	15993.6	15112	4.68	99	273	880.5	101	4671	972.5	90	4.16	48.65	6898	27.5	166	78	164	78	162	80	0	153	7.8	2	2		1
101581	2.59276	3	1	1	62	4	1	2	0	0	1	0	1	0	1	1	1	1	8719.07	10058.4	1	139	16830.8	15903	7.625	645.5	36	3426	78	4435	4739.5	39.2	15.295	200.95	12714.5	18.9	154	84	152	82	150	80	21384.6	101	5.5	1	1	2	1
101589	6.80339	4	1	1	63	4	3	5		2	2	0	0	0	1	0	1	1	6353.51	6718.4	1	144	5905.83	11381.7	16.73	1307	41	1345	72.5	15702	1399.5	72.65	16.93	207.15	18560	44.5	132	82	130	84	128	84			6.3	1	2	1	2
101590	-5.01837	1	1	0	24	1	2	3	1	2	1	0	0	0	0	1	0	0	36005.5	37564.6	2	141	26535.3	58297.4	4.99	93	71	277.5	4	1331.5	289.5	24.9	4.175	61.15	1973.5	32.4	118	72	118	74	114	70	88039.3	79	4.3	2	1	8	2
101599	4.93903	4	1	0	22	3	3	4	0	2	2		0	0	0	1	0	0	48039.6	62910.6	2	137	58215.2	50009.2	13.34	1214	2343	6967.5	1	13679	696	14.7	13.77	187.85	23686.5	32.5	112	78					143522	100	5.4	2	1		2
101601	-3.4326	1	1	1	62	3	3	4	1	1	1	0	1	0	1	1	0	0	70291.6	69669.6	2	139	105584	101845	5.605	313	4	144	9	1483.5	388.5	15.9	7.475	90.1	2029	26.5	120	88	120	90	120	88			5.8	1	1	4	1
101604	3.5456	3	1	0	22	4	1	2	0	0	2	0	0	0	1	1	0	0	25544.3	24297.5	1	138	24825.3	20890.1	8.77	1440	1.5	1046.5	11.5	3695	750.5	40.1	28.37	70.3	5505	17.1	124	80	120	84	120	76			5	1	1	3	2
101605	4.48606	4	1	1	66	3	3	4	0	0	2		1	0	1	1	1	0	19012.9	19868	1	145	30109.8	29043.7	9.29	606.5	18	1688.5	436	19578	715.5	131.05	12.575	195.05	22436	24.2	136	86	142	86	134	86	60096.3	102	5.3	1	1		1
101608	-1.6358	1	1	1	62	4	3	4	1	1	1	0	1	0	0	1	1	0	11756.9	13399.2	1	146	22420.8	21184.9	4.52	429	170	375.5	66	354.5	599.5	107.45	11.57	76.15	1565.5	29.8	124	58	120	56	114	54	28487.1	122	6.4	2	1	2	1
101609	-3.32942	1	1	0	22	5	3	4	1	0	2	0	0	0	0	0	0	0	21082.6	23455.4	1	143	20946.7	46633.2	5.86	184	310	674.5	366.5	22	638	34.85	7.21	96.7	2011	21.3	110	64	106	70	108	66	66423.4	102	5.4	2	2	1	2
101612	4.53995	4	1	1	75	4	2	3	1	0	2	0	1	0	0	0	0	0	18280.4	17882.3	2	134	10215	8185.93	13.695	1096	1812	5960	178	3578	3721.5	163	12.485	129.85	15249.5	23.4	148	70	152	72	144	68	42304.3	96	5.7	2	2	1	2
101613	-1.77039	1	1	1	53	4	1	2	0	2	1		1	1	1	1	1	0	17052.9	16948.3	1	138	12669.6	25052.8	4.335	231	25	1157	83.5	0	528.5	139.35	9.15	90.9	1794	30	160	88	154	84	148	100	40477.7	292	10.2	1	1		1
101621	5.2224	4	1	1	80	3	1	1	0	1	1	0	1	0	0	1	1	0	11625.8	13803.1	1	146	20918.4	26607.4	19.23	1758	3925	8555.5	179	2	537.5	142.5	13.73	66.1	13199	28.1	166	70	174	80	168	78			5.7	2	1	1	2
101623	12.0121	4	1	1	62	5	3	5	1	1	2		1	1	0	0	1	0	13367.3	14177.1	2	138	9308.66	8206.36	71.32	2033.5	1497.5	6352	33	1.5	4758.5	134.9	9.11	58	12642.5	29	134	78	134	78	136	76	30196.5	119	6.7	2	2		1
101625	-2.20713	1	1	0	21	4	2	3	1	2	2		0	0	0	0	0	0	24580.5	23333.4	1	144	15492.2	13036.4	6.125	708.5	53	705.5	26	8463	1571.5	39.85	4.145	70.35	10819	35.1	108	78	112	70	110	72			5.8	2	2		2
101645	-2.09359	1	1	1	68	3	2	3	0	2	2	0	0	1	0	1	0	0	16526.3	21383.9	2	139	11063.3	21766	3.9	399	45	521.5	27.5	14735	1622.5	72.3	4.58	63.9	16951.5	35	132	60	126	62	130	64	50134.9	128	7	2	1	1	2
101654	1.39738	3	1	1	72	3	3	4	1	2	1	0	1	1	0	0	1	2	9532.08	10519.6	2	134	8375.19	6851.59	8.75	362.5	23	806.5	12	15148	505.5	80.15	13.395	127.7	16495	31.3	134	64	128	66	128	66	24663.4	125	5.3	2	2	2	1
101655	2.7009	3	1	0	20	4	1	2	1	1	2		1	0	1	1	0	0	33727.6	33717	2	143	34449.4	28988.6	11.355	691.5	4.5	867.5	29.5	19893.5	1519	15.45	12.175	165.7	22314	28.2	124	90	128	96	126	96			5.6	1	1		2
101657	-2.77384	1	1	0	28	3	1	2	0	0	2	0	0	0	1	1	0	0	63371.7	69559.7	2	143	41828.5	35932.3	4.265	506	15	375	34.5	4300.5	652	3.7	6.945	107.9	5377	22.6	114	54	116	60	110	60			5.8	1	1	6	2
101658	8.72739	4	1	0	30	3	3	4	1	2	1	0	1	0	1	1	0	0	33162.2	34217.9	1	142	20576.3	17675.9	13.045	2888	1	385	21	3220	1238	15.15	21.77	234.9	4865	30	130	80	124	82	120	80	78063.5	113	5	1	1	3	1
101660	-1.24266	2	1	1	65	4	3	4	1	1	2		0	1	0	0	1	0	10414.1	11868.8	1	143	6779.92	5433.16	5.47	306	506.5	1519	13.5	264	764.5	69.2	11.325	125	3067.5	27.3	140	78	134	74	130	72	26591.3	162	7.9	2	2		2
101662	1.82228	3	1	1	58	3	3	5	1	1	2	0	1	0	1	1	1	0	17162.2	18079	2	139	16096.6	13511.3	8.125	875.5	13	214.5	64.5	4101	1173	36.2	20.215	127.7	5566	29.9	130	82	130	80	128	78	37200.2	116	5.5	1	1	2	1
101668	-1.10667	2	1	0	38	5	3	5	0	0	2		0	0	0	0	1	0	25108.6	24320.9	1	137	18560.8	17182.2	6.155	494.5	29	517	48.5	7295.5	721	27.7	11.44	103.45	8611	23.3	112	76	118	72	124	78	68874.4	97	5.6	2	2		2
101677	-1.95519	1	1	0	25	3	3	4	1	2	2	0	0	0	1	1	0	0	87674.8	94512.2	1	139	66505.6	57131	3.94	372	65.5	311.5	12	813	233	16.05	14.31	111.4	1435	32.6	106	64	104	66	100	66	187024	96	5.3	1	1	3	2
101690	4.68917	4	1	1	78	3	2	3	1	2	1		1	0	0	0	0	0	72390.5	74508.4	1	135	45108.4	36902.4	15.59	990.5	433	4458	20	6974.5	3626.5	98.45	15.13	155.7	15512	36.9	128	70	126	74	126	74				2	2		1
101711	3.87543	4	1	0	43	1	1	1	0	2	2	0	0	0	1	1	0	0	38151.9	39627.5	2	141	31517	28133.2	14.845	477.5	121	1193	97.5	16016.5	1131	49.35	18.78	158.85	18559	35.5	112	70	116	70	114	72	75779	103	5.5	1	1	1	2
101714	3.19478	3	1	0	36	4	3	5	1	2	2		1	0	0	1	1	0	48735.1	51710.3	2	137	34333	28890.7	20.605	1159	1338.5	5414	23.5	800.5	2696	125.15	9.83	82.75	10272.5	38.2	138	94	136	92	146	86	0	98	5.6	2	1		2
101721	0.159871	2	1	0	28	5	1	2	1	0	1	0	0	0	1	1	0	0	8899.74	9801.46	1	137	8753.16	8102.98	8.915	276.5	496	1542	29	1976.5	511.5	55	13.755	154.85	4555	20.4	114	76	116	76	114	70			5.2	1	1	4	2
101724	-2.27052	1	1	1	60	4	3	4	1	1	1	0	0	0	1	1	0	0	9046.89	9912.88	2	141	16587.2	15672.9	5.135	580.5	10	302	5.5	2771	288	15.85	8.905	103.5	3376.5	25.6	116	74	114	68	118	76	23451.1	96	4.8	1	1	1	2
101726	2.14308	3	1	1	61	5	2	3	1	1	1	0	1	1	0	0	1	0	20868.9	21031.3	1	143	40450.2	55444.8	7.725	812.5	454.5	1931.5	142.5	3566	1805.5	162.15	8.79	158.15	7900	27.6	124	72	116	72	114	72	44795.5	161	7.1	2	2	5	1
101727	1.41112	3	1	0	37	2	3	4	0	2	1	1	0	0	0	0	0	0	30942.3	30392.3	1	145	62887.5	67739	5.365	999.5	5	503.5	57.5	9642.5	265	47.15	17.3	104.45	10473.5	32.9	134	76	132	72	134	74	65779.3	112	5.7	2	2	13	2
101728	0.530721	2	1	1	65	4	3	5	0	1	2	0	1	1	0	0	0	0	8671.27	9003.74	1	141	15065.9	18771.6	9.055	508.5	228.5	1892.5	44.5	4491	1750	88.45	10.925	127.95	8406.5	28	144	90	146	92	138	88			6.7	2	2	1	1
101730	0.674273	2	1	1	73	3	2	3	1	2	1	0	1	0	1	1	0	0	7135.06	9478.71	2	139	14364.9	18271.5	5.4	726.5	416	1585.5	20	2370.5	1043	133.35	14.66	87.05	5435	34	148	62	146	60	142	62	28670.9	109	6.2	1	1	1	2
101732	20.9637	4	1	0	39	3	3	5	1	0	2		0	1	0	0	0	2	124300	126474	1	142	117035	100537	76.625	3648	33.5	200.5	0	0	187.5	208.45	33.205	95.6	421.5	24.6	104	72	106	74	98	70			5.6	2	2		2
101743	-1.9645	1	1	1	74	2	1	2	0	1	2	0	1	0	0	0	1	0	13701	15809.8	1	138	9608.47	8359.18	4.725	489.5	118.5	2417	114.5	1608	3277.5	100.5	5.56	78.8	7535.5	26.8	110	70	110	68	100	64			5.7	2	2	3	1
101744	2.20086	3	1	0	25	3	2	3	1	2	1	0	0	0	1	1	0	0	141318	158836	2	141	279781	373687	7.695	476.5	69	1895	307.5	6281.5	2666.5	242.1	11.47	95.45	11219.5	38.7	126	76	126	74	120	72			5.4	1	1	3	2
101761	-0.264291	2	1	0	44	5	1	2	0	2	1		1	1	0	0	1	0	22887.8	23040.4	2	136	13330.7	11189.6	8.29	755	1747.5	4269	29	17	880.5	18.95	10.7	126	6943	35.4	140	86	138	88	136	90			6.4	2	2		1
101764	1.89375	3	1	0	49	4	3	4	1	2	1	0	1	0	0	0	0	0	18575.7	20097.9	1	134	19757.5	16245.2	5.805	1098.5	3419	8634	190	3725	1436	35.35	14.555	110.45	17404	30.5	112	72	108	68	114	74			5.7	2	2	2	1
101768	1.58125	3	1	0	24	3	3	5		0	2	0	0	0	0	0	0	0	207465	229166	1	141	137805	118380	8.7	330.5	81.5	218	308	3408.5	421	114.2	15.295	167.7	4437	22.5	116	76	112	72	114	74	492335	111	5	2	2	4	2
101775	7.36025	4	1	0	36	5	3	5	0	0	2	0	0	0	0	0	0	0	21536.3	20864.3	1	141	15922.9	14740.2	8.24	693	201.5	6721	601	7076	4526.5	621.75	6.765	59.9	19126	23.5	122	76	122	80	118	78	53922.6	97	5.5	2	2	1	2
101781	6.88181	4	1	1	55	2	2	3	1	2	2	0	0	0	1	1	0	0	33745.4	37370.7	2	134	39086.1	83906.6	5.47	780	706	4669	583	31949	1702.5	161.45	17.11	165.3	39609.5	31.1	122	80	128	86	126	86			5.1	1	1	3	2
101786	3.9734	4	1	1	53	3	3	4	0	2	1	0	0	0	1	1	0	0	40362.6	42513.6	1	145	28783.6	24160.6	18.755	1133.5	21	737.5	5	20382	374	46.1	10.8	123.85	21519.5	35	102	68	108	66	108	68			5.7	1	1	3	2
101787	-3.989	1	1	0	30	4	3	4	1	2	2	0	0	0	0	0	0	0	16948	21337	2	148	21800.4	18344.7	6.92	105	27.5	597	45.5	2024	524.5	86.05	4.265	46.75	3218.5	34.2	124	70	126	64	124	68	50576.2	87	4.6	2	2	2	2
101793	-1.95616	1	1	1	57	2	3	5	1	1	2	0	1	0	0	1	0	0	63716.6	65390	2	138	52006.7	46423.1	3.805	277	1.5	1829	30.5	7304.5	1696	21.45	10.335	102.6	10861.5	27.1	130	90	126	92	134	88	0	107	5.5	2	1	2	1
101809	-1.10977	2	1	1	61	3	3	4	1	2	1	0	1	1	1	0	0	1	18471.5	19836.2	2	147	10262.6	8395.62	10.93	270.5	28.5	585	51.5	7915.5	319.5	34.55	11.895	81.65	8900	39.4	144	72	136	64	132	64			6	1	2	2	1
101811	-1.56867	1	1	1	69	2	3	4	0	1	2	0	1	0	0	0	1	0	14438.7	14361.2	1	139	25566.6	34582.7	2.7	634	1107	4655	22	2387.5	1952.5	65.6	5.845	106.45	10124	27.9	138	64	138	64	136	64			5.4	2	2	4	1
101817	-4.32528	1	1	1	71	3	2	3	1	2	1	0	1	1	0	1	0	0	8896.62	9040.02	1	142	13700	17425.9	3.67	154	24	223	44	1895	120	24.7	5.71	84.1	2306	37.7	122	74	118	70	116	72	27344	150	7.4	2	1	2	1
101822	5.52298	4	1	0	40	3	1	2	1	1	1	0	0	0	0	1	0	0	79485.5	84038.4	1	145	48622.8	40813.3	7.37	328.5	60.5	963.5	76.5	20242.5	741	93.7	24.145	213.25	22084	29.6	118	74	126	68	118	72	152469	111	5.5	2	1	8	2
101823	-5.55689	1	1	1	67	4	2	3	0	1	1		1	0	0	0	0	0	12506.1	13312	2	147	7604.32	14655.1	6.785	67	51	519.5	33.5	1212	286.5	34.8	2.975	25.95	2102.5	28.2			188	58					4.1	2	2		2
101840	1.59719	3	1	1	74	3	2	3	0	2	1	0	0	1	0	0	1	0	9685.69	10237.3	1	142	5296.43	4332.91	15.065	728.5	345.5	3193	254.5	8329.5	2424	75.15	10.84	90.05	14546.5	34.1	104	68	104	70	108	68			7.2	2	2	2	2
101846	0.41917	2	1	1	51	3	2	3	1	0	1	0	1	0	1	1	1	0	223573	225011	2	142	381348	497692	5.57	479.5	133.5	513.5	29.5	514.5	683	24.2	20.885	140.6	1874	23.1	140	92	140	86	134	92			4.9	1	1	3	2
101850	7.22133	4	1	0	28	1	3	4	1	2	2	0	0	0	1	1	0	0	30928	37289.4	2	136	77158.8	109595	13.235	1613.5	4	10804.5	48	2767.5	1763	44.6	20.355	227.1	15387	30.2	134	66	132	66	130	74			5.5	1	1	3	2
101853	1.78861	3	1	0	30	1	2	3	0	2	1	0	0	0	1	1	0	0	44656.3	47281.1	2	136	51396.2	46952.4	7.31	694	2193	5682.5	330	6354.5	847.5	158.25	9.795	105.75	15407.5	30	136	88	126	88	130	88			5.4	1	1	2	2
101866	2.76116	3	1	1	52	4	1	2	0	2	1	0	1	0	1	1	1	1	28618.1	31161	2	146	58310.9	56531.6	9.745	813.5	15	2532.5	94.5	2808	5196.5	79.9	14.18	168.25	10646.5	32.4	136	88	138	96	130	90	78932.5	110	6.4	1	1	3	1
101880	0.829757	3	1	0	21	5	3	4	0	2	2	1	0	0	1	0	0	0	24355.7	24599.6	1	137	47843.1	47469.2	8.075	590	55.5	1135.5	86	5481	788.5	21.05	13.175	174.6	7546.5	34.1	134	78	126	76	126	72	58309.9	95	5.1	1	2	999	2
101888	4.53058	4	1	1	60	2	2	3	1	1	2	0	0	0	0	1	0	0	15766.8	17472	1	137	31104.7	31906.8	14.875	388	158.5	988.5	13.5	1961	1279	81.7	22.835	222.1	4400.5	29.8	128	76	128	76	130	80	49490.5	116	6.1	2	1	1	2
101893	-3.54303	1	1	0	23	1	2	3	0	2	1	1	1	0	1	1	0	0	41290.1	43827	2	136	36227.8	33095.5	1.355	182.5	29.5	126.5	0	900	412	94.6	8.57	65.55	1468	38.3	140	80	142	80	140	82	115471	85	5.3	1	1	12	2
101899	1.27072	3	1	0	36	4	3	4	0	0	1	0	0	0	1	1	0	0	24211.4	25849.1	2	145	17162.5	14442	9.065	872	2793.5	7762	2	130	2707.5	161.5	6.62	85.4	13395	21.3	132	84	130	74	128	74			4.9	1	1	2	2
101905	1.04426	3	1	1	70	4	3	5		1	1		0	1	0	1	0	0	6227.07	5961.09	2	136	9974.68	9424.86	15.34	562	171.5	681	10	10	1508	39.85	11.57	166.4	2380.5	26.5	132	62	128	0	126	60			6.7	2	1		2
101917	0.547849	2	1	1	66	2	3	4	1	2	1	0	1	0	0	1	0	0	13548.6	13286.5	1	146	8074.95	7025.05	5.635	408.5	563	2674.5	189.5	2130	1308	151.35	12.81	110.2	6865	30.9	146	68	146	78	150	74	34755	105	5.3	2	1	1	2
101919	3.7726	4	1	0	33	5	3	5	1	1	1	0	0	0	0	1	0	0	20890.9	25235.3	1	139	29636.4	65978.7	7.675	779	96.5	5378.5	39	4483	11090.5	88.45	15.38	162.6	21087.5	27.4	112	66	116	64	112	62	71464	104	5.6	2	1	2	2
101920	3.56017	3	1	0	48	5	3	5	1	2	2	0	1	0	0	0	1	0	13076.2	14741.6	2	134	12666.7	11457.6	15.99	337.5	85	1887.5	17	17668	987.5	21.15	18.045	164.95	20645	31.2			128	92	128	90	38099.8	114	5.8	2	2	2	1
101922	-2.9045	1	1	1	55	5	3	5	0	0	2	0	0	0	1	0	1	2	10073.8	10772.9	2	136	23171.5	32588.1	6.265	143.5	226.5	759	3.5	3242	622	55.35	7.31	88.15	4853	23.7	128	80	130	82	126	76	24655.9	121	6	1	2	1	2
101924	5.37172	4	1	1	77	4	1	1		2	2		1	1	0	0	1	0	11415.3	11752.6	1	138	6713.52	5379.96	11.885	829	98	7623	109.5	375.5	3098	203.55	12.715	207.4	11304	45.4	142	84	152	68	156	80	0			2	2		1
101945	-1.7144	1	1	1	74	3	3	4	0	0	1		0	0	0	0	1	0	11223.6	12141	1	142	18399.6	23403.5	5.29	812.5	9	619	151	7364.5	363	35.4	7.77	72.8	8506.5	19.1	126	62	130	38	132	44			6.1	2	2		2
101947	0.157194	2	1	1	66	4	3	4	1	2	2	0	1	1	0	0	0	0	6610.98	7087.03	2	137	11858.7	11205	14.855	381	13.5	534	17	2974.5	1197.5	50.3	12.67	111.8	4736.5	32.8	138	82							6.7	2	2	2	1
101950	-4.03936	1	1	1	54	3	1	2	0	2	1		0	0	0	1	0	2	34687.5	36239.6	1	135	61418.7	80156.6	1.55	572.5	6.5	111.5	32	0	702.5	8.4	5.16	94	852.5	35.7	112	74	116	70	106	78	78296	119	5.9	2	1		2
101962	1.08444	3	1	1	79	3	3	4	0	2	1	0	1	1	0	1	1	0	11166.1	12469.5	1	137	18897.4	18228.3	16.98	938	773	4193	2473.5	545.5	3805.5	116.1	7.63	42.35	11790.5	32.1	134	76	136	74	136	60			7	2	1	1	1
101966	5.10452	4	1	0	24	2	2	3	0	0	1	0	0	0	0	1	0	0	37282.6	46728.3	2	137	38626.1	35286.4	8.805	686.5	64	1174.5	86.5	34174	1120	36.15	21.25	126.95	36619	20.3	104	50	92	54	102	48	109516	104	5.5	2	1	1	2
101971	-1.67757	1	1	0	24	4	3	4		0	1	0	0	0	0	0	0	0	19662.5	19433.1	1	147	37794.8	49448.6	6.62	209.5	3.5	208.5	9.5	3386.5	259	10.7	10.295	152.35	3867	19.6	116	64	118	68	118	66			5.4	2	2	2	2
101977	6.30409	4	1	0	45	4	3	5		2	1	0	0	0	1	0	0	1	13432.4	13072.4	1	145	24462.1	31272.6	11.93	1229	47.5	2517.5	477.5	13817.5	1741	71.95	29.125	108.95	18601	34.3	114	74	118	76	116	76			5.6	1	2	4	2
101985	-0.883088	2	1	0	27	4	3	5	1	2	2	0	0	0	0	0	1	0	57374.2	65371.8	1	136	43403.5	87835.4	6.585	329.5	64	719.5	109.5	5637	707.5	14.95	9.95	161.75	7237.5	37.6			116	76	116	74			5.5	2	2	3	2
101987	-1.48938	2	1	1	66	3	2	3	1	2	1	0	1	0	1	1	0	0	186203	196549	1	134	101687	83188.6	5.07	377.5	12	2199	13	1292	1147	59.9	8.255	134.05	4663	31	116	70	118	70	116	72				1	1	2	1
101995	-5.04216	1	1	1	59	3	3	4	1	2	2	0	1	1	0	1	1	0	209859	222819	1	146	377632	492842	2.525	146	178	807.5	2.5	6801.5	164	23.15	3.63	44.35	7953.5	35.8	146	66	158	64	146	62			7	2	1	3	1
102002	5.67211	4	1	1	77	3	3	4	1	2	1	0	1	1	0	0	1	2	85302.3	98717	2	146	149604	144307	13.24	670.5	249	4187.5	161	14426	6946	259.55	8.96	141.1	25969.5	54.6	124	64	128	62	118	56			6.3	2	2	1	1
102003	5.57409	4	1	0	25	5	3	5	1	0	2		0	0	0	0	0	0	21295.9	21921.7	2	147	19577.1	18122.9	21.64	1487	34	921.5	3.5	4976.5	960	51.55	18.345	155.4	6895.5	23.1			96	54	94	56	62080.2	99	5	2	2		2
102022	0.686045	2	1	0	46	3	2	3	1	2	2	0	0	0	0	0	0	0	163471	166194	1	138	281664	278767	9.645	659.5	26.5	517.5	7.5	7125	542	16.65	14.305	136.25	8218.5	31	120	80	120	76	120	78			5.6	2	2	1	2
102027	-3.57395	1	1	1	67	3	2	3	0	2	2	0	1	1	0	0	1	0	16877.8	16704	1	136	25314.7	24418.3	7.88	324.5	0.5	99	4.5	0	111.5	18.95	6.69	80.25	215.5	37.6	138	70	138	66	136	66			8.4	2	2	1	1
102039	0.375247	2	1	0	22	3	3	4	1	0	2	0	0	0	1	1	0	0	161588	178581	1	141	165253	141959	12.185	327	18	711.5	39.5	9891	817	23	9.5	160.45	11477	23	112	64	110	66	114	58				1	1	2	2
102041	6.2853	4	1	0	42	3	3	5		1	1	0	0	0	0	0	0	0	82665.3	83474.6	2	138	141472	140017	19.45	1100.5	21	1021.5	315.5	7500.5	2204	66.2	15.245	246.7	11062.5	25.6	110	74	112	82	116	76			5.3	2	2	3	2
102045	0.415049	2	1	1	55	3	3	4	0	2	1	0	1	0	1	1	0	0	24443.4	25471	2	143	14737	29748.7	7.295	491.5	34	411	143	3534.5	785.5	138.4	10.64	123.2	4908	49.4	138	88	142	82	142	88	0	99	5.6	1	1	2	2
102050	-3.85989	1	1	0	47	4	3	4	1	2	2	0	0	0	1	1	1	0	24818.6	25663	2	145	16394.2	13479.8	3.695	140	4.5	121.5	0	0	274	40.85	10.56	62.7	400	33.5	120	72	124	82	118	82			5.5	1	1	1	2
102057	-3.72642	1	1	1	70	3	1	1	0	1	1		0	0	0	1	1	1	7568.93	8327.15	1	146	6629.66	13043.3	6.355	209	1	90.5	0	0	122	27.05	6.775	89.65	213.5	27.9	120	66	124	72	122	74	27080.2	104	5.4	2	1		2
102078	-6.282	1	1	1	61	4	3	4	0	0	1	0	0	0	0	0	0	1	6385.95	7108.9	1	147	4751.99	9158.05	2.145	149.5	17	1625	31.5	0	2911	12.75	2.46	19.95	4584.5	23.6	130	76	132	80	136	80	16817.6	122	6.3	2	2	2	2
102091	-0.977404	2	1	0	32	4	3	5		2	2	0	1	0	0	0	0	0	22242.1	22640.8	2	147	17590.7	35598.2	6.035	641	572	1569	2.5	4115.5	441	26.2	9.87	122	6700	35.8	128	90	130	88	130	84	48229.5	100	5.1	2	2	4	1
102096	-0.900218	2	1	0	20	2	3	4	1	1	2	0	0	0	0	1	1	0	31958.5	33644.2	2	140	69616.3	74986.8	5.28	408.5	72	1987.5	100.5	11263	513	70.95	9.18	89.6	13936	27.7	106	64	106	60	102	60			5.2	2	1	5	2
102106	-1.82434	1	1	1	64	4	2	3	0	2	1	0	1	0	1	1	0	0	7872.35	7719.72	1	140	12917.4	16094.6	7.02	627	761.5	2953.5	10.5	514.5	2005	56.95	6.345	85.65	6245	34.1	138	68	132	70	136	70			5.2	1	1	1	1
102107	-2.25439	1	1	0	31	5	3	5	1	0	2	0	0	0	0	0	0	0	13631	12868.7	2	146	28767.8	41406	5.42	263	42.5	815.5	17.5	322	858	44.65	9.86	114.85	2055.5	24.5	114	76	110	78	108	76			5.2	2	2	2	2
102111	-0.812071	2	1	1	53	2	3	4	0	1	2	0	0	0	0	1	0	0	43519.3	43348.9	1	139	29462.6	26299.4	6.515	597.5	86	564	10.5	4794	656.5	12.55	10.54	138.9	6111	27			104	76	108	76	79990.5	100	5.4	2	1	1	2
102117	0.932096	3	1	1	74	5	3	5		0	2	0	0	0	0	0	1	0	20113.7	21821.3	2	134	22048.5	19437.5	7.625	461.5	287	1066	11.5	0	2286	77.15	15.91	152.85	3650.5	21.9	132	70	130	68	132	70	44779	117	6.1	2	2	1	2
102128	1.80462	3	1	0	21	4	3	4	1	0	1	0	0	0	1	1	0	0	20018.2	23767.9	2	137	15780.7	31935.3	20.165	689	36.5	539	55	3237	524.5	36.5	14.165	122.45	4392	18.8	108	58	116	54	128	46	47019	96	5.3	1	1	2	2
102129	-0.74328	2	1	0	34	1	1	2	1	2	2	0	1	0	1	1	1	0	18266.7	21730.5	2	135	44964.6	63866.6	8.5	469	124.5	1493	70.5	4634	975	47.1	9.92	115.85	7297	32.9	128	92	132	96	132	94			5.4	1	1	2	2
102130	1.07172	3	1	1	56	3	3	5	1	2	2	0	1	0	0	0	0	1	263440	273881	1	139	185430	155647	10.705	642.5	50.5	1164	35.5	2055	2143.5	22.85	18.2	124.7	5448.5	32	140	66	140	68	142	68	500001	105	5.2	2	2	2	2
102137	-0.124849	2	1	1	67	4	3	4	1	1	1	0	1	0	0	1	1	0	5567.44	6128.95	1	144	4096.94	3283.13	12.38	482.5	97.5	1208	35.5	12848	787.5	50.35	6.615	102.95	14976.5	28.2	154	98	156	100	154	98	0			2	1	2	1
102139	-1.36675	2	1	0	31	5	3	5	1	1	2	0	0	0	0	1	0	0	11719.3	13808.3	1	139	12331.4	11415.4	5.775	583	1450.5	3518.5	53	2991	595.5	46.25	7.655	105.45	8608.5	29.9	128	86	134	88	138	86	34628	93	5.1	2	1	8	2
102154	15.5454	4	1	0	41	1	1	1	1	2	2		0	0	1	1	1	0	32735.6	37663	1	146	74983.1	78919.8	19.035	1699	3052.5	13594.5	395	4799	8533	710.45	12.865	109.65	30374	32.8	132	78	126	76	126	80			5.4	1	1		2
102170	0.174672	2	1	1	64	4	3	4	1	0	1	0	1	1	0	0	1	1	9279.64	9894.22	2	146	8697.55	16762	12.3	416.5	164	1007.5	11	10446	1158	17.25	12.07	111.25	12786.5	22.8	128	62	132	64	128	62			6	2	2	1	1
102177	-2.06051	1	1	1	80	3	3	4	1	0	2		1	0	1	1	1	0	12590.8	14114	1	137	7302.08	5973.7	3.52	468.5	94	2333.5	139	7173	2813.5	105.6	4.11	66.25	12553	24.3	154	66	160	62	152	70			5.6	1	1		2
102179	-2.4496	1	1	0	42	4	2	3	0	2	1	0	1	1	1	1	1	0	28106.3	27635.4	2	145	20658.7	40850.5	5.52	108.5	5	272.5	53	4079	403.5	25.6	9.235	125	4813	40.1	142	108	142	104	142	110			8.7	1	1	3	1
102183	0.345962	2	1	1	68	3	3	4	1	1	1	0	1	0	0	0	1	0	77605.1	77338.2	1	140	117205	149080	5.77	1074	303.5	1157.5	102.5	98.5	555.5	30.7	13.86	129.8	2217.5	28.2	152	96	154	88			211201	97	5.8	2	2	2	1
102185	6.383	4	1	0	45	4	3	5	1	2	2		0	1	0	0	1	0	10649.7	10588.8	2	148	6764.41	13375.9	21.76	830	87	886.5	203	6589	1536.5	101.3	20.685	197.15	9302	41.9	134	82	142	86	136	86			11.3	2	2		2
102191	-2.81349	1	1	1	58	3	3	5	1	2	2		0	0	0	0	0	0	21924.1	23056.3	2	139	39075.8	38673.8	9.99	412	110.5	252.5	11	1027	178.5	15.6	7.1	85.45	1579.5	33.7	118	76	120	74	120	80	48527	106	5.9	2	2		2
102192	-4.73085	1	1	1	65	3	2	3	1	2	1	0	1	1	0	0	0	2	94639.6	93317.1	1	140	74294.5	60778.9	7.37	134	39	344	8	1540.5	399.5	13.95	3.685	64.65	2331	35	168	80	170	84	178	80			7.3	2	2	5	1
102193	4.76143	4	1	0	36	5	3	5	1	1	1	0	1	0	0	1	1	0	17680.9	20812.6	1	143	24442.3	22626.8	9.67	598	965	4230.5	98.5	26085.5	2956.5	119.2	16.195	113.1	34336	26.5	118	76	116	78	110	74			5.5	2	1	3	1
102199	6.25405	4	1	1	57	2	2	3	1	2	2	0	1	0	0	1	0	0	65231.6	74080.9	2	143	77481.3	166330	9.72	600	158	2638	326.5	6796	1252.5	115.6	19.745	293	11171	37.3	156	92	160	94	158	92			5.6	2	1	1	1
102210	4.06755	4	1	1	68	4	3	5	0	1	2		1	1	0	0	1	0	16775.6	17551.6	2	137	15428.8	12364.1	13.57	1095.5	1695	4966.5	5	1	2655.5	48	18.865	163.3	9323	25	132	44	132	44	134	42	41918.7	132	7	2	2		1
102215	-2.04289	1	1	0	48	3	1	2	1	2	2	0	0	0	1	1	1	1	165033	178222	1	146	103115	208153	3.705	238	0.5	278	58.5	4952.5	453.5	28.5	10.88	122.25	5743	30.3	126	90	128	88	126	88	323343	109	5.2	1	1	2	2
102217	1.45021	3	1	0	27	4	3	5	1	1	2	0	0	0	0	0	0	0	47460.3	57406.3	1	144	44601.5	37531.4	6.645	349	499.5	2885.5	98.5	2000	3282	188	12.62	120.7	8765.5	27.7	110	68	112	72	112	70	136073	93	5.5	2	2	2	2
102219	-0.828459	2	1	1	54	4	3	4	1	1	1	0	0	0	0	0	0	0	19391.3	19762.6	2	145	12624.9	10380.6	6.02	190	192.5	623.5	9.5	11884	162	47.15	10.15	126.35	12871.5	26.1							55703.4	87	5.5	2	2	1	2
102221	1.34127	3	1	0	38	1	1	1		1	1		0	0	1	1	0	0	27091.3	27642.5	2	141	22849.5	20873.9	2.44	126	44	374.5	4.5	2078.5	813	251.9	20.395	81.3	3314.5	29.9	138	86	128	86	130	82	61350.5	102	5.4	1	1		2
102225	-0.367822	2	1	0	41	3	3	5	1	1	1	0	1	0	0	0	1	0	158979	156305	2	140	139166	116814	6.995	273	52.5	715.5	95.5	746	1468	169.15	10.87	94.45	3077.5	27.8	118	70	116	70	114	72	294076	106	5.2	2	2	2	1
102226	0.0151223	2	1	0	26	5	3	5	1	1	2	0	0	0	0	1	0	0	42402.7	55350.9	2	134	123737	135060	5.67	529.5	100.5	3751.5	97.5	1093.5	2354	156.45	7.965	108.1	7397	27.3	100	64	98	62	100	64	143051	94	5.2	2	1	1	2
102229	-1.89436	1	1	1	57	1	1	1	0	1	1	0	1	0	0	1	0	1	20360	22145.4	2	135	17612.9	15721.9	3.135	208.5	8	111	12.5	461.5	344	26.3	15.75	120.3	937	29.1	152	66	152	62	158	58			5.5	2	1	7	1
102234	2.67838	3	1	0	41	3	3	5	0	2	2	0	1	0	1	1	1	0	37025.2	37423.4	2	139	33319.9	27968.2	16.96	733.5	81.5	2022	81	3591	1285.5	53.65	15.705	144.5	7061	44.6	128	94	134	92	132	94			5.8	1	1	1	1
102239	4.19757	4	1	0	23	5	2	3	0	2	2		1	0	1	1	0	1	36484.3	38145.5	2	137	85274.1	93077.5	5.685	1544.5	178	737	73.5	139	1738.5	77.1	17.35	209.3	2866	32.1	142	92							5.4	1	1		2
102240	2.24407	3	1	1	60	3	2	3	0	2	1		1	0	0	1	1	0	226563	221692	1	139	134215	264057	10.47	369.5	261.5	894.5	24.5	7524.5	602.5	9	17.795	209.95	9307.5	34.3	144	76	158	76	152	76	609197	120	5.7	2	1		2
102242	-2.11208	1	1	0	23	3	2	3	0	0	1	0	0	0	1	1	0	0	84908.4	88578.7	2	142	156027	208396	11.24	507.5	30.5	529	85	249.5	321.5	51.4	6.975	79.5	1215.5	19.4	134	76	134	84	140	82			5.2	1	1	10	2
102243	-3.37792	1	1	1	60	5	2	3		1	1	0	0	0	0	0	1	0	12228.3	11436.1	1	139	21995.5	22863.6	6.57	263	125	966.5	0.5	18	1244	12.45	5.335	112.45	2354	28.2	132	66	136	68	136	74	22771.7	120	6	2	2	3	2
102244	-3.9642	1	1	0	42	4	3	5	1	2	1	0	1	0	0	0	1	0	10576.5	10615.7	1	147	7935.75	6525.02	6.315	360.5	375.5	2338	5.5	515.5	722.5	7.7	3.935	80.4	3957	34.3	150	100	154	98	152	98				2	2	2	1
102251	-0.690111	2	1	1	75	1	3	4	1	2	1	0	1	0	0	1	0	0	19644.2	21376.2	1	148	19992	17392.7	9.84	505	2	179.5	39.5	0.5	739.5	95.65	8.28	121.4	961	30.7	126	78	120	74	122	76			6	2	1	3	1
102256	-6.42758	1	1	0	40	2	1	1	0	1	2	0	1	0	0	0	0	0	50855.9	51667.3	2	138	54038.9	48237.1	2.135	88.5	70.5	238	3	993.5	276.5	31.85	1.8	28.8	1581.5	25.8	128	92	126	92	122	98	117289	99	4.7	2	2	2	2
102263	-0.410794	2	1	1	79	3	2	3	1	2	1	0	1	1	1	1	1	2	21022.1	21961.6	2	137	13295.8	10877.1	4.345	630.5	72	2077	69	9137.5	1010.5	51.2	8.29	129.6	12366	31.7	128	50	130	48	134	54			10.1	1	1	1	1
102265	8.63834	4	1	0	34	3	3	4	0	0	1	0	1	0	0	0	0	0	39827	40704.2	1	144	24476.8	21026.5	4.14	3454.5	828.5	3039.5	54.5	3223	1704	126.25	18.585	159.8	8849.5	20	136	80	128	82	132	88			4.8	2	2	9	1
102279	2.0026	3	1	0	38	1	3	4	1	2	2	0	0	0	1	1	1	0	51976.3	52061.5	1	135	107725	116036	7.365	496.5	1209	4129.5	85	12280.5	1366	119.1	14.05	105.3	19070	31.8	124	76	124	74	118	74			5.7	1	1	2	2
102288	0.107147	2	1	0	32	5	3	5		2	2	0	1	0	0	0	1	0	20555.8	19736.6	2	138	17625.7	16316.4	7.72	509	692	2564.5	48.5	17539.5	568	72	8.08	79.85	21412.5	32.6	112	68	112	66	110	70	55892	99	5.6	2	2	1	1
102301	-3.17792	1	1	1	78	3	1	1	0	2	2		1	1	0	0	1	1	11711.4	12941.6	1	138	19612.9	18918.4	2.03	562.5	36	154.5	4.5	257.5	349.5	43.65	8.885	75.65	802	31.8	126	80	118	72	126	74			12.2	2	2		1
102311	13.1683	4	1	0	33	2	3	4	1	1	1	0	0	0	1	1	0	0	92370.9	115817	2	138	125897	115012	25.305	2071	2916	12836	106.5	3920.5	8525	112.55	19.49	282.9	28304	29.2	112	70	116	72	104	70			5.1	1	1	5	2
102313	-3.8389	1	1	1	80	3	1	1	1	2	1		1	0	0	1	0	0	12808.3	13830.8	2	146	20960.4	20218.3	4.36	525.5	1321	4595	99	982	585	8.95	5.65	45	7582	31.3	152	60	146	64	148	64			6	2	1		2
102317	0.844954	3	1	1	59	3	3	4	0	2	1	0	1	1	0	0	1	2	34868	36755.9	1	142	62293.7	81298.5	11.7	419.5	33	191	54	0	355.5	36.05	14.845	180.3	633.5	36.1	104	58	94	56	98	56			8.1	2	2	1	1
102321	1.96915	3	1	1	56	1	2	3	0	1	1	0	1	1	0	0	1	0	28045.2	28622.2	2	142	22764.1	20320.1	12.84	585.5	106	681	194	3475	1344.5	126.45	11.125	152.1	5800.5	29.6	150	90	142	92	146	90			6.8	2	2	4	1
102329	1.31275	3	1	1	72	1	1	1		2	1	0	1	0	0	0	1	1	9896.09	10604.4	1	140	7541.7	15779	11.9	390	58	550.5	32.5	8976	859	39.5	14.555	150.15	10476	34.4	144	72	146	74	138	70			6	2	2	2	1
102331	3.32881	3	1	1	53	3	3	4	0	0	1		1	0	0	1	0	0	20721.9	22886.6	1	137	38788.2	50621.8	11.465	642.5	48	272	150.5	282.5	414	191.35	15.275	166.9	1167	24.6	146	78	142	84	144	88			5.3	2	1		1
102334	5.22394	4	1	0	25	3	2	3	0	2	2	0	0	0	0	0	1	0	43951.6	45545.6	1	146	80226.2	107154	10.57	1255	21.5	607.5	39.5	11706.5	753.5	40.85	24.99	153.3	13128.5	30.6	124	60	120	62	128	56			5.5	2	2	5	2
102336	1.02108	3	1	0	33	3	3	5	1	1	2	0	0	0	0	0	0	0	187870	233972	1	144	140695	120863	10.01	603.5	29.5	4011	64	15495.5	5274.5	78.15	6.45	91.45	24874.5	26.2	122	72	118	70	124	76	502662	102	4.9	2	2	3	2
102337	-2.14879	1	1	1	68	2	1	1	0	2	2		0	0	0	0	1	1	8166.74	9780.77	2	146	9147.42	7958.08	7.48	199.5	39.5	324	17.5	0	351.5	17.05	12.035	119.15	732.5	33.6	122	60	128	54	126	52			5.8	2	2		2
102338	8.01251	4	1	1	54	3	3	4	1	1	2	0	0	0	1	1	1	0	261673	270740	2	138	183304	153862	15.305	648	81.5	1315.5	149.5	32014.5	1025	231.85	13.435	178.85	34586	28.9	128	82	124	88	124	90	536615	100	5	1	1	2	2
102340	-0.647996	2	1	0	33	3	2	3	0	0	1	0	0	0	1	1	0	0	60851.9	64172.8	1	146	45156.6	93289.7	4.875	515.5	3	337.5	22	3725.5	373.5	21.3	13.76	141.1	4461.5	21.6	112	60	114	62	120	58			5.4	1	1	4	2
102342	0.379955	2	1	1	52	2	2	3		1	1		1	0	1	1	1	0	39674.1	40944.7	1	137	27828.5	24840.8	9.36	821.5	21.5	374.5	74	493.5	925.5	44.65	12.24	140.1	1889	27.9	126	82	124	82	126	80			5.3	1	1		1
102350	3.98715	4	1	0	36	1	1	2	0	1	2		0	0	1	1	0	0	24183.7	25243.6	1	147	17831.8	16290.1	9.625	842	93.5	4756.5	324	4686.5	1260.5	201.5	12.575	154	11121	27.4	106	68	106	70	108	74	66509.5	101	5.4	1	1		2
102352	-1.28861	2	1	0	31	3	2	3	0	0	1	0	0	0	1	1	0	0	46978.6	48829.8	1	146	29362.9	25223.9	5.935	362.5	1.5	199.5	9.5	3552	350	2.3	11.865	150.6	4112.5	24.7	118	70	108	72	114	66	111399	95	5.3	1	1	3	2
102353	-1.83822	1	1	1	64	3	1	2	0	1	1		1	1	0	1	0	2	24357	25332.1	1	146	38390.5	37031.2	6.17	495	23.5	395.5	10.5	3809.5	316.5	20.45	10.235	105.1	4555.5	25.5	146	96	140	96	136	94			6.7	2	1		2
102355	12.7598	4	1	0	33	5	3	4	1	2	1	0	0	1	1	1	0	0	9951.03	11738.3	1	136	13785.5	12761.5	43.27	1651.5	468	1984.5	84	3601.5	1343	82.1	23.59	277.7	7481	53.7	126	64	128	66	128	68			6	1	1	2	2
102365	-0.727474	2	1	1	75	3	3	4	0	1	1	0	1	0	0	1	1	0	7270.67	7466.79	1	140	11315.8	10915.2	4.38	890.5	13.5	7140.5	108	1148	383.5	74.65	7.93	90.8	8793.5	25.7	144	70	150	72	146	76			6	2	1	2	2
102368	8.49322	4	1	1	67	3	3	5	1	2	1	0	1	0	0	0	1	0	147630	156483	2	147	124584	101920	14.12	1295.5	92.5	5720.5	50	11637.5	10928	166.7	18.045	180.15	28428.5	30.9	116	68	120	72	118	70	430007	119	5.8	2	2	2	1
102371	0.941969	3	1	1	54	4	2	3	1	1	2	0	1	0	0	1	1	1	29664.7	30752.2	2	134	57545.9	55789.9	6.285	412	50	2480	519.5	30741	739.5	76.5	8.295	64.1	34530	26.8	170	98	168	96	168	94			5.3	2	1	2	1
102373	2.39724	3	1	0	31	1	3	4	0	2	2	0	1	0	0	0	0	0	26519.1	26532	2	142	28841.2	26347.5	9.73	366	126.5	1550.5	76.5	264.5	2063.5	75.25	18.02	203.4	4081.5	30	140	66	136	62	138	58			5.4	2	2	2	1
102381	-1.93528	1	1	0	42	3	3	4	0	2	1	0	0	0	1	1	0	0	24406.3	27284.2	2	147	24292.5	20390.7	5.375	454	21	592	200.5	1473.5	790	1.75	11.83	117.4	3077	33.4	124	76	124	82	122	76	54828.2	110	5.3	1	1	1	2
102382	-0.506888	2	1	0	44	5	3	5	1	0	2	0	0	0	0	0	0	0	37703.7	37136.7	2	137	23723.9	19506.5	12.785	449.5	165	805	51.5	31.5	965.5	38.05	9.825	136.55	2018.5	24.9	114	86	110	74	116	72			5.3	2	2	3	2
102395	-2.16029	1	1	0	25	1	2	3	1	2	2	0	0	0	0	0	0	0	49636.8	61981.6	1	140	128252	138146	4.555	424	912	2740	97.5	372.5	740	95.8	5.685	94.7	4862	32.7	122	74	116	64	124	62			5	2	2	1	2
102396	0.218436	2	1	0	45	5	2	3	0	2	1		1	0	1	1	0	1	40385.2	41979.9	1	135	71147.4	70415.5	6.64	272.5	47.5	1059	3.5	15444	523.5	24.75	11.95	142.45	17077.5	31.3			122	94	114	86	84359.5	121	5.3	1	1		1
102399	1.60465	3	1	1	80	3	1	2	1	2	1	0	0	0	1	0	1	3	13417.9	15666.1	1	134	23741.7	22901.1	5.97	957	1953	4610	66	192	1470	72.95	12.805	151.5	8291	34.3	122	64	126	68	124	68			5.6	1	2	2	2
102400	1.93204	3	1	0	42	1	2	3	1	1	2	0	0	0	0	1	0	0	56568.7	58120.2	2	140	46224.8	99231.5	22.305	500.5	65	333.5	23	2587	501.5	32.85	13.73	146.05	3510	25.7	114	74	116	74	112	76	117364	110	5.8	2	1	1	2
102405	6.84502	4	1	0	49	1	2	3	1	2	2	0	1	0	0	0	1	0	79160.2	82679.4	2	136	56194	50160.9	8.8	1726.5	1180	18707.5	215	802	1869.5	144.2	14.085	172.3	22774	31.9	144	106	140	98	138	82	187690	125	5.6	2	2	4	2
102410	7.50321	4	1	0	44	1	3	4	1	2	2	0	0	0	1	1	0	0	96777.7	97707.2	2	140	77709.6	69366.5	27.99	596.5	64	1234	96.5	24125.5	1174.5	73.5	20.94	153.2	26694.5	36.1	94	70	92	72	96	72			5.6	1	1	4	2
102411	0.388538	2	1	1	80	3	1	2	1	0	2	0	0	0	0	0	0	0	36476	43005	2	143	26035.9	21299.5	5.52	885	7.5	345	19.5	1659	360	26.1	14.09	155	2391	24.2	112	50	114	52	106	54	117442	105	5.2	2	2	2	2
102418	2.05551	3	1	1	63	3	3	4	1	1	2	0	1	0	1	1	0	1	76458.4	75500.5	2	139	114420	145538	7.93	1030	70	2337.5	23	8914.5	3079	133.25	10.465	95.45	14424	29	108	68	112	74	110	72	210300	105	6	1	1	2	1
102419	4.07823	4	1	0	32	5	3	5	1	0	2	0	0	0	1	1	0	0	30458.5	28755	2	138	33769.8	31261.4	23.16	497	23.5	1269	25.5	5085.5	1301	56.75	14.925	199.6	7704.5	24.3	114	78	122	72	128	82	72110.9	93	5.3	1	1	1	2
102424	6.34348	4	1	0	37	5	3	5	1	0	2	0	1	0	0	0	0	0	28285.3	31960.5	1	137	24391.2	22579.4	15.685	1020.5	276	5740	134	261.5	10395.5	94.15	16.885	217.35	16807	22.7			134	100	134	102	80149.8	103	5.3	2	2	1	1
102425	3.0879	3	1	0	33	5	2	3	0	2	1	0	1	0	1	1	0	0	31669.6	34988.5	2	145	35748.5	30081.8	18.835	181	46	405.5	31	2153.5	188	44.25	16.98	232.4	2824	36.9	124	92	124	90	122	92			5	1	1	6	2
102432	0.718371	2	1	0	33	3	3	4	0	2	2	0	0	0	1	1	0	0	22303.8	22317.4	2	141	39310.9	39817.5	9.1	711	21	425	89.5	6874	789.5	86.15	10.375	123.15	8199	42.5	110	76	102	78	106	78			5.4	1	1	2	2
102455	-3.23725	1	1	1	66	4	2	3	1	1	2		0	0	0	0	1	0	10447.7	11121	1	147	6352.73	5090.83	3.67	38.5	40.5	203.5	70	3030.5	237	150.75	5.885	52.8	3581.5	26.2	142	80	134	82	136	80	26309.1	104	6	2	2		2
102457	7.8845	4	1	1	58	3	3	4	1	0	1	0	1	0	0	0	1	0	111646	120265	2	144	203825	201728	33.15	1249	12	518.5	34.5	9624.5	538.5	106.7	19.63	142.85	10728	24.7	100	68	102	66	100	70	259834	108	4.8	2	2	10	1
102458	1.89155	3	1	0	34	4	2	3	0	0	2	0	0	0	0	0	0	0	54374.3	55926.3	1	144	108769	142308	9.51	588.5	33.5	680.5	19	1633	385	124.7	13.575	167.85	2751	20.4	126	72	130	80	138	78	110636	70	4.7	2	2	1	2
102464	-1.02682	2	1	0	46	3	3	4	1	1	2	0	0	0	0	0	0	0	129746	128501	1	140	87001.3	73027.7	18.1	536.5	89.5	2928	59.5	2189	1345	111	3.74	38.55	6611	26.3	110	76	106	78	110	80			5.1	2	2	2	2
102466	7.21639	4	1	0	34	3	3	5	1	0	1	0	0	0	0	0	0	0	282094	281762	2	134	198268	170320	39.4	663	111.5	1144.5	51.5	3211.5	2173	116.5	16.675	170.7	6692	23.4	112	74	114	76	112	76	574605	100	5.3	2	2	2	2
102469	1.79363	3	1	0	33	3	3	5	1	2	1		0	0	0	0	0	1	84379.6	83257.3	1	146	146654	148543	9.46	748.5	867	2346.5	0	6051.5	725.5	39	14.52	157.25	9990.5	30.8	134	56	134	72	134	70			5.3	2	2		2
102475	-1.96155	1	1	0	38	1	1	1	0	1	1		0	1	0	0	1	0	23361.7	23836.9	2	148	19703.8	18000.2	6.515	220	90.5	647.5	50	2013.5	292	30.25	12.135	109.65	3093.5	28.3	124	82	116	60	118	64	52904.3	258	10.7	2	2		2
102478	-4.55944	1	1	1	60	4	1	2	1	2	1	0	1	1	0	0	1	1	9408.69	9949.22	1	147	5683.38	4554.44	5.335	275.5	4	33	9	0	620.5	3	4.565	82.25	666.5	33.2	118	80	120	82	116	78			5.7	2	2	1	1
102480	-1.3976	2	1	1	77	4	2	3	1	2	2		0	1	0	0	1	3	13290.3	14119.2	1	144	9438.06	7563.3	4.255	492	41.5	1615.5	17	683.5	3156	43.9	9.005	131.85	5513.5	32.1	124	80	126	78	134	74			8.2	2	2		2
102482	0.0987425	2	1	0	36	3	3	5	1	2	2	0	0	0	0	0	0	0	99620.3	99398.3	1	140	175085	233851	8.65	511	20.5	620.5	30	7090	1496.5	105.85	10.595	93.55	9257.5	32.8	126	70			124	62			5.2	2	2	4	2
102488	4.0339	4	1	0	29	2	1	2	0	1	2	0	0	0	0	1	0	0	22672	23874	1	137	49399.9	70166.4	8.95	544	70.5	1363	124	24607	701	125.65	15.28	133.35	26865.5	28.5	116	70	126	72	132	74			5.4	2	1	6	2
102489	-2.92429	1	1	1	73	3	3	5	1	2	1	0	0	1	0	1	0	0	72244.9	81340.1	1	138	42082.5	34426.9	2.835	535.5	790.5	2357	27	2921.5	801	75.6	3.595	78.05	6897	31.2	132	74	134	76	128	74	223518	132	6.5	2	1	1	2
102492	30.8032	4	1	0	31	4	3	4	1	2	1	0	0	0	1	1	0	0	20111.2	21789.7	1	144	14467.2	12173.9	28.61	1483	133.5	3857	513	11146	3284.5	1090.5	38.9	402.1	18934	30.2	110	54	108	50	108	50	43105.5	90	5.3	1	1	3	2
102493	-3.79586	1	1	1	79	3	1	2	1	2	2		1	1	0	0	1	3	9227.49	10114.2	2	141	15327.9	19496.5	4.38	342	63.5	2288	14	1538	365.5	22.15	8.275	51.8	4269	34	126	74	122	70	126	70			6.7	2	2		1
102494	0.185021	2	1	1	76	3	2	3	1	1	2	0	0	0	0	0	1	0	57005.2	60744.2	1	138	48361.5	39563.6	7.555	496	36	752	36	13413.5	526.5	56.95	10.415	113.6	14764	26.6	138	66	138	62	138	60	166922	105	5.3	2	2	2	2
102495	12.9613	4	1	0	33	3	3	4	0	1	1	1	0	0	1	1	0	0	29298.3	30684.1	1	145	54048.5	72189.5	15.47	1465	64.5	4201.5	201.5	903	1854.5	207.25	29.325	370.45	7225	25.3	120	82	120	80	126	84			5.7	1	1	12	2
102497	-1.97337	1	1	1	75	3	2	3	1	1	1	0	1	0	0	0	0	0	36820.3	48733	1	142	73854.3	93939.7	5.185	613	841	2474.5	49.5	0	1906.5	54.25	9.65	69	5271.5	26.4	146	70	148	72	148	74	135741	106	5.5	2	2	1	1
102501	-3.48808	1	1	0	45	3	3	4	0	2	1	0	0	1	0	1	0	0	25356.4	25811.1	2	141	14933.8	12535.2	3.29	218.5	71	158.5	38.5	0	627.5	14.15	6.44	132.55	895.5	36.6	128	84	134	88	122	82	51868	126	6.1	2	1	4	2
102505	-1.37721	2	1	0	38	1	1	2	1	2	2	0	0	0	1	1	0	0	23540.9	25208.9	2	147	27402.9	25033.6	8.895	487.5	33	233	29.5	1240.5	981	28.55	9.3	124.65	2517	32.3	124	86	120	80	122	82			5.8	1	1	5	2
102509	-4.13647	1	1	1	62	1	1	1	0	0	2		0	1	0	0	0	0	6286.76	6336.93	2	136	11281.4	11572.3	2.835	52.5	30.5	259.5	210.5	2708.5	324.5	105.25	6.295	39.9	3533.5	19.5	126	56	124	64	120	60			14.3	2	2		2
102514	-2.05419	1	1	0	33	5	1	1	0	2	2	0	0	0	1	1	0	0	34635.3	35627	1	135	21423.7	18403.8	3.82	675.5	1457.5	3277	16	13.5	395.5	33.55	9.665	83.6	5159.5	31.2	128	72	126	68	126	62			5.7	1	1	1	2
102515	3.96136	4	1	1	56	3	3	4	0	0	1	0	0	0	0	1	1	0	65405	75797.7	2	134	67486.4	56647.2	15.72	683.5	250	3854.5	68.5	17852	6175.5	142.55	8.75	106.2	28200.5	24.9	116	64	114	64	112	66			4.9	2	1	2	2
102516	-2.97793	1	1	0	46	3	3	4	0	2	2	0	1	0	0	1	0	0	45728.4	52214.9	1	146	46489.5	39022.6	3.36	466.5	316.5	2447.5	36.5	1420.5	1762	27.3	8.2	75.55	5983	40.2	148	90	140	92	144	96			5.5	2	1	1	2
102520	1.81734	3	1	1	63	2	3	5	1	2	1	0	0	0	1	1	1	0	10979.7	10699.8	1	140	10006.9	8705.81	8.58	956.5	1428	4959	18	4192.5	2819.5	82.65	9.735	136.05	13417	31.1	134	64	132	64	126	64	27988.5	110	6.3	1	1	3	2
102522	0.297267	2	1	1	60	1	1	2	0	1	1	0	1	1	0	0	1	1	6626.46	6898.04	1	137	12280.3	16611	6.42	460	88.5	595	255.5	6599	1334.5	116.9	8.09	144.25	8872.5	28.7	120	64	116	58	124	60	15731.6	173	8	2	2	3	1
102526	-3.94623	1	1	0	42	4	3	4	1	2	2	0	1	0	1	1	1	0	16117.2	18694.3	1	147	34982.2	44721.6	6.08	200.5	145	514.5	48	526	389	37.05	5.14	81.3	1622.5	38.6	138	86	138	88	138	88	56027.3	97	5.5	1	1	2	1
102528	-0.772334	2	1	1	64	3	2	3	0	1	1		1	0	1	1	1	0	25713.4	26569.9	2	141	40266.3	51217.2	9.575	604.5	34.5	700.5	10.5	4577.5	469	26.5	12.605	89.4	5792	28.5	134	76	134	76	148	80			6	1	1		1
102541	10.1622	4	1	0	26	5	1	2	0	0	1	0	0	0	0	1	0	0	72225.1	85412.6	1	146	79037.8	67896.6	35.635	353	38	3636.5	6.5	77086.5	3801.5	61.6	7.065	70.7	84569	22.5	110	48	108	50	110	46			5.2	2	1	2	2
102544	-1.36932	2	1	1	80	3	1	2	0	2	1		0	0	0	1	1	0	11509	13850	2	142	11026.6	9020.69	5.64	1406	40.5	123.5	3	931	986.5	1.3	8.53	77.2	2084.5	30	112	60	108	58	108	60	41892.9	123	5.8	2	1		2
102553	6.47873	4	1	1	50	5	3	5	1	1	2	0	0	0	0	0	0	0	15018.7	15368.3	1	135	11284.7	10207.5	20.935	1614	5441	13636.5	41.5	15877.5	1462.5	81.15	11.795	64.6	36459	26.3	136	84	132	88	134	88	35652.9	119	6	2	2	2	2
102556	-0.829476	2	1	1	50	2	3	4	0	2	1	0	0	0	0	0	0	0	23282.6	22960.2	1	140	15605.1	13929.7	10.295	479.5	17	1271.5	81.5	0	1712.5	6.2	10.305	147.35	3082.5	33.1	136	86	134	78	136	84			5.6	2	2	4	2
102559	0.703365	2	1	1	53	1	1	1		1	2	0	0	1	0	0	0	0	24508.6	24754.4	2	136	49283.3	51870.7	7.225	512	116	2845.5	183	3482	961	112.65	10.52	141.1	7587.5	29.2	126	76	120	78	126	84	53044.6	166	7.7	2	2	5	2
102560	3.53936	3	1	0	33	5	3	4	0	2	2	0	1	0	0	1	0	0	35864	36588.4	2	141	25746.3	53189.6	11.825	630	51.5	1294.5	45.5	9516.5	1133	20	17.525	217.75	12041	68.2			168	74	174	68	0	124	5.9	2	1	3	1
102568	4.32096	4	1	0	23	2	3	4	0	0	2		0	0	1	0	0	0	44563.3	45546.4	2	141	37649.1	82714.2	15.205	883	89	1426	164.5	35.5	1648.5	176.45	14.57	169.5	3363.5	20	130	74	128	80	122	82	97544.7	99	5.4	1	2		2
102573	-0.906269	2	1	1	54	4	3	5	1	2	2	0	1	1	0	0	1	0	26240.4	26337.7	2	147	49285	63006.5	4.745	637.5	1154.5	5036	30.5	4548	1379.5	50.2	9.08	94.3	12148.5	30.5					136	86	62902.4	163	10.6	2	2	1	1
102576	8.9353	4	1	1	60	4	3	5	1	1	2	0	1	1	0	1	0	2	11270	12042	1	141	20149.8	19039.1	29.165	1100	3658	10749.5	64	22448	1875	197.05	10.895	99.75	38794.5	28.2	126	80	130	82	126	78			13.1	2	1	2	1
102578	1.35301	3	1	1	70	4	3	5		2	1	0	0	1	0	0	0	0	6074.18	6353.19	1	144	3629.19	2908.29	11.86	402.5	207	2268.5	99	2354	2092	129.85	14.47	105.85	7020.5	30	138	68	124	68	126	72	0			2	2	1	2
102581	1.52036	3	1	1	50	4	3	4	1	0	1	0	0	0	0	1	0	0	21657.5	24870	1	144	15887.6	13063.3	13.155	370	193	1429.5	71	927	1141	20.7	12.79	223.25	3761.5	21.7	110	70	116	74	110	68	70099	99	6.4	2	1	2	2
102593	1.96824	3	1	0	39	5	3	5	1	0	2	0	1	0	0	1	1	0	24969.1	23734	1	137	21195.6	19621.2	14.49	243.5	360	740.5	17.5	166.5	431.5	93.8	8.94	246	1716	22.7	154	106	160	110	156	114			5.5	2	1	1	2
102600	2.11689	3	1	0	34	5	3	5	1	1	2	0	0	0	0	1	1	0	17547.9	17147.1	1	142	15313.1	34091.2	4.835	1220.5	770	12142.5	95.5	0	5811	90.9	7.05	138.8	18819	27.9	116	78	116	76	112	78			5	2	1	1	2
102606	-2.30899	1	1	1	65	4	2	3	1	0	1	0	0	1	0	1	0	0	9161.41	9686.75	1	141	5533.44	4434.29	3.8	672	1510	4043.5	370.5	264	760.5	38.2	7.49	77.85	6948.5	20.6	132	74	134	76	130	72	0	127	5.8	2	1	1	2
102615	-1.45413	2	1	1	79	3	1	2	0	0	1		1	0	0	1	1	0	14920.5	16649.6	2	135	25232.2	24338.8	9.44	288.5	21.5	292	15.5	5924.5	441	22.65	10.74	105.1	6694.5	21.6	140	64	134	62	130	64			5.1	2	1		1
102620	-0.170591	2	1	0	48	5	3	5		1	2	0	0	0	0	0	1	0	15592.7	15875.3	2	138	13640.9	12338.8	10.11	366.5	433.5	1906	15	11176.5	1430	65.4	8.215	104.05	14961	28.6	122	76	122	74	112	76	41030	101	5.6	2	2	2	2
102622	-3.34612	1	1	0	46	3	3	4	0	2	1	0	0	0	1	1	0	0	32142.1	32686.3	1	142	22130.1	18575.7	4.52	201.5	7.5	371	0.5	2045	635	11.55	9.53	92.65	3059	30.6	108	70	112	74			68795.4	100	5.5	1	1	1	2
102623	-2.16727	1	1	1	66	3	2	3	0	1	1		0	0	0	0	1	1	25879.9	27265.5	2	144	41320.5	39857.5	7.83	530	12.5	320.5	19	2076	368.5	8.65	10.565	87.25	2796.5	28.4	126	68	128	70	126	68			5.7	2	2		2
102624	-0.115942	2	1	1	56	4	2	3	1	2	2	0	1	0	0	1	0	2	31671.4	32740.6	1	141	61266.8	59397.3	7.245	360	253.5	2244	9.5	6324	2271	98.45	11.2	98.45	11102	30.6	134	74	134	76	136	72	0			2	1	2	1
102625	-0.364877	2	1	0	33	5	3	5	1	2	1	0	1	0	0	0	1	0	21900.8	21028	1	141	47007.9	67659.3	4.42	564.5	56.5	1647	15	261	664.5	32.8	15.65	137.9	2644	33.7	148	110	152	106	152	108			5.1	2	2	3	1
102626	14.8873	4	1	0	46	1	3	4	0	1	2	0	0	0	1	1	1	0	31020.2	32544.8	1	137	25883.9	23104.9	20.775	1520.5	3050.5	8059.5	95	7704	2539.5	362.8	32.69	198.1	21448.5	27	98	66	106	70	100	74	60690	95	5.2	1	1	5	2
102631	-0.782873	2	1	0	22	4	3	4	1	2	2	0	0	0	0	1	1	0	26895.2	33490.1	1	138	65133.9	85217.6	4.375	748.5	1.5	443.5	18	8151	429.5	59.3	10.305	90.75	9043.5	30.5	126	58	126	64	126	54			5.3	2	1	4	2
102634	2.31809	3	1	1	80	3	3	4	1	2	1	0	0	0	0	0	0	2	23613.3	27533.5	1	144	41726.7	40249.3	10.525	651	117.5	1331	129.5	4750.5	850	131.5	14.645	135.05	7178.5	31.7	114	64			114	64	75660.7	109	6.1	2	2	1	2
102637	3.84571	4	1	1	64	4	3	5	1	2	2		1	1	0	0	1	1	5806.53	6162.88	1	144	3520.48	6784.68	14.47	1159.5	507	3900	36.5	2.5	3293	38.25	16.95	172.45	7739	32.3	176	78	174	80	172	78			6.4	2	2		1
102641	1.4592	3	1	0	34	3	2	3	0	2	2	0	1	0	0	0	1	0	46952.9	54215.7	2	140	95498.2	96728.8	11.295	237	4	1092	1	32369	657	16.55	6.46	137.15	34123	32.1	118	80	116	74	116	72			5	2	2	3	1
102648	2.54204	3	1	0	33	4	3	4	0	1	2	0	0	0	1	1	0	0	18809.4	20684.7	2	142	40229	39914.7	14.75	860	29	414	71	1362.5	744.5	49.35	16.015	165.5	2621	26.9	124	62	118	60	114	60			5.9	1	1	4	2
102649	5.39648	4	1	1	57	4	2	3		2	1	0	1	0	0	1	1	1	19224.5	18902.4	1	145	35371.5	45219.3	12.465	297	66.5	1030	143.5	801	1347.5	395.95	13.69	159	3388.5	33.7	124	62	120	72	120	74	47880.6	103	5.6	2	1	2	1
102665	3.07695	3	1	1	80	3	3	4	1	0	1	0	1	1	0	0	0	2	12590.8	14114	1	137	21389.6	27206.7	14.865	450.5	135	1021	119	5.5	846	211.65	15.585	126.4	2126.5	23.2	138	56	136	50	128	46			6.6	2	2	1	1
102669	2.7264	3	1	0	32	4	2	3		0	1	0	0	0	1	1	0	0	22663.3	22896.7	1	144	23394	47342.3	9.77	1099	442.5	2466	19	2413.5	3565.5	41.85	16.795	147.45	8906.5	19.7	120	56	124	60	124	58	45295.4	95	5.9	1	1	1	2
102674	0.477402	2	1	0	26	3	3	4	1	2	1	0	0	0	1	1	0	0	91886.5	99421.5	1	142	59785.4	51358	16.59	98	75	756.5	27	136.5	559	73.6	17.215	104.95	1554	34	110	72	106	74	116	74	199421	105	5.4	1	1	2	2
102675	0.434977	2	1	0	22	4	3	4	0	0	2	0	0	0	0	1	0	0	53774.6	55226.7	1	143	56426.3	114190	20.585	749.5	6	63.5	7.5	1416.5	258	53	9.89	84.8	1751.5	22.3	110	50	112	52	108	58			5.3	2	1	1	2
102676	-3.26749	1	1	0	22	5	2	3	1	0	2	0	0	0	0	0	0	0	21959.9	21809.8	2	135	42417.2	42085.8	2.9	350.5	494.5	1385	21	1103.5	613.5	16.25	7.765	102.5	3617.5	24	120	66	114	64	116	58	43145.4	92	5.3	2	2	3	2
102677	-1.48897	2	1	1	60	3	1	1	0	0	1		0	1	0	0	1	0	24250	24796.5	1	142	15012.2	29535.2	3.735	353.5	36.5	1578	138.5	759.5	2836.5	137.7	6.985	97.95	5349	24.2	100	54	106	60	94	56			5.6	2	2		9
102679	1.59203	3	1	1	80	3	3	4	1	1	1		1	0	0	1	0	0	8802.45	10522.6	2	141	15946.9	20283.8	18.17	711.5	121.5	1028	78.5	579	997	115.1	13.25	84.05	2804	29.3	102	62	102	60	100	54			5.9	2	1		1
102683	13.7093	4	1	1	65	1	1	1	0	2	2	0	1	1	0	0	1	0	5738.47	5720.08	1	135	4068.04	3539.12	15.88	2119.5	13682	13371.5	280	15874.5	6574.5	212.15	13.47	236.8	49782.5	32.3	118	72			118	68			6.6	2	2	3	1
102685	-1.1051	2	1	0	39	3	3	4	0	2	1	0	0	0	1	1	0	0	24098.8	24113.4	2	139	22313.7	46098.2	5.99	331.5	32.5	978	18.5	9025.5	1389	17	10.15	126.65	11443.5	34.2	122	80	122	82	118	84	52523.4	120	5.6	1	1	3	2
102689	-4.13748	1	1	0	24	3	3	4	0	0	1	0	0	0	0	0	0	0	40412.3	43563.9	2	141	26196.4	22503.8	4.165	167	89.5	900.5	16.5	4694	388.5	17.55	7.04	59.55	6089	16.3	114	76	110	74	106	70	99385.2	108	5.4	2	2	3	2
102696	-0.893464	2	1	1	67	4	3	4	1	2	1	0	1	1	0	0	1	3	17066.8	18520.6	1	136	30990.5	38613	8.72	518.5	52	985.5	15	4134	630.5	13.95	11.465	118.85	5817	31.2	128	82	132	80	136	78			7.6	2	2	4	1
102706	1.29439	3	1	0	40	5	3	5	1	0	1		1	0	0	1	1	0	17917.2	19243.8	2	138	16535.3	14956.9	7.685	379.5	321	1252	20	11524	678.5	74.5	14.06	141.65	13795.5	24.1	114	68	106	70	110	74	49735.9	101	5.6	2	1		1
102707	-0.174186	2	1	0	27	3	2	3	0	2	1	1	1	0	0	1	0	0	67311.6	71118.6	1	142	125272	167318	4.15	566.5	28	723	53.5	12925	464	22.9	11.325	131.7	14193.5	36.9	134	68			132	70	0			2	1	15	1
102708	-0.780712	2	1	1	80	3	3	4	1	1	2		1	1	0	1	0	0	15906.1	17101.7	2	139	25917.4	32965.8	8.185	776.5	11	396	116	1923.5	853.5	20.75	9.485	128.6	3300	28.1	170	86	168	88	178	92	36922.2	133	6.8	2	1		2
102718	4.17728	4	1	0	20	1	1	2	0	2	2	0	1	0	1	1	0	0	22002.4	22835.7	2	136	47251.4	50896.6	10.74	734	39	690	154	9521.5	735.5	121.85	17.585	177.9	11140	32.7			122	0	116	0	50201.4	106	5.5	1	1	2	1
102720	1.12585	3	1	1	59	3	3	4	1	1	2	0	1	1	0	0	1	0	130825	138655	1	142	234992	306684	9.835	658.5	638.5	3077	18	3697.5	1934.5	33.15	11.71	164.15	9365.5	29.7	144	76	144	72	140	76			6.1	2	2	8	1
102724	-2.40999	1	1	0	43	1	1	2	1	2	1	0	1	0	1	1	1	0	24113.3	24900.2	2	147	16923.7	15106.8	6.44	118.5	0.5	183.5	8	3691	258	85.35	9.95	72.5	4141	31	126	78	130	78	128	78	50677.2	125	6.3	1	1	3	1
102726	-0.692653	2	1	1	62	4	2	3	0	2	1	0	1	0	0	0	0	2	7042.25	7446.07	1	144	4977.37	9592.41	7.015	404	34	193	14	0	783.5	114.6	8.825	134	1024.5	31.6	158	88	170	86	160	96	14701.4	106	4.9	2	2	1	2
102730	-2.98188	1	1	1	54	5	3	4	0	2	1	0	0	1	0	1	1	2	9985.94	10346.8	2	148	7597.54	6872.29	7.335	246	4.5	47.5	8	0	170	5.3	7.15	129.55	230	32.6	114	72	112	64	110	60			10.9	2	1	2	2
102732	-1.44042	2	1	1	70	3	3	5	0	1	1		1	0	0	0	1	0	9598.01	10484.1	2	147	5424.1	4437.35	5.575	522.5	45.5	449.5	109.5	3675.5	1227.5	71.45	7.375	111.9	5507.5	29.4	110	76	108	74	108	74			5.8	2	2		1
102733	-3.3463	1	1	1	61	4	1	1		1	1	0	1	1	0	1	1	0	9821.05	9912.51	2	146	6626.08	5309.88	3.3	221	20	337.5	11.5	515	601.5	70.2	6.53	94.4	1485.5	28.9	124	90	134	94	124	88	23674.1	145	6.7	2	1	4	1
102743	-3.75581	1	1	0	45	1	2	3	0	2	1	0	0	1	0	0	0	0	47282.5	55635	1	147	37813	33753.2	5.265	161.5	14	224.5	21	0	235.5	42.25	6.145	94.75	495	32.5	118	78	116	80	122	76	125891	235	11.4	2	2	2	2
102746	6.86083	4	1	0	23	3	2	3	1	0	1	0	0	0	0	1	0	0	157206	179271	2	143	126148	108366	7.11	1535	2	384.5	14	4664.5	1454	21.65	38.025	161.35	6519	19.6	118	80	124	78	118	80			5.2	2	1	5	2
102753	-0.406516	2	1	1	50	3	3	5	1	2	2	0	0	0	0	0	0	0	201600	208038	2	141	352582	348955	5.95	425	4	456.5	2.5	1925	269	30	17.25	126.5	2657	30.6	122	84	118	80	116	78			5.4	2	2	1	2
102754	8.448	4	1	1	50	4	3	4	1	2	2	0	1	1	0	1	1	0	25016.9	27066.9	2	138	20233.8	16636.8	21.97	912	601.5	5604.5	41.5	6310.5	7969	99.8	15.99	276.1	20527	31	148	104	154	104					7.5	2	1	2	1
102756	0.222119	2	1	0	34	3	2	3	0	1	1		1	0	0	0	0	0	54255.7	53827.7	2	141	49810.2	102904	7.515	314.5	5	717.5	0	22512.5	522.5	10.5	10.56	116.7	23757.5	26.6	150	80	150	78	148	80			5.7	2	2		1
102762	1.79677	3	1	0	20	3	2	3	0	2	2		0	0	0	1	0	0	56525.3	59372.7	1	136	54941.3	47196.8	8.94	794	21	1096.5	101.5	822.5	2013.5	62.65	12.715	190.4	4055	39.4	126	62	124	58	128	64			5.6	2	1		2
102768	-2.0952	1	1	0	49	3	3	5	1	2	1	0	0	0	1	1	0	0	293906	290562	1	139	168113	141112	6.535	385	36	401.5	8	2050	492.5	19.35	9.465	118.3	2988	32.1	118	74	114	70	108	66			5.4	1	1	1	2
102772	-0.594115	2	1	1	56	3	3	4		2	2	0	0	0	0	1	0	0	19832.9	21072.6	2	139	35713.8	35346.4	8.165	900.5	172.5	828	36.5	0	1643	10.7	9.455	136	2680	32.8			116	80	114	80	42345.8	99	5.4	2	1	1	2
102775	-1.53725	2	1	1	58	3	2	3	0	2	1		1	1	1	0	1	0	25247.7	27229.4	2	135	46148.3	45673.6	8.265	381	48	306.5	5	1169	303.5	13.1	11.84	123.7	1832	41	90	70	88	72	92	66	63839.8	311	10.7	1	2		1
102776	-3.75263	1	1	0	35	3	3	4	0	1	1	0	0	0	1	1	1	0	69282.1	69066.8	1	145	63911.9	132037	3.92	279	8	113.5	57	806.5	372.5	25.75	8.25	78.85	1357.5	29.3	120	82	126	82	124	80			5.3	1	1	4	2
102779	0.723144	2	1	1	57	3	3	4	1	2	2		1	0	0	1	0	0	185020	202188	2	143	180018	363393	13.035	400	15	579	22.5	10054	559.5	32	11.325	141.7	11230	31.9	104	74	106	78	116	68			5.2	2	1		1
102781	4.14524	4	1	0	24	1	1	2	1	0	1	0	0	0	0	0	0	0	10842.7	11572.5	2	135	8174.71	7467.9	11.66	429	11	886.5	53.5	20870	637	28.55	11.085	268.3	22458	23.8	136	54	130	48	134	42	27122.2	82	5.2	2	2	6	2
102789	-0.525597	2	1	1	61	1	1	1	0	2	1	0	0	0	0	0	0	1	4987.43	5219.98	2	142	9292.92	9532.56	11.01	640.5	1004.5	3853	15	518.5	1630.5	39.75	8.355	111.55	7021.5	30.8	132	84	130	80	122	82	13654.5	115	5.8	2	2	1	2
102790	4.33252	4	1	0	47	3	3	4	1	1	2	0	1	0	0	1	1	0	178133	180873	2	142	104649	87841	13.85	1012	57.5	1280	51	5885	2461.5	78.55	16.905	178.4	9735	28.6	114	80	116	84	112	78	358495	102	5.2	2	1	2	1
102791	4.35543	4	1	1	61	4	2	3	0	2	1		1	1	0	0	1	3	11169.8	11533.3	2	142	19298.7	24045.4	7.115	1140	9.5	1181.5	63	1274.5	1050	81.55	26.875	153.4	3578.5	30	152	82	148	78	154	80	24520.2	126	5.6	2	2		1
102792	1.33247	3	1	1	61	3	1	1	0	1	1	0	1	0	0	1	1	0	25526.3	26101.6	1	142	13504.1	11047.4	6.995	358.5	18	529.5	33	7832	300.5	55.5	16.375	172.15	8713	29.8	126	86	122	82	132	90			5.7	2	1	2	1
102800	0.605296	2	1	1	65	3	1	2	1	0	1		0	1	0	1	1	0	81844.1	91624.5	2	138	138856	133939	10.38	270.5	8	882.5	185.5	14159.5	667	13.6	12.115	148.55	15902.5	23.6			130	74	134	72	244779	200	7.2	2	1		2
102802	9.10576	4	1	0	25	5	3	5	1	0	2	0	0	0	0	0	0	0	26416.2	33100.4	1	148	29560.2	27364.5	20.01	836.5	52.5	1393	152	32411	1395	79.45	19.47	229.4	35403.5	22.6	100	74	104	74	100	72	85545.9	102	5.4	2	2	2	2
102805	-5.26297	1	1	1	60	4	1	2	0	0	1	0	0	0	0	0	0	0	10150.4	9842.76	1	139	5622.56	10835.8	2.475	55.5	50.5	329	5	1477.5	255	9.7	4.225	80.95	2117	21.8	138	78	140	76	138	80			6.1	2	2	5	2
102808	0.745627	2	1	1	62	4	1	2	0	2	1	0	1	0	1	1	0	3	11733.7	12284	1	147	7017.12	13523.4	7.615	815.5	22	669.5	22	6331	497	20.75	15.645	125.25	7541.5	34.6	174	102	174	104	166	94	26116.3	91	5.7	1	1	2	1
102809	1.02758	3	1	0	24	1	3	4		2	2	0	0	0	0	0	0	0	46909.6	49536.1	2	143	53847.4	49191.6	9.19	699	301.5	931.5	15.5	4547	815.5	100.65	11.545	127.4	6611	30.3	124	74	122	68	126	80			5	2	2	6	2
102815	-2.56628	1	1	1	80	3	3	4	0	0	2	0	0	0	0	1	0	0	6533.56	7323.93	1	142	3789.15	3099.83	5.685	581.5	1089.5	3192.5	8.5	440.5	1579.5	57.8	4.455	78.75	6310.5	18.7	126	66	128	62	132	70			4.5	2	1	2	2
102833	1.75927	3	1	0	25	4	2	3	0	1	1	0	1	0	1	1	0	0	29641.5	29416.8	2	135	19531.3	16435.2	13.32	155.5	8	1264	21	28925	1019	19.65	8.365	143.05	31237	27.1	122	54	120	62	112	50	0		5.8	1	1	10	1
102834	-1.59768	1	1	1	57	4	2	3	1	2	1	0	1	1	0	0	1	0	41448.7	43702.6	2	148	81779.7	79284.2	4.705	487	119.5	2141.5	32	2862.5	1546.5	126.95	5.37	85.75	6702	34	170	98	172	100	170	102	0	126	6.2	2	2	2	1
102836	10.0876	4	1	0	40	1	1	2	0	2	1	0	1	1	1	0	0	1	44003.7	48907.3	1	137	38897.5	34721.4	13.67	685.5	547.5	3019.5	455.5	24198.5	1318	242.35	21.955	235.65	29539	34.3	146	100	144	100	146	100	91203.1	173	7.4	1	2	3	2
102838	-2.7181	1	1	0	41	5	3	4	1	2	2	0	0	1	0	0	1	0	23772.1	25010.7	2	138	24587	20216.2	4.515	110	34.5	638	16	2565	1637	9.3	9.17	130.3	4890.5	31.6	128	82	122	76	130	72	56034.8	101	5.4	2	2	3	2
102845	0.974504	3	1	1	63	4	3	4	0	0	1		1	0	1	0	1	2	7147.27	7620.63	2	145	12751.6	12048.7	10.55	688	26.5	324	12	450.5	551	29.6	16.815	147.55	1364	21.8	114	62	110	56	114	60	16201.7	87	5.1	1	2		1
102849	-0.137103	2	1	0	29	5	2	3	0	0	2	0	0	0	1	1	0	0	33210.2	41803.1	2	136	93450.5	102002	5.12	402	208	2321.5	151.5	547.5	1428	187.25	10.44	87.95	4656.5	23.8	126	72	128	78	132	86			5.6	1	1	5	2
102850	4.16742	4	1	1	54	2	3	5	1	2	2		1	0	0	0	1	0	56063	61763.2	2	134	49122.2	105451	9.22	617.5	373	2255	38.5	5735.5	1465	89.65	21.085	199	9867	44.3	134	78	134	80	132	78	125701	102	5.5	2	2		1
102851	1.28651	3	1	1	58	1	3	4	1	2	1		0	0	0	0	0	0	42009	40904.6	2	135	81436.8	113024	12.05	416	89.5	1693.5	133.5	10444	979	58.5	11.645	142.2	13339.5	31.5	120	72	128	70	128	76			5.9	2	2		2
102853	-0.722394	2	1	0	45	3	1	1	0	0	1	0	1	0	1	0	1	0	17568.6	17346.1	2	139	29398.1	38367	8.46	401	96.5	217	32.5	3357.5	1113	50.05	9.655	139.45	4816.5	22.5	120	68	118	66	118	68	0			1	2	3	1
102854	-0.798968	2	1	0	45	5	3	5		2	2		1	0	1	1	1	0	13356.9	13319	2	148	28647.8	40290	6.66	790	900	2314.5	15.5	691	337	22.5	10.695	119.1	4258	40.9	150	94	140	96	140	100			6.4	1	1		2
102860	-2.02674	1	1	1	63	5	3	5	1	1	2	0	0	1	0	0	1	0	10470.8	10302.8	1	137	6764.85	14342.4	6.15	216	39	509.5	21.5	5619.5	870.5	30.25	8.01	125.95	7060	25.9	106	82	110	68	106	60			7	2	2	3	2
102869	-1.47519	2	1	1	67	3	3	4	0	2	1		1	1	0	1	0	2	25461.9	26827	1	142	13879.4	11354.4	4.195	411.5	1176.5	2515	153.5	2050.5	1875.5	102	7.73	93.85	7771	48.8	134	74	132	74	140	74	62896.4	116	6.4	2	1		1
102873	-0.69855	2	1	1	66	4	2	3	1	2	1		1	1	0	1	1	0	11323.6	11596.3	2	143	6624.28	5308.44	9.825	662.5	69	749	259.5	1586.5	1131.5	47.1	9.365	112.4	3795.5	39			124	74	126	72			7.8	2	1		1
102875	5.65448	4	1	1	61	3	2	3	0	1	1	0	1	1	0	1	1	0	19612.8	18617.5	1	139	11271.3	9220.86	10.29	1607	1808.5	6575.5	74.5	404.5	7016	234.8	11.845	106.95	15879	25.6	148	90	142	88	148	92	43649.1	137	5.8	2	1	1	1
102876	12.0086	4	1	1	65	2	3	5	1	1	2	0	1	0	0	0	0	0	21532.4	21248.6	2	135	15111.7	13146.9	26.335	1030	1450	3815	48.5	5011	1051	248.9	17.275	348.85	11375.5	27.4	158	84	144	70	144	86			5.8	2	2	1	1
102878	1.84687	3	1	1	61	1	1	2	1	2	1	1	1	1	1	1	1	3	7809.83	8348.97	2	135	5074.12	4414.38	9.44	242.5	66	1826.5	0.5	15712	3315.5	59.75	10.875	172.95	20920.5	34.8	140	88	148	90	142	78	0	211	7.2	1	1	12	1
102883	-0.0892777	2	1	1	80	3	3	5	1	2	2		0	1	0	0	0	1	27569.9	31959.2	1	138	48433.8	61605.9	12.785	612.5	101	1183	12.5	585	2491	119.45	8.995	75.25	4372.5	30.4	108	62	106	66	100	68			6.3	2	2		2
102884	-3.38321	1	1	0	32	1	2	3	1	2	1	0	0	0	1	1	1	0	68767.6	83354.7	1	135	68901.8	151376	5.415	67.5	6.5	223	17	612.5	541.5	2.65	10.94	101.5	1400.5	31.7	130	76	130	80	132	76			5.4	1	1	4	2
102889	4.00184	4	1	0	47	1	3	4	0	2	2	0	0	0	0	1	0	1	31232.3	30572.2	2	140	20778.8	18547.9	11.435	567	88.5	530.5	122.5	3920	836.5	193.85	16.28	174.4	5498	31.6	124	78	120	70	120	74	61735.6	108	5.6	2	1	4	2
102890	-3.20377	1	1	1	80	4	3	4	1	1	1		1	0	0	1	0	1	8567.1	9244.18	2	135	15468.2	14615.6	9.745	324.5	43	235	24.5	34	709	9.9	6.56	88.9	1045.5	28.1	150	74	144	82	144	78	19653.4	96	4.4	2	1		1
102895	4.23822	4	1	0	43	4	3	4		2	1	0	1	1	0	0	0	0	17801.9	20351.3	1	146	13001	10689.8	11.16	964	111	2258.5	112	6860.5	1509	50.8	18.84	194.1	10851	35.6	142	92	142	86	134	80	48605.2	164	7.8	2	2	5	1
102910	-2.69389	1	1	1	71	3	3	4	0	2	2		1	1	1	0	1	0	5442.6	7549.44	2	139	11441.1	11036	3.42	451	220	1168	194.5	17212.5	496	24.4	4.135	56	19291	30.7	136	60	134	66	138	66	0	172	7.1	1	2		1
102916	2.25265	3	1	1	66	2	3	4	1	1	1		1	0	0	1	1	1	7811.93	7537.75	1	137	5360.74	4663.74	5.76	885.5	283.5	1945.5	1077.5	2670	2371.5	125.95	16.765	118.05	8348	27.8	112	62	106	62	110	60	21518.9	105	6.1	2	1		1
102918	0.346529	2	1	0	33	3	2	3	1	0	1	0	0	0	1	1	0	0	33839.9	34809.1	2	143	61314.4	81894.1	6.975	306	29.5	767	23	8286	589.5	29.8	15.29	149.9	9695	22.4	98	72	104	68	104	64	79412.2	96	5.2	1	1	6	2
102922	10.6259	4	1	0	31	4	2	3	0	0	1	0	1	0	1	1	0	0	37261.4	39386.2	1	137	30600.9	61926.8	15.835	724.5	89.5	1492	73	17159	905.5	67.25	29.995	351.25	19719	20.8							0			1	1	3	1
102944	-3.72453	1	1	1	55	5	2	3	1	1	2	0	1	0	0	1	0	1	19977.8	22162.9	2	136	19043.6	41426.3	2.895	116.5	69	308.5	36.5	0	1453	105.5	4.735	78.3	1867	29.6			130	94	126	88			5.4	2	1	3	1
102947	-2.72699	1	1	1	75	4	3	5	1	1	1	0	1	0	0	0	1	1	13379.7	13564	2	137	9066.91	7265.87	5.825	223.5	2	148	19	4272	286.5	31.6	11.615	68.8	4727.5	25.2	160	82	150	82	152	76	32088.5	85	5.8	2	2	1	2
102956	-5.52391	1	1	0	38	3	3	4	0	2	1	0	1	0	0	0	0	0	38645.7	39426.3	1	142	69447.4	92756.9	4.76	90.5	1.5	34.5	0	0	78.5	20.4	3.225	59.7	114.5	36.1	150	98	146	92	148	98	92330.2	91	5.4	2	2	2	1
62161	0.14142	2	1	0	22	3	2	3	1	0	2		0	0	0	0	0	0	102641	104237	1	91	58373.4	46955.9	11.505	567	120.5	328	4.5	169	312.5	56.3	11.545	143.5	934.5	23.3	110	82	104	68	118	74	240012	92	5.1	2	2		2
62169	-3.15471	1	1	0	21	5	2	3	0	0	2	0	0	0	0	0	0	0	14391.8	14783.6	1	92	16775.2	14306.4	4.045	191.5	28.5	257	13	1091	225.5	7.55	9.26	121.15	1615	20.1	124	80	126	74	124	80	30061	107	5.4	2	2	2	2
62174	-0.591398	2	1	1	80	3	3	5	1	2	2		1	0	0	0	1	0	24912.7	27335.9	3	90	27318.9	34399.8	6.265	766	947.5	2745.5	126	1298	1808.5	155.8	6.605	61.85	6925.5	33.9			96	38	98	40			5	2	2		1
62178	-0.220103	2	1	1	80	3	2	3	0	1	2		0	0	0	0	0	0	12291.2	13189.9	1	95	10014.7	7285.21	4.86	900	10	810	34.5	0	1086.5	172.85	9.4	66.45	1941	28.5	124	72	124	76	118	68	26860.8	105	5.7	2	2		2
62179	7.93568	4	1	1	55	5	3	5	1	1	2		0	0	0	0	0	1	16590.1	17115.4	1	92	10726.8	8603.26	15.91	1201	291.5	9986.5	17.5	3422	19300	110.8	14.4	197.35	33017.5	27.6	126	78	124	76	124	74			5.7	2	2		2
62180	8.58992	4	1	0	35	3	3	5	0	1	2	0	0	0	0	0	1	0	20457.6	22616.5	1	97	16570.5	13329.4	29.935	731	23.5	949.5	1	6644.5	4283.5	82.85	28.24	189.5	11902	27.9	108	62	108	66	106	66			5.3	2	2	1	2
62184	-3.36838	1	1	0	26	4	2	3	1	0	2	0	0	0	1	0	0	0	15600.7	15236.3	2	95	9725.53	8048.98	5.265	87.5	0.5	77.5	9	1208.5	142	168.2	3.845	47.75	1437.5	22.1	120	70	120	68	122	68	60118.9	87	4.5	1	2	2	2
62199	9.50214	4	1	1	57	3	3	5	1	1	1	0	0	0	1	1	0	0	127001	130891	2	92	194832	194656	33.575	1058.5	723	2142.5	31	6291	770	115.7	22.3	218	9957.5	28	112	70	108	64	112	66	282918	100	5.3	1	1	1	2
62200	2.46308	3	1	0	42	5	3	5	1	1	2	0	0	0	0	0	1	0	19184.3	20543.8	1	97	13173.3	10565.5	10.45	505.5	780.5	4174.5	73.5	22929.5	2969	37.2	9.98	136	30927	27.6	128	88	132	90	122	86			5.2	2	2	4	2
62202	0.638501	2	1	0	36	1	1	2	1	0	2	0	0	0	1	1	1	0	41155.2	40844.6	1	102	24052.7	19508.6	8.315	383	13.5	595.5	0.5	8947.5	309	11.8	15.61	155.85	9866	24.7	138	74	136	48			76738.1	94	5.9	1	1	2	2
62208	-0.394956	2	1	0	38	2	3	4	0	0	2	0	0	0	0	0	0	0	41241.2	41216.9	2	102	24272	19686.4	6.315	507	101.5	1498	114.5	8606.5	354	105.7	9.415	88.65	10674.5	22.2	106	60	108	54	102	64	77437.8	91	5.3	2	2	1	2
62222	4.98626	4	1	0	32	3	3	5	1	1	2	0	0	0	0	1	0	0	89973.1	97483.1	1	93	71423.4	213711	15.775	432.5	76	1399	39.5	27274	1205	102.45	13.95	156.65	29993.5	25	106	76	108	70	100	76			5.3	2	1	2	2
62223	-1.36121	2	1	1	54	5	2	3		0	2	0	0	0	0	1	0	0	10133.9	12107.8	3	90	7763.89	6226.89	8.225	412	11	414.5	77.5	411.5	350	63.25	9.005	123.5	1264.5	20.5	108	68	102	66	108	72			5.5	2	1	1	2
62226	-3.64126	1	1	1	80	2	3	4	1	1	2		1	0	0	0	1	0	13654.3	13892.3	2	93	14675.6	17344.5	4.62	413	161.5	472.5	29	1305	526	43.95	8.61	41.35	2494	28.4	126	64	122	68	126	68	28724.6	111	5.6	2	2		1
62228	1.98194	3	1	1	50	3	3	5	1	2	2	0	1	1	0	0	1	0	144353	144730	1	91	111887	83739.6	9.37	328	218	1428.5	70	12915.5	2638	31.15	15.57	168.15	17270	43.4	116	74	110	74	118	74	276758	204	8.7	2	2	3	1
62230	-4.29202	1	1	1	75	3	1	1	0	1	1	0	1	0	0	0	0	0	12946.8	13703.9	1	101	13695.4	17245.2	4.315	237	42	387	87	3866	352	14.9	6.885	53.8	4734	29.7	108	80	98	76	104	82			6.2	2	2	1	1
62234	10.0966	4	1	0	23	4	3	4	1	0	2	0	0	0	0	1	0	0	14860.3	14555.8	3	90	10822.2	8956.57	34.18	1076	2.5	436	11.5	10738.5	635.5	92.3	27.72	197.3	11824	23.8	124	68	118	72	118	70			6	2	1	2	2
62236	2.65061	3	1	1	61	5	3	4	1	0	2	0	0	0	0	0	1	0	9048.96	9513.61	1	93	7281.42	5294.41	20.405	412.5	290.5	1427.5	21.5	8071.5	1250.5	98.3	13.095	122.3	11061.5	23.2	140	80	142	80	130	78	19384.3	102	5.2	2	2	2	2
62242	0.579172	2	1	0	24	3	3	5	0	1	2	0	1	0	1	0	0	0	129609	132840	1	100	215958	249094	6.945	666	91	3933	32.5	6785	5703	26.55	12.17	115.15	16544.5	27	130	64	146	66	138	70			5.3	1	2	4	1
62250	11.729	4	1	0	34	1	3	5	1	1	2	0	0	0	0	1	0	0	51543.1	52965.1	3	92	90923.3	95191.8	46.705	766.5	41.5	2869.5	60	4605	2830.5	26.55	22.195	333.3	10406.5	25.9	114	68	104	60	116	56	107988	101	5.2	2	1	2	2
62256	1.29741	3	1	1	80	3	1	1	0	1	1	0	1	0	0	0	1	0	7911.36	9487.39	2	94	9481.48	11939	11.095	316.5	142	1272.5	121	23376	1755.5	42.9	10.32	108.15	26667	26	126	52	124	54	118	54			5.8	2	2	1	1
62259	0.905332	3	1	1	61	4	3	4	0	2	1		1	1	0	1	1	1	7736.56	7645.78	1	99	5352.06	6603.86	18.645	966	503	1720	40	2978	1667	30.2	9.715	88.5	6908	41.7	138	60	140	66	134	66				2	1		1
62261	-0.223504	2	1	0	47	2	3	4	1	1	1		0	0	0	0	1	0	33029.3	33366.3	2	93	17130.5	13030.5	7.65	357	25	748.5	0	3776.5	3138	28.1	11.34	159.9	7688	28.6	118	76	120	78	112	74				2	2		2
62264	0.193636	2	1	1	77	3	1	2	1	2	1	0	1	1	0	0	1	1	52448.4	55291.9	1	99	56989.2	41457	6.12	639	753	2513.5	35.5	3532.5	878	52.7	14.375	114.75	7712.5	31.1	134	60	134	64	134	58	121412	130	6.2	2	2	2	1
62265	6.78502	4	1	1	52	3	3	4	0	2	1	1	0	1	1	1	1	0	19478.8	19591.5	2	95	10817.1	8095.86	9.52	742	325.5	1475	94.5	22044.5	1365	47.25	29.21	184.65	25304.5	31.4	124	74	126	64	136	64	39524.7	258	11.1	1	1	12	2
62266	4.99912	4	1	1	64	3	3	5	0	0	1	0	0	0	0	0	0	2	29999.5	30837.6	2	91	41747	52567.6	10.64	1413.5	1329.5	5624	59.5	8945.5	2926	171.3	12.585	113.45	18884.5	16.6	96	64	98	64	96	60	0	92	5.1	2	2	1	2
62269	-3.6711	1	1	0	29	4	1	2	0	0	1	0	1	0	1	0	0	0	14718.1	15404.5	2	101	27788.3		4.9	270	33	1833	10	0	2727	80	4.66	52.8	4603	22.8	132	90	136	88	136	86			5.5	1	2	6	1
62279	-2.81259	1	1	1	80	4	1	2		0	1		1	0	0	0	1	1	9456.78	9941.38	2	99	12507	10074	7.49	140.5	25.5	156.5	69	808.5	204.5	95.85	7.565	72.85	1264	21.9	114	58	104	54	98	52			6	2	2		1
62286	-1.39813	2	1	0	30	4	2	3		2	2	0	0	0	0	0	0	0	12556.2	12615	2	99	15286.1	21236.8	7.625	180.5	13	161.5	76	2419	666	84.95	11.775	97.4	3335.5	41	124	78	128	78	128	78	40038	108	5.7	2	2	1	2
62288	6.60739	4	1	0	29	3	3	4	1	0	2		0	0	0	0	0	0	22634.5	23281.7	1	103	37122.5	45214.6	13.685	1038	53.5	7124.5	27.5	4392	11172	100.95	24.2	134.85	22769.5	20.1	118	64	122	74	118	76	57050.8	95	5	2	2		2
62289	6.05242	4	1	1	71	5	1	2	0	1	1	0	0	0	0	0	1	0	13555.7	15969.7	1	94	17152.3	14551.5	41.84	1013.5	6.5	151	224.5	0	955	224.9	7.05	96.3	1337	28.8	142	72	134	84	138	80			6.1	2	2	2	2
62291	2.41775	3	1	1	56	5	3	4	1	1	2	0	1	0	0	1	1	0	20111.2	20038.5	1	92	29827.4	29800.4	7.18	797.5	111	648	303	437.5	1156.5	248.5	9.785	135.85	2656	29.9	122	70	120	68	116	62	50671.3	103	6	2	1	3	1
62301	-1.42321	2	1	0	23	4	1	2		2	2	0	0	0	0	0	0	0	16995.6	16907.1	1	96	17130.2	33880.7	7.76	145	1.5	148	10	2721.5	215	56.35	11.99	119.25	3096	33	112	44	118	52	118	56			5.6	2	2	2	2
62307	-3.73686	1	1	1	61	4	2	3	0	2	1		1	1	0	0	0	0	7828.12	8460.92	2	90	6653.55	5359.22	3.895	417	45	218.5	0.5	0	982	60.5	6.085	60.5	1246	33.5	122	80	118	80	120	76			6.6	2	2		1
62316	8.53369	4	1	0	39	2	1	2	0	0	1	0	0	0	1	1	0	0	31674.7	34832.6	2	100	24834.6		40.15	395	32	477	5	5999	672	158.1	25.88	142.7	7185	21.5							65442.9	85	5.1	1	1	2	2
62317	2.24229	3	1	0	46	3	3	5	0	1	1	0	1	1	1	1	1	0	18872.8	18824.3	1	94	16754.8	12539.8	8.32	457	36	960	202.5	12851	953.5	61.35	15.48	167.15	15003	27.6	116	76	122	76	116	80	38964.6	98	7.7	1	1	2	1
62326	3.1235	3	1	1	69	3	3	5	1	1	2	0	0	0	0	0	1	1	153565	157855	1	97	169544	143836	9.09	665	2257	5947.5	57	24413	1122.5	113.45	8.225	107.55	33797	26.4	100	70			108	68	330638	105	5.8	2	2	1	2
62332	0.926733	3	1	0	22	3	3	4	0	2	2		0	0	0	1	0	0	31962.3	33458.6	1	100	24514.3		5.42	716	3	362	22	0	329	51.7	9.25	239.9	716	32.6	130	82	138	58	134	62	72015.5	112	5.4	2	1		2
62336	1.99134	3	1	1	55	2	3	4	1	1	2	0	0	0	0	0	0	0	24211.8	24947.2	2	93	34581	41493.5	7.84	786	289	1292.5	236.5	3371.5	1245	109.2	15.51	135.2	6434.5	28.5			100	74	98	72			5.3	2	2	2	2
62339	17.1348	4	1	0	29	3	3	4	1	1	1	0	0	0	1	1	0	0	71402.2	74200.7	2	100	62128.6	185899	10.685	610	1122	2512.5	2	163.5	1285.5	28.15	102.37	164.75	5085.5	29.2			126	72	132	70	154120	96	4.9	1	1	5	2
62340	-4.59415	1	1	0	44	3	3	4	0	1	2	0	0	0	1	1	0	0	126790	130826	1	101	101138	75695.2	3.745	239.5	12.5	130.5	49.5	2056	475	26.7	5.265	60.35	2723.5	25.9	106	80	106	82	106	80			5.2	1	1	1	2
62343	-1.09702	2	1	0	28	4	3	4	0	1	2	0	0	0	0	0	0	0	17421	17615.3	2	97	13096.9	25903.4	5.03	182	445	1099.5	25	1314	421.5	122.1	11.535	107.6	3305	25.2	120	78	114	66	122	68			5	2	2	1	2
62353	-1.50028	2	1	1	80	3	3	5	1	1	1	0	1	1	0	0	1	2	39587.3	43438	2	91	44771.4	32569.1	3.855	757	17	209.5	0	179	413.5	35.35	12.695	98.1	819	27.8	110	32	116	36	122	40	103263	222	7.8	2	2	1	1
62357	7.91837	4	1	0	36	3	3	4	1	1	1	0	0	0	0	1	0	0	94433.6	101591	1	91	56892	45764.3	13.075	1546	23.5	1867.5	149.5	14711.5	1117	22.65	24.825	231.35	17869	25.6	104	80	110	84	110	80	232682	82	5.4	2	1	7	2
62366	7.40022	4	1	1	80	3	2	3	0	0	2	0	1	1	0	0	1	1	37318.8	40047.5	1	98	54215	45994.5	29.47	1119.5	427.5	1877	112	6277	2078.5	131.65	17.095	164.85	10772	21.7					180	90	80101.1	135	5.7	2	2	1	2
62370	2.41986	3	1	0	21	5	3	4	1	0	2		0	0	0	1	1	0	13843.7	14262.3	1	90	7338.33	6258.36	6.725	288.5	49	2314	204.5	2715	4001	216.2	12.005	159.95	9283.5	18.3	116	64	112	74	116	72	29001.1	99	5.5	2	1		2
62371	7.0215	4	1	0	32	5	3	5	1	0	2		0	0	0	0	0	0	22403.9	23863.2	2	96	12278.2	25240.7	17.425	634	51	2375.5	164.5	419	3572	343.5	12.305	203.25	6582	18.6	110	72	114	78	104	74			5.2	2	2		2
62375	0.776468	2	1	0	24	1	2	3	0	2	2	0	1	0	0	0	0	0	52698.1	59566.4	3	92	114158	119517	5.12	263	4	244	14	4697.5	114.5	31.95	21.295	158.65	5074	38.3	118	76	118	70	114	68			5.2	2	2	6	1
62383	8.06098	4	1	0	23	3	3	5	0	1	2	0	0	0	1	0	0	0	91704.6	93129.8	1	93	68233.9	54887.7	14.805	1174.5	1988	6318	249.5	27066.5	1995.5	65.8	16.1	205.2	37617.5	26.7	124	78	124	62	118	68			5.1	1	2	4	2
62384	1.47479	3	1	0	40	3	2	3	1	2	2	0	0	0	1	1	1	0	27444.3	27682.9	1	101	41206.1		9.8	1172	11	841	16	0	2044	49.2	10.67	161.2	2912	30.5	122	84	122	78	120	78	56917.9	103	5	1	1	1	2
62386	4.25755	4	1	0	35	5	2	3	1	2	1	0	1	0	0	0	1	0	21163	22845.2	1	97	19128.4	15387	7.135	881	26	463.5	100.5	0	1168.5	307.3	14.375	141.75	1758.5	38.4	112	76	116	78	112	78	47864.8	112	5.5	2	2	3	1
62387	-3.59278	1	1	0	23	4	2	3	0	0	1	0	0	0	0	0	0	0	17421	17598	2	97	21324.2	29625.4	5.175	172.5	0.5	165.5	5	3304	66	29.9	6.88	87.2	3541	24.5	110	56	110	58	108	62			4.2	2	2	2	2
62393	-0.0198864	2	1	0	20	1	2	3	0	1	1	0	0	0	1	1	0	0	39915.5	48709.7	2	98	100887		10.86	257	7	495	9	1481	447	12.5	17.69	138.8	2439	27.1	108	76	110	68	114	64	88965.3	94	5	1	1	10	2
62407	3.38704	3	1	0	49	5	3	4	0	1	1	0	1	0	1	1	0	1	28680.7	29290.2	1	94	54966.6	54916.9	14.85	921	29.5	607	38.5	3948.5	474.5	12.1	19.12	185.6	5098	29.9	138	82	134	86	136	90			6.1	1	1	8	1
62413	-2.79904	1	1	1	65	3	3	4	0	2	1	0	1	1	0	0	1	0	131446	130104	1	101	98784.1	71860.9	2.49	202	427.5	1408.5	6.5	5892.5	918.5	16.95	11.635	80.05	8653.5	40	140	56	136	54	136	54	284160	70	5.8	2	2	3	1
62414	7.16657	4	1	1	58	4	2	3	0	0	2		1	0	0	0	0	0	17206.3	17681.8	1	96	10983.5	18576.9	22.53	1437.5	192	991	26	2058.5	811	114.8	21.27	179.85	4078.5	16.5	136	78	114	76	132	76				2	2		1
62418	-2.42697	1	1	1	80	3	1	1	0	0	1		1	0	0	0	1	0	46965.8	52174.8	1	101	56038.2	70563	3.795	467	426	1814	28.5	1112.5	1566.5	31.4	9.59	90.85	4947.5	23.5	156	64	162	72	166	64	100180	112	5.5	2	2		1
62419	2.25784	3	1	1	80	3	2	3	0	1	2	0	1	0	0	0	0	0	42993.2	46481.6	1	95	47908.4	34851.2	8.235	598	161	986	560.5	14186.5	4559.5	178.2	9.405	94.2	20453.5	26.5	150	74	146	74	144	66	109609	105	5.5	2	2	1	2
62421	6.57134	4	1	0	23	5	3	5	0	0	2	0	0	0	0	0	0	0	14313.3	15171.9	3	91	29768.5	36986.7	9.945	1153	592.5	2139	92	12807.5	1764	118.25	16.74	237.6	17395	24.5	108	60	104	64	106	64	30850.7	94	5.1	2	2	1	2
62424	-2.13967	1	1	0	20	2	1	2	0	2	2	0	0	0	0	1	0	0	41713.2	43905.7	1	90	75371.3		6.22	356	40	428	197	0	1123	177.6	4.27	62.4	1788	30.4	136	74	136	74	134	76	92547.9	94	5.2	2	1	8	2
62430	-2.00412	1	1	0	27	2	3	5	1	2	1	0	0	0	0	0	1	0	49006.3	50482.8	1	92	35992.8	29192.9	7.61	198.5	5	1158.5	12.5	1536	88.5	76.25	8.33	106.1	2800.5	37.9	118	74	124	78	118	80	93007.8	97	5.3	2	2	4	2
62431	4.03594	4	1	1	54	4	1	2	0	0	1		1	0	0	1	1	0	25969.9	29542.3	1	97	53866.8	67130.4	12.98	1033.5	27.5	1186	79.5	0	1861	141.5	13.57	190.7	3154	18.9	100	68	102	68	98	68	99168.5	81	5.4	2	1		1
62437	-1.81833	1	1	0	39	1	1	2	0	1	2	0	0	0	1	0	0	0	33948.2	35734.1	2	97	21043.2	17067.7	5.71	369.5	497	671	22.5	1149.5	479.5	62.1	8.6	118.65	2819.5	27.2	132	76	130	80	130	80	0			1	2	9	2
62439	6.08686	4	1	1	75	3	3	4	1	2	1	0	1	1	0	1	1	1	60942.6	64726.7	1	94	61448.6	44701.1	6.875	1643.5	4843.5	12517	6	8615.5	2589	197.65	10.27	120	28571	33	136	56	140	60	138	56			6.5	2	1	1	1
62440	4.75044	4	1	0	22	1	3	4	0	2	2	0	0	0	1	1	0	0	35669.2	36294	2	94	106200	156159	27.945	888	27.5	710	74	7171	727	67.75	15.995	131.95	8709.5	30.2	122	80	114	78	116	70			5.5	1	1	6	2
62441	-0.974704	2	1	1	68	2	1	1	0	0	1		1	0	0	0	0	0	8609.25	11228.9	2	90	17970.9	14412.6	5.82	492.5	695	1032.5	67.5	0	298	190.35	8.525	59.6	2093	24	130	88	136	84	144	90			5.5	2	2		1
62450	0.463339	2	1	1	57	3	3	4	0	1	1	0	1	0	0	0	1	0	19282.8	20545.3	2	97	31810.4	31781.6	4.6	271.5	2.5	1067	227.5	13319	444.5	42.55	16.225	128.3	15060.5	28.2	138	80	140	86	138	92			4.8	2	2	5	1
62452	-2.24855	1	1	0	39	2	2	3	0	2	2	0	0	0	0	0	0	0	34564.4	35621.1	2	90	68267.1	71472	4.09	382	1021	2585.5	42.5	8992.5	664	38.6	7.76	71.5	13305.5	33.1	102	78	112	62	110	64			6.4	2	2	6	2
62457	-1.54826	1	1	1	69	4	3	5	1	1	2	0	0	0	0	0	0	0	7736.56	7645.78	1	99	9618.97	7747.77	11.51	467	553	3259.5	15.5	890	925.5	59.5	9.08	60	5643.5	25.7	100	56	100	60	104	64			4.9	2	2	2	2
62464	1.73223	3	1	0	32	3	2	3	1	1	2	0	0	0	0	0	0	0	22188.8	22824.3	1	95	12781.8	10281.8	8.185	1040	96	821	28	9431.5	946.5	38.15	12.76	140.95	11323	28.2	114	68	114	62	116	72	47407.8	95	5.2	2	2	1	2
62467	3.00658	3	1	1	65	3	3	5	1	1	2	0	0	0	0	0	0	0	117076	118578	1	94	122218	88907.7	7.755	1235.5	370.5	1495	70	7144	739.5	27.05	18.3	153.15	9819	25.6	122	78	116	76	112	70	241480	96	5.6	2	2	2	2
62472	0.428092	2	1	0	31	4	3	5	1	2	2	0	1	0	0	0	1	0	27988.9	28110.6	1	97	17943.4		12.82	412	30	122	22	365	695	88.2	10.96	146.5	1234	30.3	172	108	172	108	172	108			5.4	2	2	2	1
62475	0.342372	2	1	0	22	3	2	3	0	1	2	0	0	0	1	1	0	0	36750.7	37321.8	2	97	31249.7	25137.5	8.9	367.5	39	377.5	20.5	2703.5	741	11.9	18.87	140.95	3881.5	25.8	104	58	112	70	106	62	85480.7	84	5.5	1	1	5	2
62476	-5.62068	1	1	0	40	3	2	3	0	1	2	0	1	0	1	1	1	1	28680.7	28607	3	91	22115.2	55465.1	2.025	34.5	23	182.5	4.5	1548.5	107.5	16.85	5.415	52.7	1866	25.8	114	66	114	68	116	68	56180.9	98	4.7	1	1	1	1
62480	5.35801	4	1	0	43	3	2	3	1	1	1	0	1	0	0	1	0	0	105142	110055	1	98	60764.9	45478.5	20.495	319.5	107	2098.5	515.5	22734	1223.5	32.85	23.73	130.15	26678.5	28.5	134	94	134	94	130	94	237881	110	5.6	2	1	3	2
62487	-0.487003	2	1	1	65	2	1	2	1	1	1	0	0	0	1	1	1	0	10655.4	11610.4	1	90	14085	15814.3	4.88	503	49	1114.5	67.5	5504	1381	25.15	15.19	113.35	8116	25.5	126	72	128	66	134	82			5.8	1	1	1	2
62494	-1.52138	2	1	0	28	2	3	4	1	1	1	0	0	0	0	1	0	0	37970.9	39407.7	2	92	67649.7		5.49	333	53	458	97	143	486	29.3	11.76	142.8	1237	26.8			96	72	96	72	80346.1	101	5.9	2	1	2	2
62512	-1.18248	2	1	0	39	5	3	5	1	0	2		0	0	0	0	1	0	17605.6	18470.7	3	91	9503.64		10.96	422	526	2156	5	244	1765	71.5	9.66	79.4	4696	19.1	118	80	122	84	134	80	46098.9	84	5.4	2	2		2
62514	-2.72543	1	1	0	44	3	2	3	0	2	1	0	1	0	0	1	0	0	19633.6	20188.8	2	95	15607.4	11681.1	4.255	179.5	11.5	315	4	290.5	746	117.95	7.54	80.6	1367	33.6	138	74	136	76	136	70			5.5	2	1	4	1
62517	-0.00552083	2	1	1	80	3	1	1		2	2	0	1	1	0	0	1	1	11483.4	15883.3	1	90	17059.4		5.49	959	533	2006	52	2424	1117	142.8	8.03	77.4	6132	32.3	158	66	156	64	154	62			5.9	2	2	2	1
62519	-3.31388	1	1	1	56	4	2	3	0	1	2	0	1	0	0	0	1	2	17801.7	19397.9	2	95	35369.8		2.28	635	45	6884	13	0	12860	34.5	2.62	15.7	19802	25.8	140	58	144	52	138	58			5	2	2	1	1
62522	-2.91948	1	1	1	54	3	3	4	1	2	1	0	0	0	1	1	1	0	24930.3	25494.6	2	94	14076.4	10535.2	5.3	441	736	2259	67	3996.5	541.5	13.55	8.255	67.25	7600	31.2	142	70	136	70	140	70	52418.6	124	5.6	1	1	7	2
62523	4.90983	4	1	0	33	4	3	4	0	2	2		0	0	0	0	0	0	23872.9	23622.8	1	91	28624.8	39768.1	11.595	357.5	102.5	1500.5	57.5	33442	1268.5	85.9	10.165	203.5	36371	30.1	114	70	110	70	112	74			5.7	2	2		2
62524	8.81329	4	1	0	23	3	3	5	1	0	2	0	0	0	0	0	0	0	91704.6	93129.8	1	93	52153.5	41952.6	13.73	1232	1691	4535	101.5	3395	3881.5	260.55	18.055	223.6	13604	24	110	52	108	56	114	58	214438	89	4.9	2	2	2	2
62527	2.03686	3	1	1	79	4	1	2		1	1	0	1	1	0	0	0	0	9541.52	10104.5	1	100	7073.14	8727.49	6.19	1336.5	1070.5	14757	87.5	662	17287.5	86.45	4.935	48.45	33864.5	25.8	138	58	156	58	136	58	21699.6	128	5.9	2	2	2	1
62528	-2.92631	1	1	0	40	2	1	1		0	1		0	0	0	0	0	0	25035.8	24668.5	2	99	12665		2.75	404	1249	3010	49	3560	594	91.1	4.39	65.2	8462	24.8	116	64	102	64	102	68	48189.4	101	5.2	2	2		2
62529	1.06495	3	1	1	59	4	3	4		2	2		1	0	0	1	1	0	15760.9	16568.5	3	90	18387.5	16648.2	8.58	345.5	31.5	1417.5	26	577.5	209.5	155.95	14.48	129.65	2262	45.6	124	80	132	84	126	82	45147.6	106	5.7	2	1		1
62536	-1.10465	2	1	0	46	5	1	2	1	1	2	0	0	0	0	1	1	0	14238.6	14347.4	2	92	9199.98	7378.69	10.335	374	289	1066.5	211.5	1814.5	807	78.4	7.35	113.4	4188.5	27.5	110	72	108	72	106	68			5.8	2	1	1	2
62539	1.16541	3	1	1	60	4	1	2	0	2	1	0	1	1	0	0	1	0	10717.4	11218.7	2	101	7853.13	9689.91	9.32	523	5	3906	7.5	2146	7302	81.2	8.815	154.55	13366.5	31.9	148	84	144	86	140	84	28337.6	116	6.6	2	2	5	1
62544	3.4842	3	1	0	42	4	3	5	1	1	2	0	0	0	0	1	0	0	18533	19320.8	1	99	12001.6	10866.3	7.64	696	53.5	768	179	0	280	233.75	17.85	141.25	1280.5	25.6										2	1	1	2
62546	0.999384	3	1	1	64	1	3	4	1	2	1	0	1	0	0	1	1	0	13473.9	13736.5	1	92	8743.67		5.53	581	130	1067	614	8862	1724	235	9.84	50.9	12397	36.5	138	84	150	84					6.1	2	1	6	1
62548	2.47563	3	1	1	57	2	2	3	1	2	2		0	0	0	1	0	0	25422.4	25922.2	2	100	26871.2	20439.8	8.05	926	34.5	7064.5	90	3737	384	46.2	16.22	154.7	11310	34.2	120	88	118	84	120	88			6	2	1		2
62555	4.02887	4	1	0	35	4	3	4	0	0	2		0	0	1	0	0	0	23471.4	23548.9	1	100	23859.7	47190.5	12.48	637	27.5	134	89.5	10.5	1248	191.8	17.89	169.4	1509.5	20.2	128	70	130	64	126	62			5.9	1	2		2
62565	-0.105967	2	1	0	23	5	3	5	0	2	2	0	1	0	0	0	0	0	14385.7	15533.8	2	101	9542.23	8137.91	6.91	485	933	2609	244	0	941	131.35	8.84	122.85	4727	31.7	126	80	130	82	138	78	30225.3	92	5.5	2	2	1	1
62579	1.65484	3	1	1	78	1	3	4	0	0	1	0	1	0	0	0	1	0	12782.6	13005.5	2	96	22481.4	25241.5	9.93	476	359	2795	154.5	5899	905	142.1	13.37	111.6	10112.5	23.8	142	64	136	60	134	58	26891	93	5.7	2	2	2	1
62586	-1.62486	1	1	1	70	3	2	3	1	2	2		1	0	0	0	1	1	68266.7	71967.8	1	95	77296.8	97331.8	4.485	343.5	381.5	1308.5	21.5	4314.5	1063.5	43.3	9.035	125.75	7089.5	40.1	116	70	112	62	116	68			6.4	2	2		1
62587	0.225116	2	1	1	73	3	3	4	0	0	1	0	0	1	1	1	0	0	15565.8	16476	1	101	12509.7	9100.26	4.41	1606	179	632	14.5	3596.5	319	22.6	9.85	104.3	4741	24.8	124	76	136	74	134	72	33552.9	126	5.8	1	1	1	2
62588	1.53156	3	1	0	21	3	3	4	0	0	1	0	0	0	0	0	0	0	137039	146293	2	101	107185	86220.5	13.435	402.5	135.5	891.5	36.5	4746	1360	30.2	12.74	192.05	7169.5	20.7	132	70	124	66	126	70			5.1	2	2	6	2
62601	0.669743	2	1	1	65	4	2	3	1	1	1	0	0	0	0	1	1	0	9636.21	9711.59	2	97	9411.23	7580.44	8.97	842	279	3838	73	0	5947	92.3	9.4	100.7	10137	26.1	134	66	130	70	132	70	25324.1	94	5.9	2	1	1	2
62611	-2.69454	1	1	0	45	5	1	2	0	2	2		1	1	1	1	1	0	11725.7	11815.3	2	95	7405.09	5939.12	5.605	202	1.5	497	144	694	664	22.75	9.12	120.55	2000.5	30.7	150	82	146	88	150	78			11.7	1	1		1
62619	0.784474	2	1	1	80	3	3	5	1	0	1	0	1	0	0	0	1	3	24023.7	25884.6	2	96	24573.6	70402	8.87	529.5	506	2594	34.5	80	2333	34.15	17.42	134.4	5547.5	24.9	156	76			148	64	61471.9	107	6.2	2	2	2	1
62632	4.56453	4	1	0	29	5	1	2	0	2	1	1	0	0	0	0	0	0	14425	14817.7	2	102	7624.08	6502.05	9.9	707.5	1220.5	4393.5	173	22268	1719.5	127.1	11.805	151.4	29774.5	48.3	110	80	108	62	112	76	30362.8	122	6.4	2	2	82	9
62634	1.12551	3	1	1	68	3	1	2	1	2	1	0	0	0	0	0	1	0	114175	113009	2	97	112939	142212	5.97	1256	2753	6832	53	2926.5	850.5	72.15	7.185	118	13415	32.6	132	74	130	70	130	76	236706	109	5.7	2	2	1	2
62642	-1.11791	2	1	0	30	3	2	3	0	1	2		1	0	1	1	1	0	22188.8	23607.7	1	95	19766.8	15900.6	7.55	460	4.5	2068	25.5	0	2491.5	36.2	8.745	139.05	4589.5	26.9	126	94	118	86	126	90			5.1	1	1		1
62644	6.89176	4	1	1	61	4	3	4	0	2	1		1	1	1	0	1	0	11761.4	11893.9	1	95	8325.71	10273	35.015	49.5	67	303.5	233.5	3219	1044.5	207.4	22.385	143.7	4867.5	42	118	82	136	84	132	76			5.6	1	2		1
62649	-2.90964	1	1	1	76	4	2	3	1	2	2		1	0	0	0	0	0	9334.08	9516.92	2	96	9222.58	7428.49	3.71	519	191	2679	11	588.5	396	46.6	7.5	75.5	3865.5	36.6	120	38	118	0	126	46			6	2	2		1
62650	-2.80543	1	1	1	71	4	1	1	0	2	2	0	0	1	0	0	0	3	7110.38	7529.89	2	93	5921.41	4769.5	7.605	375	249.5	504.5	5.5	0	847.5	18.2	6.725	109.2	1607	33.3	118	84	114	82	118	80			6.4	2	2	1	2
62651	-0.934898	2	1	1	55	3	2	3	1	2	1	0	1	1	1	1	1	0	152467	155918	1	94	86087.3	64430.6	4.83	495	143	573	46.5	5211	487.5	15.45	14.075	118.4	6461	39.5	140	100	140	96	142	94			6.1	1	1	2	2
62652	0.548901	2	1	0	46	1	1	2	1	1	1	0	0	0	1	1	0	0	34205	40575.5	2	102	20831.8	15845.9	12.93	319	110.5	856.5	26.5	2312	1144.5	61.6	11.21	160.85	4450	29.3	114	72	114	70	110	72			5.4	1	1	4	2
62661	5.73907	4	1	0	35	3	3	4	1	0	1	1	0	0	0	1	1	0	84910.1	90031.5	2	96	143554		8.83	2139	6990	15932	0	3945	1712	21.5	9.46	168.8	28579	21.2	114	86	110	72	104	70	220618	93	5.3	2	1	15	2
62664	7.22215	4	1	1	64	3	3	5	1	2	1	0	1	1	0	1	1	2	25436.9	25763.2	1	94	26554	19316.8	9.915	604	591	2507.5	10	45212.5	1981	365.7	6.64	58.8	50302	39.4	138	70	140	74	140	74			9.2	2	1	1	1
62668	-1.92301	1	1	0	33	4	3	4	0	2	1	0	1	0	1	1	0	0	25120.2	24762.1	2	102	45805.1		6.09	202	41	344	19	1387	440	46.8	14.3	89	2231	36.1	146	108	146	106	152	110			5.7	1	1	3	1
62669	-0.930122	2	1	0	33	3	3	4	0	0	2		0	0	0	0	0	0	20892	22249.8	2	97	35477	43210.5	4.485	585.5	60.5	349.5	5.5	3689.5	267.5	13	16.77	99.25	4372.5	22.5	116	78	128	78	120	86			5.1	2	2		2
62671	-5.1455	1	1	1	69	4	3	4		1	2		1	0	0	0	1	0	7973.88	8036.26	1	100	5625.39		6.17	98	27	201	0	673	147	15.2	4.98	49.9	1048	26.3	120	80	110	82	108	82	19145.6	104	5.8	2	2		1
62678	-0.902966	2	1	1	68	2	1	1	0	0	1		1	0	0	0	1	0	9235.95	9462.88	2	103	6023.38	4830.74	5.355	309.5	30.5	983.5	66	608	469	66.95	13.98	124.8	2157	23.7	164	104	154	100	154	104	19566.1	118	5.5	2	2		1
62680	-3.52263	1	1	1	68	5	2	3	1	1	1	0	1	0	0	0	0	0	7581.14	8116.97	3	90	9204.01	6692.35	5.76	257	1.5	127.5	9	4	471	9.15	6.845	109.55	613	25.7	152	76	154	78	154	76				2	2	2	2
62685	5.90389	4	1	0	36	5	2	3	0	0	2		0	0	1	0	0	0	12869.4	13443.3	2	92	6916.93	5898.97	6.19	1233.5	413	11766	311	15842.5	1443	125.1	13.725	174	29775.5	22.5	128	70	128	74	120	82			4.9	1	2		2
62694	-1.41951	2	1	0	37	3	2	3	0	2	1	0	0	0	1	1	0	0	21219.6	22239.2	2	91	12454.1	10018.2	4.55	309	56	2916	899	0	739	268.25	4.165	36.25	4610	40.1	108	56	118	58	118	66	47867.1	99	5.3	1	1	6	2
62704	-1.84483	1	1	1	80	5	2	3	0	0	1		1	0	0	0	1	0	9071.41	10878.5	1	94	10327.6	7512.85	8.255	468	217	602	11.5	0	662	43.7	8.255	111.85	1492.5	24.8	154	60	148	60	146	52			5.4	2	2		1
62708	5.18724	4	1	1	52	5	2	3	0	0	1		1	0	0	0	0	0	13567.9	14187.1	3	91	8891.57	23495.5	11.03	892.5	1265.5	7554.5	183	4192	2652	126.45	16.075	195.1	15847	21.9	158	82	162	82	158	82	31773.1	107	5.7	2	2		2
62718	3.75011	4	1	1	63	4	3	4	1	1	1	0	0	0	0	0	0	2	6038.69	6085.92	1	96	12686.8	11934.7	20.335	927.5	1552.5	6849.5	36.5	2658	6285	85.3	10.05	125.6	17381.5	26.8	134	68	122	58	126	64	14647.4	84	4.8	2	2	2	2
62719	-2.21427	1	1	1	74	2	1	1	1	1	2		0	0	0	0	1	0	14646.9	15478.3	1	96	26756	31621.9	6.22	445.5	402	3654.5	173.5	3902	2839.5	36.4	5.815	84.1	10971.5	27.6	128	48	114	52	114	56	28226.9	107	6	2	2		2
62720	0.138022	2	1	1	58	3	3	5	1	1	2	0	0	0	0	0	1	0	151767	151582	3	91	83692.9	62638.5	6.88	756.5	48.5	1809	24.5	1424.5	2368	66.7	8.315	152.6	5674.5	26.1	122	74	128	74	128	78			6.2	2	2	1	2
62734	0.316337	2	1	1	52	4	1	2	0	2	1	0	1	1	0	1	1	0	18783.6	19376.1	2	99	26030.3	32439.7	9.285	350	157	508	372	546.5	1652.5	96.3	13.7	130.1	3236	33.9									6.8	2	1	3	1
62735	-7.10461	1	1	0	39	3	2	3	1	0	2	0	0	0	0	0	0	0	105261	129835	1	97	72708.9	58487.5	1.89	43.5	3	37.5	4.5	0	128.5	3.15	2.165	25.7	173.5	22.4	104	74	100	74	104	74	298955	88	5	2	2	1	2
62737	-1.67956	1	1	1	58	5	1	1	0	0	1	0	0	0	0	1	0	0	10579.1	10676.4	2	92	20781.1	24550.4	3.605	397.5	127	3433.5	158	118.5	821	139.7	7.185	84.65	4658	23.6							23910.5	87	6	2	1	1	2
62739	-2.0377	1	1	1	74	3	3	5	1	1	1	0	0	1	0	0	0	1	60135.7	64822.6	1	90	64782.2	81573.5	7.725	286.5	13.5	357.5	49.5	5118	248	21.5	11.725	84.1	5786.5	26.4	118	72	122	66	112	74	0	129	6.3	2	2	1	2
62742	3.10397	3	1	1	70	2	1	1	0	1	1		1	0	0	0	1	0	12962.9	13431.3	2	90	14188.6	15930.6	9.31	817	98.5	4395	51	19370	3634	97.35	10.765	111.55	27548.5	28.8	120	54	118	54	116	50			5.7	2	2		1
62744	2.10246	3	1	0	37	2	3	5	1	2	2	0	0	0	0	0	0	0	43108.7	45119.5	2	91	26570.1	21550.4	7.55	393.5	572.5	777	184	1656	768.5	297.85	8.405	130.95	3958	33.9	122	82	126	94			95106.5	87	4.8	2	2	3	2
62747	0.0249735	2	1	1	52	4	3	4	1	1	2	0	1	1	0	0	1	0	19064.8	19872.7	2	93	42868	38553.9	7.12	609.5	615	1507	77.5	0	897	120.9	8.62	133.5	3096.5	28.8	174	88	182	86	164	82			9	2	2	9	1
62749	0.88552	3	1	0	48	4	1	2	1	1	1		0	0	0	0	0	0	22040	22735.2	1	96	25231.2	42675	14.185	790	107	3920.5	22	134	5493	104.95	10.575	61.25	9676.5	28	130	74	126	72	134	66			4.9	2	2		2
62757	-0.0558329	2	1	1	54	3	2	3	1	2	1	0	1	0	0	0	1	0	105571	105443	1	92	81514.7		3.83	750	1078	4604	19	1615	2814	37.6	10.72	138.4	10130	36.1	132	76	126	76	128	78	207077	98	5.7	2	2	5	1
62761	-0.739893	2	1	1	68	1	2	3	0	2	2	0	1	0	1	1	1	0	11992	12562.4	2	102	32170.5	36120.1	7.72	842	498	1415.5	54.5	598	995	53.55	7.335	122	3561	37.6	122	70	116	68	116	70			6	1	1	4	1
62763	4.8684	4	1	0	29	3	3	4	1	2	1	0	0	0	1	1	0	0	110932	116249	1	94	85172.6	68513.4	8.515	695	148	4503	224.5	10295	6152.5	173.05	15.72	156.7	21323	31.8	128	58	128	62	128	60	250205	101	5.3	1	1	2	2
62771	-3.36274	1	1	0	30	4	1	2	0	1	1	0	0	0	0	0	0	0	21863.5	22291.5	2	99	16573.6	13716.5	5.05	188	26.5	210.5	55.5	644.5	665.5	52.4	6.655	95.35	1602.5	27.4	124	66	126	66	126	64	76855.1	82	4.4	2	2	2	2
62777	-0.146059	2	1	0	28	5	3	5	0	1	2	0	0	0	0	1	1	0	18927.1	18722.5	2	92	15676.5	12610.2	6.845	563.5	1344	3820	39	3755.5	1377	75.3	9.105	118.65	10335.5	25.4	122	74	126	76	126	72	64550.3	99	5.6	2	1	3	2
62779	-4.75546	1	1	0	32	3	2	3		1	2	1	0	0	0	1	0	0	81291.4	86533.2	2	95	72454.7	216797	2.45	345.5	330	893.5	24.5	0	525	33.45	3.805	64.25	1773	25.4	122	80	124	82	122	82			5.3	2	1	12	2
62784	0.0921706	2	1	0	31	2	2	3	0	2	2	0	1	1	1	1	0	0	39040.7	46646.7	3	92	96613.8	142063	12.08	425	256.5	922.5	45	2101.5	909.5	15.95	10.61	171.8	4235	36.4	120	84	128	82	124	88			10.8	1	1	6	1
62788	2.02861	3	1	0	35	1	1	1	0	0	2		0	0	1	1	1	0	34887.4	36925	2	94	27256.7	69965.1	4.4	728	28	352.5	22	838	448	39.8	20.935	195.35	1688.5	22.6	128	78			128	80			5.4	1	1		2
62793	1.09329	3	1	1	72	3	2	3	1	1	1		1	0	0	1	1	0	87347.4	90661.3	1	95	122734	104124	7.96	944.5	8	330.5	18.5	2688.5	719.5	9.35	14.795	164.85	3765	29.9	132	80	126	70	126	72			5.8	2	1		1
62795	-2.81241	1	1	0	20	3	3	4		2	1	0	0	0	1	1	0	0	35523	36075	1	102	26431.3	21261.5	3.84	242	26.5	158	88.5	3316	522.5	96	6.475	82.6	4111.5	31.1	126	40	128	40	128	46			5.4	1	1	5	2
62798	2.89038	3	1	1	50	2	1	2	0	1	1	0	0	0	1	1	1	0	27240.3	27670.6	1	90	51844.6	53922.7	10.685	978	591.5	3920.5	220	12037.5	4064.5	108.1	7.975	129.8	20834	25.8	118	76	124	86	122	88			5.5	1	1	6	2
62804	7.67267	4	1	1	69	3	3	5	1	2	2	0	1	0	1	1	1	0	97937	98855.5	2	95	133827	113535	18.84	1706.5	868	14166	167	5259.5	2078	97.1	18.27	139.2	22538.5	30.8	128	76	118	72	126	72	215691	111	5.4	1	1	1	1
62806	-1.99599	1	1	1	53	4	1	2	0	1	1	0	1	0	0	0	1	1	23775.7	24513.3	2	96	17209.7	15581.8	5.02	274	22.5	1421	17	0	2055	55.25	8.185	130	3515.5	25	108	86	116	86	110	82			5.9	2	2	3	1
62807	1.73486	3	1	1	67	3	3	5	1	2	1	0	1	0	1	1	1	0	121589	120348	1	91	120273	151447	10.11	622.5	6	1290.5	172	8395.5	1481	166.35	10.895	97.05	11345	30.8	132	70	132	72	126	76			5.6	1	1	2	1
62813	-2.55795	1	1	1	71	3	3	4	0	1	1	0	1	0	1	1	1	1	13555.7	14397.4	1	94	14388.4	12206.7	2.8	381.5	524	1508	0.5	1521	438	51.9	9.785	89.5	3991.5	27.6	116	74	106	72	108	72			4.9	1	1	1	1
62814	1.26588	3	1	1	72	4	1	2	0	0	1	0	0	0	0	1	1	0	8601.45	8734.62	2	101	12708		12.16	566	1205	3755	109	4734	568	38.8	14.73	125.7	10371	24.4	128	60	134	66	130	62	24822.3	107	4.8	2	1	3	2
62816	-0.882059	2	1	0	23	5	3	4	0	0	1	0	0	0	0	0	0	0	14385.7	15565	2	101	38625.3	39525.8	5.75	213	37.5	210	5	1488	438	11.15	14.595	168.45	2178.5	22.6	118	76	120	78	118	76			5.5	2	2	5	2
62817	-0.884731	2	1	0	41	4	2	3	0	2	1	0	1	1	0	0	1	0	19692.7	21458.5	2	99	13329.4		10.1	611	41	1230	81	4655	965	21.5	8.1	118.8	6972	31.9	112	80	116	80	110	80	44621.3	223	11.2	2	2	1	1
62822	1.466	3	1	0	33	3	3	5	0	1	2	0	0	0	0	1	0	0	114839	118128	1	91	66152.5	53213.5	9.97	1059.5	1989	10563	59.5	314.5	12654	66.65	6.025	72.95	25580	25.1	116	66	114	74	122	54			4.9	2	1	2	2
62823	1.94651	3	1	0	46	4	1	2	0	2	1	1	0	0	1	0	0	0	20393.9	21026.5	2	97	13061.1	11825.6	9.21	259	15.5	415.5	32	11796.5	424	40.85	14.4	205.65	12683.5	30.5	124	78	116	84	110	76			5.7	1	2	15	2
62840	-1.83864	1	1	1	60	3	1	1	0	2	1		1	0	0	0	1	0	116002	120725	2	101	124431	90517.6	8.69	322.5	154	806	15.5	1.5	571	22	7.09	151.75	1548	35.8	120	42	124	0	130	0	235390	102	5.9	2	2		1
62841	1.81251	3	1	1	52	4	1	2	1	1	2		1	0	0	0	0	0	26135.9	28867.8	2	101	62271.3	56004.6	6.21	1044.5	65	8383	21.5	10481.5	4097	38.3	8.145	135.75	23048	28.8	150	86	142	84	136	86				2	2		1
62848	0.0206527	2	1	0	38	4	3	5	0	1	2	0	0	0	0	0	0	0	22185.9	25293.1	1	98	16144.9	13361.8	9.05	531	597.5	2539	68.5	2646.5	1740.5	69.5	11.635	110.5	7592	25.6	110	68	110	72	114	76			5.3	2	2	3	2
62851	8.56667	4	1	0	27	3	1	2	0	0	1	0	0	0	0	1	0	0	94547.2	99362.2	2	91	158432		8.58	85	30	181	0	711	423	946.9	4.36	75.8	1345	24			118	68	120	64	243482	82	5.1	2	1	3	2
62868	-2.34429	1	1	0	27	3	3	4	0	2	2		1	0	0	0	0	1	23002.1	24919.5	2	97	18257.9	14686.7	6.26	226	110	520.5	30.5	3196	555.5	23.3	6.525	141.9	4412.5	33.2	144	92			138	96	0			2	2		1
62871	4.27364	4	1	0	48	5	3	5	1	0	1	0	1	0	0	0	1	0	12491	12886.5	2	92	11469.8	8584.34	15.14	439.5	166.5	1494.5	149	4231.5	1898	69.4	17.08	244.55	7939.5	24.6	138	102	138	98	136	100	32585.9	112	5.1	2	2	2	1
62886	4.78697	4	1	0	21	4	2	3	0	0	1	0	0	0	0	0	0	0	15576.3	16963.9	1	103	10828.3	8961.64	23.525	638.5	24	416.5	22	3939	954.5	34.25	26.645	136.35	5356	20.9	120	82	118	76	118	78			4.6	2	2	2	2
62892	-0.732795	2	1	1	50	4	3	4	0	1	1		1	0	1	0	0	0	18225.5	18491	2	95	12981.7	11753.8	5.22	446.5	125.5	617.5	28	8736	580	13.95	10.725	143.7	10087	28.5	158	82	158	84	160	82	56955.5	103	6.3	1	2		1
62895	8.65057	4	1	0	33	3	3	5	1	1	2	0	0	0	0	0	0	0	78240	81914.5	1	93	60016.7	179580	14.24	1204.5	147	6692	61	3494	12514	64.3	26.25	225.85	22908	29.7	102	64	104	62	104	60			5.3	2	2	2	2
62908	1.42501	3	1	0	21	2	1	1	0	1	2	0	0	0	0	0	0	0	30581.4	30998.3	3	90	22881.8		11.29	377	128	1155	57	3305	913	87.1	15.23	149.1	5558	28	124	72	128	66	124	66			5.5	2	2	4	2
62912	7.38488	4	1	1	59	3	2	3	1	2	2	0	1	1	0	1	1	0	100743	101756	2	100	90569.4		16.61	709	10	1052	19	19	185	90.8	24.61	317.7	1285	35	146	86	146	88	142	86				2	1	6	1
62916	5.40079	4	1	0	22	1	3	4	0	2	2	0	0	0	0	0	0	0	37911.4	38922.1	2	103	74593.4	109684	9.595	999.5	190.5	6306.5	333.5	2195.5	10791	256.95	10.165	143.3	19817	31.7			94	68	98	72	75427.6	89		2	2	4	2
62918	9.03208	4	1	0	25	4	3	4	0	0	1	0	0	0	0	0	0	0	18260	18151.1	2	95	18390.7	36373.7	12.785	493.5	104.5	391.5	366	4211.5	1107.5	626.25	11.445	162.55	6181	24	116	68	114	72	110	62			4.9	2	2	5	2
62927	-0.898083	2	1	1	63	3	3	4	1	2	2		1	0	1	1	0	0	138076	141933	2	91	146290	106419	8.565	578	1	161.5	12	4758.5	399	22.95	12.755	97.05	5332	30.8	132	74	126	78	130	76	311663	86	5.5	1	1		1
62929	0.0898163	2	1	1	68	4	3	4		1	1		1	0	0	1	1	0	9221.19	9293.32	2	95	7308.15	5886.47	10.75	482.5	105	232.5	97.5	1106.5	523.5	103.5	8.85	140.5	2065	28.1	148	76	154	70	154	78	24233.4	104	6.2	2	1		1
62930	2.41466	3	1	0	23	1	3	4	0	2	2	0	0	0	0	0	0	0	42077.4	44160.9	1	102	84633.5	88606.8	4.77	938.5	989	3166	408.5	1600	2443.5	129.6	14.365	146.8	8607	31.2	116	54	120	66	124	70	85580	102	5.4	2	2	9	2
62935	5.44603	4	1	1	51	2	3	4		2	1	0	0	1	0	1	1	0	21139.3	21566.5	2	103	11072.4	30156.9	10.615	1208.5	1627	5342	206.5	1413.5	1969.5	234.45	15.04	138.15	10558.5	30.5	114	82	112	80	116	86			7.7	2	1	2	2
62939	9.70173	4	1	0	38	2	2	3	0	0	2	0	0	0	1	1	0	0	41155.2	49173.1	1	102	35059	89992.9	23.38	796.5	106	1695.5	46	15920	1042.5	29.55	28.205	288.7	18810	21.8	90	56	86	62	84	60			5	1	1	3	2
62940	11.4474	4	1	1	62	4	3	5	1	0	1	0	1	0	0	0	0	0	9814.17	10072.8	1	90	7050.97	8700.14	11.65	2274	3294.5	17369	82.5	1082.5	15480	175.85	18.21	185.55	37308.5	24.1	148	66	148	60	144	58			5.9	2	2	2	2
62948	-1.92466	1	1	1	79	3	3	4	1	2	2		1	1	0	0	1	3	55510	58756.1	1	101	60559.7	44054.4	7.165	471	15	134	10.5	1305.5	330	26.9	11.175	98.05	1795	34.8	124	66	126	68	126	66	114679	82	6.5	2	2		1
62952	-1.97143	1	1	0	20	5	3	4	1	0	2		0	0	0	0	0	0	10547	10866	3	90	6674.85	5692.52	2.81	293.5	328	1035.5	0.5	137.5	622	41	9.61	150.35	2123.5	22.4	110	58	118	52	116	62			5.2	2	2		2
62953	1.73871	3	1	0	44	5	3	5	1	1	2	0	0	0	0	0	0	0	17249.3	18125.5	2	91	11359.9	30017.9	6.695	687	765.5	4703	277.5	5789	3969	117.8	10.275	132.9	15504	29.4	126	80	124	82	128	82	0			2	2	1	2
62954	-1.64275	1	1	0	28	4	3	5	0	0	1	0	0	0	0	0	0	0	18524	18091.3	2	99	11547.9		5.07	105	41	497	1	4163	347	9.1	13.98	136.4	5049	19.2	112	62	110	70	112	56			5.5	2	2	1	2
62967	-5.67841	1	1	0	36	4	1	2	1	0	1	0	0	0	0	0	0	0	27572.2	28895.6	1	100	55296	54798.5	1.575	116.5	41	259	0.5	1538	172	8.95	3.455	67.6	2010.5	22.2	124	68	120	66	122	64			5.6	2	2	1	2
62971	3.7494	4	1	1	53	3	3	5	1	2	2	0	1	1	0	1	1	0	175545	178639	1	91	159000	398773	12.055	1090.5	2101.5	6109.5	100.5	5284.5	1195	86.3	13.89	146.45	14791	37.9	124	78	112	76	128	74			6.4	2	1	1	1
62974	3.37222	3	1	0	30	3	3	5	1	0	2	0	0	0	0	1	0	0	86986.7	91060.1	2	94	145194	176844	6.555	653.5	111.5	3071.5	263.5	14968.5	4081.5	152.3	13.97	122.5	22496.5	23.3	102	70	96	74	100	74			5.2	2	1	2	2
62977	6.71986	4	1	0	25	2	3	5		0	2	0	0	0	0	0	0	0	50326.3	51411.4	1	93	36654.9		30.9	707	31	1180	80	3512	1711	211.2	15.06	150.1	6514	24.3	106	60	102	54	96	60			5.4	2	2	5	2
62985	9.63196	4	1	1	68	5	3	5	1	1	1	0	1	1	1	1	1	0	11138.9	11750.8	1	102	24877.6	21589.4	10.755	1080	1954	5010	421	3556.5	1305.5	273.1	31.815	172.6	12247	27.1	134	80	134	82	128	82	19507	117	6.5	1	1	2	1
62990	1.36991	3	1	1	79	3	2	3	1	0	1	0	1	0	1	1	1	0	79754.3	90534.1	1	97	135955	171194	5.45	773.5	149.5	2178.5	70.5	2658.5	5039	104.45	14.04	118.15	10096	23.3	144	66	146	62	140	62			5.8	1	1	1	1
62991	0.00384719	2	1	0	24	3	3	5	1	0	2	0	0	0	0	0	0	0	129609	132840	1	100	111227	89471.8	9.8	415.5	21.5	561.5	62	6155	567.5	25.2	11.79	149.05	7367.5	24.3	108	56	114	66	114	52			5.3	2	2	2	2
62997	3.19976	3	1	1	60	3	3	4	0	2	2	0	0	0	0	1	0	1	29552.8	29830	2	96	28319.2	20600.9	24.68	907	7	257	76	1307.5	356.5	63.55	17.795	97.25	2004	36.4	118	70	120	66	114	72	70342.8	104	6	2	1	1	2
63006	-2.70418	1	1	1	53	3	2	3	1	2	2	0	0	0	0	0	1	0	123771	127443	2	98	98522.7	73737.6	4.87	112.5	28.5	337	0.5	9601	285.5	11.1	8.715	100.25	10252.5	34.2	128	82	130	88	124	82	262031	110	5.3	2	2	3	2
63007	0.484334	2	1	1	80	3	2	3	1	0	2		1	0	0	0	1	0	47098.6	49762.1	1	95	53446.8	67299.9	10.125	696	181.5	1082	85	5938.5	655	119.05	10.695	79.3	7942	20.7	180	46	170	32	148	0			4.6	2	2		1
63008	-0.622423	2	1	0	38	4	2	3	1	1	2		0	0	0	0	0	0	15051	15121.5	3	90	11242.8	9304.66	12.235	546	1145	2283.5	11.5	0	1913	70	6.99	108.4	5353	28.6	116	72	114	68	114	70			5.9	2	2		2
63012	3.00412	3	1	1	65	3	3	5	1	1	1	0	1	0	1	0	1	0	121589	120348	1	91	124042	90234.9	13.45	661.5	114.5	1120	57.5	8347.5	1041.5	87.55	15.425	152.65	10681	26.7	132	76	132	74	128	76	285807	108	5.1	1	2	2	1
63013	-3.06875	1	1	1	65	5	3	5	1	0	2	0	1	1	1	0	0	0	11138.9	11750.8	1	102	32549.6	28247.4	4.71	270	61.5	466.5	19.5	4589	297	26.85	7.545	92.3	5433.5	22.2	152	62	154	70	152	64			8.2	1	2	1	1
63015	2.51892	3	1	1	65	5	3	4	1	0	1		0	0	0	0	1	0	117343	118849	1	91	112830	82078.3	6	1091.5	384.5	1171	43	9576.5	1234.5	27.05	15.185	171.4	12409.5	23.7	136	74	128	80	118	78			5.9	2	2		2
63022	-4.6672	1	1	0	49	3	1	1	1	1	1		0	0	0	0	1	0	92467.4	92229.8	1	92	71300.2	53363.5	3.245	177	49.5	439	14	3378	280.5	22.35	5.6	58.85	4161	28.9	120	72	124	74	126	82	181129	107	5.9	2	2		2
63023	-1.88373	1	1	0	25	3	3	4	0	0	1	0	0	0	1	1	0	0	124820	126760	1	91	202117	246176	13.2	291	214	1128.5	17	4846.5	1410.5	53.95	8.735	45.35	7616.5	22.4	114	76	116	72	124	72	291873	85	4.7	1	1	6	2
63030	12.5852	4	1	0	21	1	1	2	0	1	2	1	0	0	0	0	0	0	42165.4	45330.6	2	102	33461.5	27139.8	8.65	456.5	56	514.5	1.5	1124	620	1087.9	9.965	82.65	2316	25.9	110	60	116	74	110	68	87846.7	88	5.2	2	2	12	2
63033	11.3825	4	1	0	45	3	3	5	1	2	2	0	1	0	1	1	1	1	153755	158780	1	91	297970	330880	14.8	815	47.5	4409.5	1043	66813.5	1839.5	140.6	19.115	125.25	74153	30.8	106	70	106	68	108	70			5.6	1	1	1	1
63044	9.8697	4	1	0	35	3	3	5	1	2	2	0	0	0	0	0	1	0	79316.9	94360.4	1	93	153402	176940	17.03	727.5	1401	4009.5	95	1633	1944.5	196.2	32.915	241.5	9083	37.3	120	66	128	86	124	68			5.5	2	2	2	2
63048	2.17291	3	1	0	29	5	3	5	1	0	2	0	0	0	0	0	0	0	15875.1	17176.5	1	93	10551.3		6.76	261	343	2263	103	11916	1683	175.9	13.33	126.1	16308	19.3	108	64	100	74	106	72			5.2	2	2	3	2
63050	6.11624	4	1	0	24	4	3	4	0	1	2	0	0	0	0	0	0	0	12364.3	12075.5	1	96	7707.97	6379.22	11.07	371.5	767	3128	242	39806.5	1029	152.95	12.34	149.75	44972.5	27.3	134	62	128	56	132	54	41633.1	90	5.4	2	2	1	2
63051	1.3079	3	1	0	30	5	3	5	1	0	2	0	0	0	0	0	0	0	22403.9	23911.1	2	96	14688.3	30195.1	4.315	600.5	810	3909	261.5	10094	3970.5	173.6	10.375	75.4	19045	24.9	110	64	102	64	102	60	51157.3	97	5.3	2	2	4	2
63056	0.652438	2	1	0	21	5	3	4	0	0	2		0	0	0	0	0	0	15196.9	16091.4	2	101	46206.9	57411.2	7.5	761.5	522	2184	34.5	10182	2082	58.05	10.165	109.3	15004.5	18.9	106	62	104	70	102	68	34427.2	94	5.8	2	2		2
63057	-1.28066	2	1	0	29	3	3	4	1	0	2	0	0	0	0	1	0	0	43892.3	44574.4	1	98	32658.5	26270.7	5.19	606.5	218.5	648	2	1073	720.5	14.45	14.055	108.05	2662	20.8	104	76	106	74	108	78	102636	85	5.3	2	1	2	2
63064	4.57534	4	1	1	61	4	1	1	0	0	1	0	1	0	0	0	0	0	6910.12	7233.37	2	95	9100.13	7329.86	10.705	948	51	1112	136.5	0	2530	236.3	15.585	152.9	3829.5	18.7	162	84	156	82	156	82	20556	105	5.6	2	2	1	1
63076	1.29234	3	1	1	53	4	2	3	0	2	1	0	0	0	1	1	0	2	21168.3	23066.5	2	99	16194	27389.8	13.13	170	120	181	21.5	715	580	148	10.45	175.3	1617.5	30.2	122	78	126	80	134	84			5.2	1	1	5	2
63077	8.49486	4	1	0	38	3	3	5	1	0	2	0	1	0	0	0	0	0	86986.7	92645.9	2	94	192406	234347	23.915	1161.5	533	2582.5	927	2544.5	2766.5	428.8	11.92	99.25	9353.5	24.4	120	70	118	68	124	68	213323	105	5.4	2	2	2	1
63081	-2.76024	1	1	1	62	5	2	3	1	1	1	0	0	0	0	0	0	0	19328.5	19868.5	3	90	20478.4		4.56	71	2	612	20	11967	5772	16	3.56	103.1	18373	25.3	106	64	110	62	104	58	46852.4	104	5.5	2	2	4	2
63091	-1.35345	2	1	1	70	3	3	5	1	2	1	0	1	0	0	0	0	1	55996.8	59271.4	2	93	45002.9	32737.6	8.01	293.5	211	1637.5	105	4843	433.5	71.35	8.585	102.35	7230	31.3	108	76	114	74	116	78	130151	97	5	2	2	3	1
63094	3.63954	4	1	1	80	3	3	4	1	1	2	0	1	1	0	0	1	0	27167.4	29371.8	1	94	30273.4	22022.5	11.98	966.5	340.5	3254	579	14066	1260	114.4	15.79	89.15	19499.5	28.4	146	64	140	70	144	62	56453.2	149	7.2	2	2	2	1
63103	1.1997	3	1	0	46	5	2	3	1	2	1		0	0	1	1	0	0	12820.7	13169.4	3	90	15132	12136.4	7.8	715	1566.5	6054	318.5	1852	4778	190.4	7.59	71.3	14569	30.5	124	86	126	82	126	88			5.9	1	1		2
63106	-2.95477	1	1	1	50	3	1	2	0	1	1	0	0	0	0	1	0	1	32720.7	32838.1	1	95	50843.4	56458.9	3.935	326.5	686	1782	11	409.5	423	16.6	9.035	103.25	3311.5	27.9	122	88	124	86	126	86	63932.9	95	5.3	2	1	1	2
63110	1.71182	3	1	0	36	4	3	4	1	1	2	0	0	0	0	1	0	0	22439.2	22882.4	2	96	23184.4	45854.9	11.21	292	17.5	1133	27.5	20193.5	2016.5	55.95	11.1	133.65	23388	25.3	118	66	112	70	110	66			6	2	1	1	2
63117	-1.38714	2	1	0	24	5	3	4	1	1	2	0	0	0	0	0	0	0	14385.7	15533.8	2	101	7992.55	6816.29	6.225	492.5	43.5	267.5	1.5	2947	1388	11.35	12.04	117.5	4647.5	26.2	136	78	122	72	126	72	33234.4	101	5	2	2	2	2
63119	5.90277	4	1	0	37	3	3	5	1	0	1	0	0	0	0	0	0	0	84933.8	92023.1	2	99	146730	178715	24.575	562.5	1	1054.5	39.5	28587.5	950	33.85	17.755	135.1	30632.5	23.7	110	68	100	68	100	68			5.7	2	2	2	2
63123	0.416524	2	1	1	55	4	2	3	0	2	2	0	0	0	0	0	0	0	18753.6	18904.9	2	99	13272.3		6.76	799	33	300	264	2146	2610	24.7	16.24	120.2	5353	34.5	112	68	116	66	110	68	0	85	5.5	2	2	1	2
63126	-1.98022	1	1	0	44	3	3	5	1	1	2	0	0	0	0	0	0	0	111448	119471	1	90	184977	184810	5.61	218	131.5	1719.5	173.5	952.5	2521	145.1	6.5	71.65	5498	27	122	86	122	82	118	84	258233	93	4.7	2	2	2	2
63127	7.81209	4	1	0	28	5	3	4	1	1	1	0	0	0	0	0	0	0	14391.8	15024.2	1	92	7730.34	15891.5	13.075	1166	3570	10281.5	41	4021	3666.5	182.5	22.345	153.35	21580	27.7	122	66	128	74	126	64	30550.3	96	5.3	2	2	6	2
63133	1.52495	3	1	0	24	1	1	2	1	1	2	0	0	0	1	1	1	0	35669.2	40318.1	2	94	23742.7	19257.1	6.675	378.5	42.5	471	7.5	1790	854.5	215.1	13.435	125.8	3165.5	29.8	102	58	102	56	102	56	82202.3	100	5.6	1	1	5	2
63137	2.31186	3	1	0	49	5	3	5	1	0	2		1	1	0	0	1	0	19898.8	19922.4	2	94	22891.4	18359.7	11.95	718	169	6436.5	28	3022	449.5	194.05	11.075	88.25	10105	24.7	130	92	132	90	132	92	40735.9	187	7.9	2	2		2
63148	0.64763	2	1	0	40	1	2	3	0	2	2	0	1	0	1	1	1	0	31640.3	31176	2	94	96794.4	116143	9.985	581.5	268.5	749	29	1832	960.5	42.75	12.915	159.8	3839	36.6			124	96	130	94			6	1	1	6	2
63151	5.27839	4	1	0	44	4	1	2	1	2	1	0	0	0	0	0	1	0	17212.2	21760.4	3	90	32594.3	29314.1	11.98	762	51.5	898.5	99.5	18090	988	89.4	15.94	211	20127.5	34.4	112	68	110	74	110	76			5.6	2	2	2	2
63154	1.46362	3	1	0	36	1	1	1	0	1	2	0	0	0	0	0	0	0	51543.1	51154.1	3	92	149682	156709	10.72	230	36	565.5	243.5	5946.5	649.5	190.2	11.215	123.8	7441	27.8	100	62	100	60	100	66			5.3	2	2	4	2
63159	3.94615	4	1	0	48	3	3	4	0	2	1	0	1	0	0	1	1	0	37724.2	39553.6	2	102	21838.8	16344.8	10.61	674	79.5	5990.5	344	2217	1614	271.55	12.47	118	10245	37.6	124	76	118	78	126	74	77678.7	96	5.6	2	1	2	1
63163	-0.190915	2	1	0	48	3	1	2	0	1	1	0	0	0	0	0	0	0	146181	148607	2	91	278879	309680	8.17	650.5	5.5	230	29.5	808.5	667	30.6	14.01	132.15	1740.5	27.8	110	74	114	76	116	72	0			2	2	3	2
63164	-1.54747	2	1	1	54	1	3	5	1	2	2	0	0	0	0	0	1	0	27343.5	27021.4	1	90	18571.8		5.13	277	65	875	12	1447	830	131.9	8.99	90.3	3229	30.9	124	86	126	88	118	82			5.7	2	2	2	2
63167	3.23959	3	1	0	37	5	3	5		1	2		0	0	0	0	0	0	12327.8	13425	3	90	6907.49	5890.92	9.78	606	59.5	2196.5	12	8728.5	2160.5	146.95	15.88	136.35	13157	29.2	118	78	118	80	122	80	27298.4	100	5.3	2	2		2
63171	3.19932	3	1	0	20	5	2	3	0	0	1	0	0	0	0	0	0	0	9162.93	9412.4	1	103	10680.4	9108.56	8.135	99	18	579.5	20	6773	827.5	94.75	23.205	199.25	8218	24.7	118	66	122	74	128	80	0		5.5	2	2	10	2
63177	-0.650094	2	1	1	60	4	2	3	1	0	1		0	0	0	1	1	1	8355.58	8420.94	2	93	10594.2	8533.27	6.5	379.5	10	649	53	0	1474	55.85	12.16	147.15	2186	24	104	68	102	68	102	66	23930.9	107	5.2	2	1		2
63180	1.83222	3	1	1	50	5	3	5	1	1	2	0	0	0	0	0	0	0	10857.3	10859.6	1	91	20227.8	23896.7	14.08	294.5	28	2295	98	21166.5	649	114.95	9.935	81.5	24236.5	26.2	110	74	112	76	108	76	24320.8	96	5.6	2	2	1	2
63187	2.86414	3	1	1	80	3	1	2	0	0	2	0	0	1	0	1	1	0	26773.7	29962.6	2	98	29944	37705.3	2.75	2928	2395.5	6125	59.5	2902.5	692	67.75	7.17	58.3	12174.5	24.4	132	66	130	58	128	64			6.9	2	1	1	2
63190	7.66253	4	1	1	53	3	3	5	1	1	2	0	1	1	0	0	1	0	104765	105039	2	92	162632	162485	14.92	2012	1950.5	6845	881	46	3643.5	141.95	13.23	202.15	13366	27.4	116	64	124	66	116	62			7	2	2	2	1
63198	7.22599	4	1	1	80	4	3	5	0	1	2	0	0	1	0	0	0	0	7199.33	7340.35	1	93	5138.25	6340.05	5.865	160	34.5	402.5	2	13816	449.5	41.7	46.045	203.65	14704.5	26.6	124	46	120	42	132	40			7	2	2	1	2
63205	-0.761581	2	1	1	67	3	1	1	0	0	1		1	0	0	0	1	0	28216.2	28480.8	1	101	30589.7	25951.4	6.28	776	32.5	277.5	45.5	0	118	25	14.165	112.25	473.5	20.8	164	76	164	84	166	84	54685.3	83	5.8	2	2		1
63206	7.17475	4	1	0	38	4	3	4	0	0	1	0	0	0	0	0	0	0	14204.3	14001.8	1	99	25257.9	25030.7	18.66	637	11.5	537	39	7795.5	923.5	119.6	21.76	259.4	9306.5	20	96	72	104	70	102	72			5.1	2	2	5	2
63208	0.744581	2	1	0	30	3	3	5	1	1	2	0	0	0	0	1	0	0	105261	116369	1	97	65167.8	52421.4	7.68	540	3.5	799	8.5	22814.5	757.5	24.35	9.41	115.15	24383	26.4	108	78	112	78	112	78			5.1	2	1	1	2
63209	-1.60226	1	1	0	39	3	2	3	1	1	2	0	1	0	0	0	0	0	65033.7	70202.8	1	102	111938	136338	6.855	250.5	690	1803	34	956	682.5	24.05	12.595	116.55	4165.5	27.6	114	74	118	66	110	76	159216	97	5.4	2	2	1	1
63212	0.247823	2	1	1	62	4	3	5	0	1	2		1	1	1	1	0	3	11764.4	12074.4	1	97	18347.6	17260	12.565	728	8.5	372	3.5	2211.5	1228	35.3	14.885	90.15	3823.5	26	112	80	110	80	106	80			7.9	1	1		1
63213	-3.63212	1	1	0	43	5	3	4	0	0	2		0	1	1	1	1	0	13535.3	13486.4	3	92	8452.4	22335.1	2.8	135	37	279	4	4922	515	20.2	8.145	89.15	5757	24.1	108	72	118	74	106	68			6.5	1	1		2
63214	9.05225	4	1	0	37	1	1	1	0	2	1		0	0	1	1	0	0	37715.4	38126.3	2	102	22451.9	18210.2	8.27	689.5	43.5	506.5	213	2362.5	1199	131.45	37.64	297.45	4324.5	31.9	114	70	114	70	118	70	73885.3	103	5.2	1	1		2
63219	3.44795	3	1	0	39	5	3	5	1	0	1		0	0	0	0	0	0	20698.9	20973.5	3	91	41151.5		10.26	1439	1116	4852	158	5102	1805	128.9	14.51	78.4	13033	20.6	114	70	110	70	114	72	42647.5	102	5.2	2	2		2
63220	0.418946	2	1	0	27	3	3	5	0	1	2	0	0	0	0	0	0	0	22634.5	23281.7	1	103	44709	51569	8.97	236	56.5	692	71.5	12685	374.5	66.45	12.37	123.65	13879.5	26.3	120	70	116	76	114	80	53323.8	86	4.7	2	2	1	2
63223	3.11164	3	1	1	59	3	3	4	1	2	1		0	0	1	1	1	0	174521	174308	1	95	134752	100853	11.465	850.5	179	1292.5	13	8083	1638	74.7	13.17	180	11205.5	32.8	132	90	124	84	124	90			5.3	1	1		2
63228	5.77736	4	1	0	27	2	1	2	0	1	1	0	0	0	0	0	0	0	44074.7	53571.1	2	91	38194.7	30978.8	11.9	667.5	139	535	333	1286.5	1401.5	354.9	14.815	159.6	3695	27.6	120	68	120	68	126	70			4.9	2	2	6	2
63230	1.56406	3	1	0	48	5	3	5	1	1	1	0	1	0	0	0	1	0	14455.9	16658.4	1	93	10440.4	8373.55	7.815	657	846.5	4650.5	145.5	5731	2706.5	90.75	9.185	157.15	14080	28.2	110	72	106	76	110	74	42123.9	124	6	2	2	1	1
63233	-1.96046	1	1	0	32	4	2	3	0	1	1	1	0	0	0	1	0	0	23284.5	27522.9	1	97	50912	70731.5	4.74	292	13.5	509	13	355.5	969.5	59.35	12.51	97.15	1860.5	25									6.2	2	1	16	2
63236	3.29476	3	1	1	80	2	2	3	0	1	2		1	1	0	1	0	0	14200.1	14896.2	2	98	9481.82		8.36	1296	1862	11238	66	914	12968	47.4	13.09	92.7	27048	29.4	144	62	132	68	134	60	32534.6	116	5.9	2	1		1
63248	0.0632918	2	1	1	75	3	1	2	1	1	1		1	1	1	1	1	2	67447.1	71391.3	1	101	96647.2	81992.7	8.165	477.5	250.5	1364.5	194	13611	1247.5	42.6	10.17	106.6	16667.5	26.6	130	62	134	62	134	60	137216	158	6.8	1	1		1
63249	2.12083	3	1	1	67	3	3	5	1	1	2	0	1	0	0	0	0	0	102183	105038	2	90	112816	142057	9.625	619	97	1020	140.5	4429	1499	140.8	12.745	146.25	7185.5	25.5	126	72	132	68	126	66			5.7	2	2	2	1
63263	-0.355717	2	1	1	53	2	2	3	0	1	2		1	1	1	0	1	0	24211.8	24594.3	2	93	12626.9	9604.75	5.19	665	3.5	274.5	0.5	3923.5	259.5	71.6	9.91	137.55	4461.5	29.2	164	82	154	84	148	88	52926.4	131	6.4	1	2		1
63264	-1.35328	2	1	0	32	5	1	1	0	0	2	0	0	0	0	1	1	0	20963.4	21636.2	1	100	11132.4	22885.1	4.245	514	1599	4517	56.5	70.5	1269	184.9	4.445	60.8	7512	23.2	112	68	108	68	108	64			5.2	2	1	1	2
63273	14.6088	4	1	1	66	4	2	3	1	2	1		1	0	1	1	1	1	11492.8	11942.3	1	100	17374.9	16344.9	29.09	4498.5	5	5315.5	20.5	0	2650.5	163.4	16.965	165.35	7991.5	32.8	164	96	170	92	170	94			5.2	1	1		1
63276	0.848736	3	1	1	67	3	1	1	0	2	2		1	1	0	0	1	2	18079.8	18175.9	2	97	18164.6	22872.8	9.03	425	68	304	142	159	1687	146.6	12.72	129.25	2360	41	132	74	124	68	126	74	0	110	6	2	2		1
63281	2.88611	3	1	0	40	1	3	4	0	1	1	0	1	0	0	0	1	0	35407	35699.9	2	98	18328.6	13941.8	6.69	141	92.5	602.5	439	3295.5	1035	381.2	12.005	102.4	5464.5	29.1	134	78	130	80	130	66	76825.6	116	5.3	2	2	4	1
63283	5.51326	4	1	0	36	5	3	4	1	2	2		0	0	1	0	1	0	19133.8	19387.6	2	91	9975.4	8507.33	9.11	678	1567.5	5361.5	90	22	1050	192.4	22.385	186.4	8091	30.2	112	74	112	76	114	76			5.7	1	2		2
63284	0.244986	2	1	1	79	3	3	4	1	2	1	0	1	0	0	0	1	0	81415.9	87761.4	1	97	118808	100794	9.07	387	418.5	1498	229.5	7417.5	1169	70.05	12.365	112.6	10732.5	30.6	120	74	112	76	114	70	192710	108	5.5	2	2	2	1
63291	-0.984355	2	1	0	47	4	3	5	1	2	2	0	0	0	0	1	0	0	21799.5	22114.2	1	96	24542.1	22220.6	6.445	298.5	1.5	481.5	5.5	571	1043.5	132.35	9.32	110.7	2103	40.5	126	78	120	78	124	78	61507.4	96	5.9	2	1	1	2
63295	6.50244	4	1	1	80	3	3	5	0	0	1	0	1	0	0	0	0	1	44886.1	48362.9	2	102	36720.5	26712.4	26.96	1320	777	2111.5	7	5025	1308	99.1	22.73	93	9228.5	23.3	134	50	132	28	134	40	114854	121	5.2	2	2	1	1
63297	1.82047	3	1	1	50	3	3	5	1	2	2		0	0	1	1	0	0	174521	182299	1	101	100653	75331.9	9.395	1054.5	1051	2951.5	5.5	5120.5	314	95.35	12.28	108.6	9442.5	30.6	112	84	108	80	112	78			5.3	1	1		2
63302	-1.46546	2	1	0	28	3	3	4	0	0	1	0	0	0	1	1	0	0	123110	131424	1	101	272940	332436	5.855	536.5	1.5	319.5	17	3981.5	585	12.1	8.575	142.35	4904.5	22.6	120	68	116	66	114	66	314682	89	5	1	1	5	2
63305	8.12663	4	1	0	37	3	2	3	0	1	1		0	0	0	0	0	0	16906	17390.2	2	94	14560.9	11712.8	14.78	1025	338.5	2758.5	380	15820	700	156.9	19.275	230	19997	26.7	102	62	110	54	108	54	36120.6	102	5.1	2	2		2
63306	0.0956764	2	1	0	37	2	3	5	1	2	1	0	0	0	0	0	1	0	34438.9	34418.6	1	100	100712	148090	7.53	620	29.5	1083.5	33	23	2743.5	65.1	11.24	144.05	3912.5	30.9	134	74	130	72	130	70			4.8	2	2	2	2
63308	-0.500081	2	1	0	28	4	3	5	0	0	2	0	0	0	0	0	0	0	22498	22497.2	1	102	16726.6	13843.1	7.555	201.5	50	323.5	274	2836	469.5	237.1	7.115	72.45	3953	22.9	108	64	106	64	100	64	88769.2	90	5.5	2	2	1	2
63312	-4.20814	1	1	1	74	3	2	3	1	0	1	0	0	0	0	0	0	0	65208.9	76821.7	3	91	72931	53054	3.165	294.5	1	144	24	0	502	10.35	8.12	75.3	671	23.5	114	68	108	60	96	52	153499	105	6	2	2	2	2
63313	0.921475	3	1	1	56	4	3	5	1	1	2		1	1	0	1	0	0	20297	20419.3	1	96	12683.9	11484.1	7.915	564	227	1195.5	141	2183	1550	33.25	15.26	167.6	5296.5	29.5	126	82	136	74	142	68			6	2	1		1
63317	1.78373	3	1	0	32	5	2	3	1	1	1	0	0	0	1	1	0	0	17585.7	18370	2	91	36043.3	44783	10.09	663.5	9.5	384	66.5	2638	745.5	23.7	16.59	188.3	3843.5	25.6	110	68	118	70	118	66			5.7	1	1	1	2
63318	3.08129	3	1	0	27	4	3	4	1	1	2		0	0	1	0	0	0	17421	17115.5	2	97	31660.5	31375.6	9.295	353	50	824.5	74	11357.5	612	287.4	11.61	99.2	12918	28.8	136	26	138	64	142	62			6	1	2		2
63333	-2.49161	1	1	1	66	4	2	3	0	2	1	0	1	0	1	0	0	0	8062.04	9043.24	2	103	13741.6	12927	5.535	181	2	369.5	8.5	2041	318	20.95	10.135	121.4	2739	33.6	146	98	144	96	148	94			5.5	1	2	2	1
63340	-0.172238	2	1	0	26	3	3	4	0	1	1		1	0	1	1	0	0	34099.6	34629.5	1	94	25372.2	75918	4.83	727	3	484.5	15.5	8629.5	331.5	26.75	17.185	77.4	9464	29.7	124	72	118	78	122	82	78537.8	92	5.3	1	1		1
63352	-0.869934	2	1	1	64	3	2	3	1	0	1	0	1	1	0	1	0	0	125558	127169	1	94	120728	87824.2	9.695	447.5	33	586	117.5	257.5	925	81.55	11.325	95.1	1919	22.9	136	86	138	90	138	88	0	204	10.9	2	1	5	1
63361	0.0176709	2	1	1	67	4	3	5	1	1	1		1	0	0	1	0	0	8232.24	8296.64	2	98	5807.66	5463.39	8.285	1211.5	232.5	2354	52.5	395.5	1054.5	38.55	7.415	123.75	4089	25.6	144	86	144	90	132	86			6.1	2	1		2
63374	-3.07904	1	1	1	57	4	1	1	0	1	1	0	0	0	0	1	0	0	16851.3	17374.1	2	95	23340.7	29087.8	5.365	107.5	12	348.5	9	0	572.5	36.35	9.585	104.35	942	26.2									5.7	2	1	2	2
63380	-2.1862	1	1	0	47	3	1	2	0	0	1		0	0	1	0	1	0	126790	134450	1	101	74234.1		6.2	258	192	636	87	638	176	19.5	12.44	108.8	1729	23.9	114	58	98	58	114	60			5	1	2		2
63383	7.11546	4	1	1	51	4	1	2	0	2	1	0	0	0	0	1	0	0	16287.8	16801.6	2	97	10436.7	9449.44	17.34	418	456.5	2066	69	19330.5	994	61.7	17.225	297.6	22916	33.5	110	56	114	54	112	54	46731	90	5.6	2	1	2	2
63387	-3.62185	1	1	0	20	4	3	4	0	0	2	0	0	0	0	0	0	0	25815.9	25989.2	2	101	31492.2	43751.8	4.28	461	1	133	5.5	2431.5	251.5	14.8	6.94	74.95	2822.5	21.2	128	80	130	68	132	66	102548	86	5.6	2	2	1	2
63389	0.91147	3	1	1	80	3	3	4	0	0	1		1	0	0	1	0	0	31313.3	33738.8	1	95	34774.5	25296.8	6.665	801	712.5	3555.5	73	1548.5	4734	107.25	9.855	116.95	10623.5	22.7	162	84	166	84	168	84	68708	103	5.7	2	1		2
63390	-1.01338	2	1	1	53	3	3	4	0	2	2	0	0	0	0	0	1	0	151767	154414	3	91	239080	238864	6.555	207	86.5	633.5	15.5	6829	405.5	45.1	11.64	126.3	7970	34.1	118	78	118	78	118	80			5.5	2	2	2	2
63391	2.07886	3	1	1	70	2	3	4	0	2	1	0	1	0	0	0	1	1	11755.8	12180.6	3	90	12979.1		13.05	466	63	527	98	7154	512	177.8	9.01	137.5	8354	30.7	138	80	138	78	136	80	23287.1	100	5.4	2	2	6	1
63396	6.87467	4	1	1	80	3	3	5		1	2	0	1	0	0	1	1	0	26344.4	28385	2	95	28367.3	35720	11.155	1566.5	405	9540	34.5	3203	15705.5	92	18.53	134.55	28888	27.3	120	86	126	84	110	82			5.4	2	1	1	1
63410	2.03217	3	1	0	22	4	1	2	0	0	2	0	1	0	0	0	0	0	16995.6	16598.6	2	100	12341	10213.6	9.07	91.5	15	483.5	98.5	7437.5	783	150.85	22.855	90.8	8817.5	23.9	134	46	132	42	128	44			5.3	2	2	6	1
63420	-2.49823	1	1	1	62	3	3	4	0	2	1	0	1	0	0	0	0	2	21963.9	22169.8	2	102	33292.4	28244.3	3.725	173	22.5	642.5	131.5	6410	517.5	94.45	8.635	67.25	7724	30.7	110	64	104	64	106	66			5.7	2	2	6	1
63425	1.44477	3	1	1	51	5	3	4	1	0	1		0	0	0	0	0	0	13567.9	13997.5	3	91	16083.5	12899.5	6.815	742.5	2337	5992.5	1.5	125.5	1710.5	64.2	10.43	178.9	10167	22	126	82	122	78	116	80			5.5	2	2		2
63426	-4.05971	1	1	1	58	3	1	2	0	1	1	0	0	0	1	1	0	0	32720.7	33802.4	1	95	18663.4	13968.3	1.475	214.5	4	225	22.5	2760.5	119	13.5	8.875	80.8	3131	26.9	134	78	148	84	136	80	65810.2	115	5.9	1	1	2	2
63429	5.20088	4	1	0	21	4	2	3	0	0	2	0	0	0	0	0	0	0	16386.2	20297	2	90	37545.5		14.28	1175	4	295	127	2484	2759	1.6	17.07	280.8	5669	22.6	116	64	116	58	114	58			5.5	2	2	3	2
63431	-2.96352	1	1	0	34	5	1	2	0	1	1		0	0	0	0	0	0	20071.7	20599.3	3	91	10598.9	9039.05	2.645	129	27.5	269	157.5	0	240	128.8	7.19	84.95	694	26.6	120	72	116	68	122	68				2	2		2
63438	-2.36049	1	1	1	64	4	2	3	1	2	1	0	1	0	0	1	0	0	6358.06	6283.46	1	99	6089.12	4904.59	4.43	341	132	237	34.5	1310	802.5	44.55	11.765	87.2	2516	33.7	164	98	158	98	150	96			5.8	2	1	2	1
63439	2.18825	3	1	1	51	2	2	3	1	2	2	0	1	0	0	0	1	0	23431.7	25582.7	2	93	13134.4	35772.8	5.52	284.5	15.5	162	3	123.5	561.5	16	21.15	264.65	865.5	32.3	118	74	122	78	112	78	55053.6	85	5.1	2	2	1	1
63440	0.0217392	2	1	1	70	3	1	2	0	1	1		1	0	0	0	0	0	54654.9	58048.6	2	103	44074.5	126271	6.56	688.5	160.5	1089	189.5	2646.5	961	83.5	10.69	125.05	5046.5	27									5.6	2	2		1
63449	1.01842	3	1	0	38	2	1	2	0	2	2		0	1	0	0	0	0	41241.2	43514.7	2	102	25625.1	65776.9	6.445	430	539.5	1945.5	86.5	5062.5	1401	113.9	15.275	117.8	9035	37.7	106	78	104	76	106	74			8.5	2	2		2
63451	2.10523	3	1	0	28	4	1	2		1	2	0	1	0	0	0	0	0	16088.4	17176.3	2	100	20813.2	20625.9	8.23	431.5	10.5	857	11.5	17846	440.5	21.7	12.195	199.85	19165.5	28.4	130	56	124	46	124	44	62188.1	93	6	2	2	5	1
63453	7.36809	4	1	0	48	1	1	1		2	1	0	1	0	1	1	0	0	46745.7	49120.5	2	98	25218.8	68686.1	12.215	1109	511.5	1886.5	112.5	13951	753.5	165.9	26.185	143.35	17215	38.5	166	110	162	108	162	104	0	100	5.8	1	1	7	1
63455	16.6756	4	1	0	30	4	2	3	0	2	2	0	1	0	0	0	0	0	24135	25042.4	1	98	25372.9	20999	14.525	422.5	78	1725.5	571.5	14516	1386.5	936	18.84	191.6	18277.5	38.6	118	64	122	68	114	70			5.7	2	2	2	1
63456	-2.2368	1	1	1	80	1	3	4	1	0	1		0	0	0	0	0	2	17610	17569.3	1	98	18721.1		8.24	386	3	82	3	0	443	24	9.2	111.4	531	19.6	122	72	110	66	116	66	30564.8	89	6	2	2		2
63465	-0.83745	2	1	1	55	4	3	4	1	2	1		0	0	0	1	0	0	16287.8	16385.9	2	100	35346.4	31789.3	7.665	308.5	41.5	572.5	18	1916	466	24.65	11.75	158.5	3014	36.6	128	62	126	64	128	62			5.4	2	1		2
63466	-3.54105	1	1	0	49	4	2	3	1	0	1	0	1	0	0	1	0	0	17602.1	21123.7	1	96	23442.9		6.49	159	1	90	1	711	97	16	6.81	107.7	900	22.8	154	76	152	76	154	76	70908.9	111	4.9	2	1	5	2
63474	5.33255	4	1	1	74	3	3	4	0	2	2		1	1	0	0	1	0	74761.5	80588.3	2	91	61188.2	44511.6	14.49	1609.5	3878.5	8757.5	50	0	998.5	172.6	11.21	122.8	13684.5	31.8	128	80	118	80	118	82	0	278	8	2	2		1
63475	0.886547	3	1	0	41	3	3	4	1	1	1	0	1	0	1	1	1	0	111237	110951	2	92	61259.6	45848.7	7.325	699	1855.5	4234.5	239	213	1219.5	220.25	7.29	80.45	7761.5	25.4	128	82			122	88			5.7	1	1	2	1
63478	1.80446	3	1	1	62	3	2	3	0	0	1		0	0	0	0	0	1	22184	24922.4	2	94	25687.5	18686.4	7.395	1210	268.5	728.5	15	794.5	1011	20.4	16.82	154.95	2817.5	24.1	114	60	114	62	112	62				2	2		2
63484	-4.4559	1	1	1	69	3	3	5	1	0	1		1	0	0	0	0	0	95193.4	96086.2	1	100	103201	87552.8	3.25	194	417	1232.5	140.5	0	1093.5	24.95	7.13	58.85	2883.5	24.3	164	90	168	94	170	94			5.3	2	2		2
63485	-0.784466	2	1	0	42	4	2	3		2	2	0	1	0	0	0	0	0	18668.9	18966.9	1	96	13315.8	12056.3	5.685	450	120	633.5	47.5	5256	621.5	57.4	9.075	140.8	6678.5	31	140	60	148	62	142	60			6	2	2	2	2
63489	-0.87868	2	1	0	32	3	3	5	1	2	2	0	0	0	0	0	0	0	85455.8	87903.3	2	92	73601.8	59205.8	4.445	1086.5	117	489	88.5	1858	352	87.1	6.685	97.4	2904.5	37.8	130	72	128	76	130	74	189201	105	5.3	2	2	2	2
63496	7.81339	4	1	1	58	3	2	3	1	1	2		1	1	0	1	0	0	124171	125420	2	98	235365	235152	20.77	1470.5	823	2331.5	4	5380.5	689.5	36.8	26.3	202.45	9228.5	26							0	96	5.8	2	1		1
63500	10.712	4	1	1	53	4	2	3	0	1	1	0	1	0	0	0	0	1	15001.4	15740.2	2	99	9777.38		21.21	1230	4	436	22	3791	1250	69.6	29.98	340.2	5503	28.5	154	98	156	100	150	102	0			2	2	3	1
63502	0.282154	2	1	1	73	3	1	2	0	2	1		1	1	0	0	1	0	11245.8	11672.4	1	98	15801.8	13405.8	16.425	666	16.5	180	149.5	0	1437	46.25	9.85	122.05	1783	33.5	126	72	124	70	126	70	25656.8	112	6.3	2	2		1
63504	-3.42756	1	1	1	54	1	1	1	1	2	2	0	1	1	0	1	0	0	33162.4	34847.2	3	92	23950.5	65231.6	5.945	138	45.5	385	40	4981.5	224	49.45	7.38	62.6	5676	31.8	146	82	144	78	138	80	74990.5	120	6.7	2	1	1	1
63512	-0.184584	2	1	1	64	2	1	1	0	2	1	0	1	1	0	0	1	0	11019.4	12461.1	3	91	15117	17866.2	7.795	287	829.5	2341.5	61	1879	832.5	138.85	11.535	95.85	5943.5	32	166	82	160	82	170	88			7.1	2	2	4	1
63519	1.46579	3	1	1	54	4	3	5	1	1	1	0	1	0	0	1	1	0	16118	16620.8	1	96	10324.4	9347.8	11.245	442.5	125.5	1085	48	7859.5	2512	110.75	11.54	127.3	11630	25.5	128	66	126	78	128	74	46773.4	96	5.4	2	1	1	1
63529	-3.36821	1	1	0	23	3	3	4	0	0	1	0	1	1	1	1	0	0	31962.3	33458.6	1	100	24514.3	19719.4	7.78	159	15	132.5	9.5	1532	235.5	68.6	5.15	78.7	1924.5	19.1	116	0	112	64	118	0	74829.5	312	11.9	1	1	10	1
63531	-2.32682	1	1	0	32	1	1	1		1	1		0	0	1	0	0	2	54969.4	54554.6	1	100	32126.3	26056.9	3.73	144.5	106.5	449.5	2	2890.5	362	14.2	8.675	160.2	3810.5	28	124	76	128	72	128	64	111228	91	5.7	1	2		2
63532	2.43034	3	1	1	54	4	2	3		2	1		1	1	0	0	1	0	19752.5	23704.4	1	102	26306.9	23818.5	7.2	870.5	240.5	2550.5	13	2346	1936	17.15	18.45	189.05	7086	33.9	156	94	150	92	158	96	49291.6	254	9.8	2	2		1
63541	-0.677892	2	1	1	70	2	1	1		1	2	0	1	0	0	0	1	0	11755.8	15354.2	3	90	9773.36	7838.23	3.245	630.5	529.5	1579.5	36	1123	318	157.45	11.275	68.15	3586	25.8	126	74	122	70	126	70	31747.4	85	5.5	2	2	2	1
63544	-4.47384	1	1	1	63	2	3	4	1	0	1	0	1	0	0	0	0	0	9357.88	9682.59	2	90	16737.5	18792.4	3.71	95	321	507.5	154.5	193	283.5	89	5.095	46.3	1459.5	23.8	170	84	158	84	160	82			5.7	2	2	1	1
63552	-1.76821	1	1	1	50	2	3	4	1	2	1	0	0	0	0	0	0	0	23431.7	23884.3	2	93	33107.7		8.14	205	27	101	125	0	594	118.1	8.14	96.3	847	31.1	124	82	122	84	120	78			5.3	2	2	2	2
63554	-4.93019	1	1	1	61	4	3	5	1	2	2	0	1	1	0	0	1	2	8895.64	8965.22	1	96	7050.13	5678.65	3.355	419	55.5	165	35	1870.5	526.5	5.6	6.15	33.1	2652.5	33.2	122	80	118	80	116	80			6.6	2	2	1	1
63556	-2.64559	1	1	1	64	5	3	5	1	0	1	0	0	0	0	0	1	0	9082.31	9548.68	1	96	11102	8072.38	3.97	126	25	424	22.5	1590	593	71.25	9.57	100.15	2654.5	24.7	104	78	98	72	102	72			5.6	2	2	1	2
63559	-1.86968	1	1	0	41	5	3	4	1	0	2		0	0	0	0	1	0	19184.3	20543.8	1	97	23605.4	18932.3	3.705	693	3.5	133.5	9.5	1246.5	551.5	37.4	12.14	84.25	1944.5	24.9	116	74	112	76	108	76	43575.9	100	5.9	2	2		2
63560	-2.54434	1	1	0	40	3	2	3	0	2	2	0	0	0	0	1	0	0	116465	116166	2	94	89804.4	67212.6	5.65	202.5	8	73.5	54	715.5	447.5	19.6	11.75	109.25	1298.5	31.1							234357	96	5.5	2	1	5	2
63562	3.04658	3	1	0	22	3	2	3	0	0	1	0	0	0	0	0	0	0	43892.3	44574.4	1	98	32658.5	26270.7	18.085	486	239	1168	0	12132	373	8.8	15.935	174	13912	20.1	126	76	128	80	126	82	109227	85	4.8	2	2	1	2
63571	0.163872	2	1	0	36	5	1	2	1	1	2	0	0	0	0	0	0	0	12031	12793.2	1	99	14516.6	12380.2	4.675	750.5	2025	4921	5.5	0	1152	57.45	11.705	131.35	8103.5	25.4	112	74			114	82	26013.6	102	4.3	2	2	1	2
63576	4.10861	4	1	0	46	2	3	5	1	1	1	0	1	0	0	0	0	0	39244.1	38781.8	1	90	40201.6	30579.7	14.285	554.5	65	2883	566.5	15737	5277.5	115.9	11.775	150.6	24529	27.7	138	88	142	84	140	88	83457.8	104	5.3	2	2	4	1
63579	-3.05157	1	1	1	63	3	2	3	1	0	2		1	1	0	0	1	0	120735	122284	1	94	92846.2	67541.4	2.935	476	578	2652.5	62	333	1522.5	56.1	6.285	75.85	5148	24.3	152	84	140	74	134	62	249280	181	8.1	2	2		2
63583	3.06032	3	1	1	80	3	3	4	1	1	2	0	1	0	0	0	0	0	38321.7	40488.9	1	95	30741.9	88073.8	4.88	704	83.5	1448	143.5	25075	1246.5	199.4	7.08	112.7	27996.5	28.7	168	52	164	54	168	62			5.6	2	2	1	2
63587	3.87679	4	1	0	36	3	2	3	0	2	2	0	0	0	0	0	0	0	69063.1	71041.1	1	92	52050	41869.4	27.45	265	9	1132.5	40	2603.5	1485	151.7	13.18	144.2	5270	32.4	120	82	116	74	124	72			5.3	2	2	3	2
63589	18.2157	4	1	1	80	5	1	1		0	2		1	1	0	0	1	0	12882.9	13921	2	92	29472.1	25576.7	17.19	2927.5	39.5	33608.5	161.5	0	45660.5	173.65	13.9	226.85	79470	24.8	162	60	164	58	154	58	0	190	6.8	2	2		1
63590	-0.695722	2	1	0	21	4	3	4	1	1	2	0	0	0	0	1	0	0	21495.8	21074.1	1	91	21352.2	17671.4	5.135	257	22.5	536.5	0	13084.5	422.5	47.4	12.21	105.7	14066	29.9	126	66	124	72	118	62			5.5	2	1	6	2
63593	0.920317	3	1	1	77	3	3	4		2	1	0	0	0	0	1	0	1	73144.2	78845	2	91	74851.9	54451.3	7.11	372.5	30	777.5	28	11191.5	1045.5	134.4	11.8	109.05	13072.5	31.9	112	62	110	66	116	66	185926	92	4.9	2	1	1	2
63596	-1.19504	2	1	1	74	1	1	2	1	2	1	0	0	0	0	0	0	0	15471	17519.4	1	91	11151.6		5.43	890	14	94	48	810	255	8.8	16.26	70.7	1221	32.4	126	82	118	74	130	80			5	2	2	2	2
63602	-2.93599	1	1	0	34	4	2	3	0	0	2	0	1	1	0	1	1	0	18838.3	19546.6	2	93	12476.9	10326	2.815	301	54	2770.5	34	348.5	3687.5	48.9	6.745	93	6894.5	20.5	124	76			130	82	0	275	11.5	2	1	3	1
63609	-2.85836	1	1	1	66	5	1	2	0	1	1	0	0	0	0	0	1	2	23761.3	24066.1	2	103	25848.1	32547.8	4.015	281.5	17	670	164	8544	621	59.9	4.38	86.9	10016	26.7	118	88	118	50	114	52	50408	107	5.3	2	2	1	2
63611	0.485538	2	1	1	80	3	1	2	0	2	2		1	0	0	0	1	0	20945	22567.4	2	95	22553.3	28399	5.95	802.5	932	3006.5	83	15730	902.5	43.3	7.155	114.5	20654	31.5	140	58	144	54	138	44			5.2	2	2		1
63617	12.9597	4	1	0	29	3	3	5	1	0	1	0	0	0	0	0	0	0	90303.2	94631.4	2	92	69334	55772.7	51.04	1429.5	587	9492.5	50	8137.5	12885.5	170.45	12.37	161.35	31152.5	23.2	120	72	102	70	108	74			5.1	2	2	4	2
63620	-0.527117	2	1	1	61	4	3	4	1	0	1		1	0	0	0	1	2	14113.6	14272.6	1	92	20765.3	19534.3	6.765	787	759	3000.5	49.5	2946.5	2001.5	48.15	11.41	81.4	8757	23.9	158	88	154	94					6.4	2	2		1
63633	3.18563	3	1	0	48	4	3	5	1	2	2	0	1	1	0	0	0	0	13232.1	13189.9	2	99	9260.08	8384.15	23.005	553	1322.5	4479.5	255.5	8660.5	1022.5	125.05	9.65	101.9	15740.5	30.6	170	94	162	90	168	92	25807.6	317	10.2	2	2	1	1
63639	-0.994145	2	1	1	55	4	3	5	0	2	1	0	1	0	0	0	1	0	16970.4	16981.2	1	99	10548.2	9550.47	3.875	865.5	62.5	8507	176.5	2858	1207	75.1	8.27	56.6	12811	30.6	116	80	114	78	110	80			5.9	2	2	1	1
63642	1.29632	3	1	0	25	4	2	3	0	1	1	0	0	0	0	1	0	0	20759.1	21340.7	1	93	25859.4	35926.1	10.325	953.5	2575	6088.5	17	357.5	2351	29.8	11.15	132.9	11389	28.9	138	78	132	82			73577	97	4.5	2	1	2	2
63652	-2.31999	1	1	0	28	4	2	3		0	2	0	0	0	0	0	0	0	16995.6	19983.3	1	96	14857.4	29385.5	6.165	225.5	11	205.5	116.5	0	331	131.6	6.15	89.95	664	18.3	120	58	130	52	130	54			4.9	2	2	3	2
63657	-0.941445	2	1	0	30	5	3	5	1	1	2	0	0	0	0	0	1	0	21280.2	23174.2	1	97	14235.6	12140.6	5.73	511.5	1368	4225	130.5	1663	1425.5	72.4	8.385	108.75	8812	28.3	122	80			122	80	47122.5	99	5.2	2	2	2	2
63659	0.412448	2	1	1	80	3	2	3	1	1	1	0	1	0	0	0	1	3	36810.1	39501.6	1	95	53476	67336.7	6.14	763.5	777	2935.5	71	4265	2124.5	119.7	10.37	87.4	10173	29.7	110	52	120	60	124	58	75846.1	99	6	2	2	2	1
63662	7.06295	4	1	1	80	3	3	5	1	1	2		0	0	1	1	1	2	33707.7	36318.6	2	95	27575.6	20060	10.94	1747.5	581	14090.5	162	982	1768	246.65	14.565	115.95	17583.5	29.3	136	66	132	68	134	68	69734.5	99	5	1	1		2
63664	13.2188	4	1	1	58	5	3	5	1	1	2	0	1	1	1	1	1	0	18916.7	18939.1	2	91	16857	12616.3	25.295	1387	1139.5	4414.5	5.5	24088.5	2438	74.2	24.985	315.15	32086	27.3	134	72	138	76	144	80	38725.4	304	10.6	1	1	1	1
63665	9.81074	4	1	1	56	2	2	3	1	1	2	0	0	1	0	0	1	0	23431.7	27795.7	2	93	28813.3	21917.1	37.395	640.5	146	1454.5	675	3039.5	965	369.05	14.965	158.25	6280	29.6			140	90	136	88	53712.2	111	5.6	2	2	1	2
63673	2.41989	3	1	0	43	3	1	2	0	2	1	0	1	0	1	1	0	0	126790	126464	1	101	97765.6	73171	13.145	503	196.5	493.5	30	2134	595.5	49.25	19.475	172.8	3449.5	32.7	160	110	164	116	166	116	268839	103	4.8	1	1	5	1
63680	6.0866	4	1	1	54	1	1	1	0	1	1		1	1	0	1	1	0	22446.3	23586.6	2	94	73231.1	76166.5	7.525	256	40.5	848	62.5	14878	725.5	21.45	40.24	180.55	16554.5	27.8			140	70					6.5	2	1		2
63683	-0.510856	2	1	1	53	3	3	4	0	2	1	0	1	1	0	0	0	1	29181.4	29257.6	1	94	43549.9	48359.9	4.625	562	22	190	107	0	989.5	116.45	9.56	133.75	1308.5	30	134	76	132	70	140	78			12.8	2	2	1	1
63687	-0.755494	2	1	1	69	4	3	5	1	0	1	0	1	0	0	0	0	0	11761.4	11893.9	1	92	24794.1	30593.2	4.98	459	823	2481.5	512.5	3588.5	1360	97.05	9.885	97.8	8765.5	22.7	158	54	154	56	158	62	0		5.3	2	2	6	2
63690	14.8102	4	1	0	29	5	3	5	1	0	2		0	0	0	0	1	0	12971.1	14034.5	1	93	8621.19	17722.8	21.24	3784.5	13516.5	29419	47.5	2936.5	1580	117.6	14.345	144.15	47499.5	22.2	104	64	104	62	108	66	35027	97	5	2	2		2
63691	2.06998	3	1	0	21	1	1	2	0	2	1	0	0	0	0	0	0	0	40899.4	44211.8	1	94	32635.6	26470	5.705	586	38.5	495.5	132	6029	544	162.85	14.65	141.7	7239	31.6	114	72	118	70	120	76			5.6	2	2	3	2
63700	-1.44799	2	1	0	40	4	2	3	1	2	2	0	1	1	0	1	0	0	17602.1	21123.7	1	96	13121.5	11880.3	4.04	399	43.5	2614.5	79.5	7516	5624	30.2	8.67	94.6	15877.5	31.9	142	98	146	94	146	98	41330.9	71	10.5	2	1	3	1
63701	1.22733	3	1	1	55	3	3	5	1	1	2	0	1	0	0	0	0	0	145791	146041	1	90	112900	283153	7.035	444.5	188.5	1666	442	17579	1647.5	121.05	7.865	116.4	21523	25.7	124	76	124	74	136	76	310456	90	5	2	2	1	1
63708	2.50262	3	1	1	63	5	3	5	0	2	1	0	1	1	0	0	1	0	13133.9	13808.3	2	102	15657.5	11384.8	9.805	672.5	469	2923	33	7251	1801.5	123.6	10.4	163.5	12477.5	30.9	144	74	140	68	134	66	31222.3	112	6.2	2	2	4	1
63713	7.50501	4	1	1	52	3	3	5	1	1	2	0	0	0	0	0	1	1	127001	126846	2	92	112901	84498.7	13.42	1192.5	1493.5	5371.5	151.5	22003	2553.5	123.1	15.155	186.3	31573	26.3			102	76	108	78			4.6	2	2	1	2
63714	0.386819	2	1	0	48	3	3	4	1	2	2	0	0	0	0	0	1	0	87954.5	88343.6	2	97	68295.9	51114.9	6.03	525	50.5	941.5	222.5	9457.5	1172.5	24.05	18.18	98.95	11844.5	36.7	116	72	116	72	114	64			5.8	2	2	1	2
63719	-2.78485	1	1	0	21	3	2	3	0	0	1	0	0	0	0	1	0	0	34099.6	34629.5	1	94	25372.2	20409.6	4.545	518	37.5	266	27	1722	333	9.25	8.535	101.9	2385.5	19.3	120	64	124	52	124	58	84858	115	5.5	2	1	2	2
63729	-0.87269	2	1	1	50	3	3	4	1	2	1	0	0	0	0	0	0	0	160904	160708	1	97	266799	296266	5.885	231	0.5	216.5	0.5	4195	129.5	3.8	14.715	156.55	4542	30.5	128	82	130	78	126	78			5.3	2	2	4	2
63732	-3.58348	1	1	1	60	2	2	3	0	1	1	1	1	1	1	1	1	2	5185.04	5649.75	2	90	14468.2	17099.4	3.22	196	286.5	698	4	3358.5	596.5	14.6	8.245	89.65	4943.5	25.9	154	86	158	78	146	82			7.3	1	1	16	1
63734	-3.11644	1	1	0	43	5	3	4	0	2	2	1	1	1	0	1	1	0	32980.7	32896	1	95	54612.2	54562.9	2.715	216	264	522.5	78	2292.5	958	84.8	6.81	82.85	4115	31.1	130	66	134	70	140	72			6.7	2	1	30	1
63736	8.45669	4	1	0	36	4	2	3	0	2	1	1	1	0	1	1	0	0	30631.5	31783.2	2	101	23630.6	19557	22.595	465.5	85.5	1326	166	4316	1143.5	109.85	25.72	298.8	7037	36.7	154	104	152	108	156	106	114696	116	6.4	1	1	18	1
63738	1.64192	3	1	0	46	4	2	3	0	0	1	0	1	0	0	0	0	0	19260.9	19199.5	2	97	13479.1	22798	11.785	590	324.5	1186.5	115.5	3030	2162	35.9	17.69	139.85	6818.5	24.2	150	104	160	108	146	102			5.2	2	2	1	2
63741	-1.27266	2	1	1	72	1	2	3	0	1	1	0	1	0	0	0	0	0	21815.9	24704.4	3	92	42704.3	47947.2	4.775	476	280.5	984.5	196.5	2781	721.5	109.6	7.525	105.6	4964	25.7	166	74	162	72	150	70	50720.8	99	5.2	2	2	7	2
63746	-3.87765	1	1	0	49	4	2	3	0	1	1	0	1	0	0	0	0	1	28542.4	29427.9	2	101	32658.7		4.82	224	23	197	7	2661	96	10.3	8.41	72.1	2984	25.3	134	86	130	84	126	82			5.9	2	2	3	1
63753	2.75578	3	1	0	33	1	2	3	0	1	2	0	0	0	1	1	0	0	34438.9	34835.7	1	100	24836.8	20144.6	10.745	727	1932.5	5351.5	64	1939	1467.5	49.7	12.06	211.85	10754.5	26	116	62	114	76	116	74	71024.5	107	5.6	1	1	1	2
63758	4.22367	4	1	0	28	5	3	4	0	1	1	0	0	0	0	0	0	0	11182.7	11928.4	2	90	31991.5		4.95	769	67	312	276	935	1732	27.7	17.22	336.8	3322	25.1	106	70	108	72	106	74	0			2	2	5	2
63759	-1.12295	2	1	1	56	3	3	5	1	0	2	0	0	0	0	0	1	0	90969.3	95023.6	1	99	178323	198018	6.24	410.5	42.5	245.5	28.5	1752.5	424	51.45	14.56	99.35	2493	21.8	126	84	126	82	122	82	197532	96	5	2	2	1	2
63762	-0.344599	2	1	0	23	3	3	4	0	1	2	0	0	1	0	1	0	0	34128.9	36973.8	1	92	27089.7	21791.2	9.87	392	6.5	336.5	0	5622	411	28.6	13.63	118.5	6376	28.3	114	58	120	50	116	56	77289.1	171	8.9	2	1	1	2
63765	16.3458	4	1	1	80	3	1	1	1	0	1		1	0	0	0	0	3	24952.4	27719.9	2	98	37526.3	31836.2	37.025	2801.5	691	2087	79	6956.5	1326	172.1	31.915	218.25	11139.5	23.8	86	38	80	36	84	38	60481.5	107	5.3	2	2		1
63767	1.65599	3	1	1	66	1	1	1	0	2	2	0	1	0	0	0	1	1	11019.4	11290.2	3	91	7186.51	5763.57	6.23	830.5	612.5	2371.5	4945.5	6010.5	3189.5	141.1	9.24	99.6	17129.5	37.3	148	56	144	64	134	64			5.5	2	2	6	1
63768	-1.10134	2	1	1	64	2	1	2		1	1	0	0	0	0	0	0	0	8609.25	9380.87	2	90	9909.78	11712	5.31	285.5	448	606.5	451	0	596.5	205.85	7.73	75.9	2102	25	128	76	124	78	122	70	19260	97	5.1	2	2	2	2
63769	3.94957	4	1	0	44	2	2	3	1	2	1	0	1	0	1	0	0	0	37883.3	38044.6	1	93	19532.4	14857.5	7.84	430.5	403	2881	49	1431	507	217.8	18.385	177.15	5271	30.5	104	56	114	54	110	58			5.5	1	2	3	1
63771	5.20849	4	1	0	43	3	3	4	1	2	2		1	0	0	1	1	0	32719.8	34306.5	1	101	64380.3	71490.8	14.09	704.5	105.5	1331.5	94	17197	1115	63.85	21.225	167.85	19843	39.9			132	88	136	84	70536.4	108	5.8	2	1		1
63772	0.386058	2	1	1	65	3	3	4	1	1	1	0	0	0	1	1	1	0	136844	135447	1	95	183364	155561	6.78	836.5	1418.5	3546	74.5	1051.5	1056	17.65	14.17	128.9	7146.5	29	126	82	128	82	128	80			5.3	1	1	2	2
63773	7.71528	4	1	1	56	2	3	5	1	2	2	0	1	0	0	0	1	0	31302	30991.2	2	91	32125.8	24436.7	11.54	1678	3128	7853.5	36.5	2	775.5	106.9	28.28	157.85	11795.5	33.6	156	88	148	90	164	88			5	2	2	3	1
63787	2.29422	3	1	0	30	3	2	3	0	0	2	0	0	0	1	1	0	0	18404.7	22792.2	1	95	19084	57102.6	10.005	444.5	18	433.5	78	11594	679.5	86.6	14.75	159.95	12803	20	124	70	126	74	126	70	54573.6	111	5.4	1	1	1	2
63795	1.65511	3	1	1	59	3	3	4	1	1	1	0	1	0	0	0	1	0	152467	152281	1	94	252809	280731	5.545	675	60	3213	34.5	8941	5334.5	172.8	7.805	109.8	17583	26.4	136	70	144	82	148	72			5.7	2	2	2	1
63799	-3.62249	1	1	1	69	5	2	3	0	1	2	0	1	0	0	0	1	0	10288.3	12038.9	3	91	13997.3	10177.6	2.935	86	2	93	0	0	100.5	4.5	8.005	138.95	195.5	27.2	208	92	206	92	208	88	23825.3	99	5.8	2	2	1	1
63804	3.24219	3	1	1	61	4	3	4	1	2	1	0	1	0	1	1	1	0	5729.79	5774.61	2	95	7264.89	14739.1	9.53	1132.5	66	5844	116.5	3033	10606	93.8	12.63	112.4	19665.5	41	134	66	134	68	138	68			5.9	1	1	1	1
63806	4.46974	4	1	1	70	3	3	5		2	1	0	1	1	1	0	1	0	38226.1	39676.3	1	99	39651.6	49929.1	28.96	1685.5	135.5	867	14	711	1105.5	53.95	12.69	96.85	2833	30.2	126	66	124	68	118	66	87122.9	129	6.4	1	2	2	1
63825	3.05266	3	1	0	31	5	3	5	1	0	1	0	0	0	0	0	0	0	20729.8	21506.4	3	91	53369.2	54613.5	11.56	511	80.5	667.5	92	2017.5	858.5	114.65	19.085	171.25	3716	24.4	126	82	130	84	126	84			5.3	2	2	10	2
63832	4.33684	4	1	0	46	3	3	4	0	2	1	0	0	0	1	1	1	0	133542	137915	3	91	228959	254247	10.75	1165.5	983	2998.5	63	17749	1074	23.25	14.49	172.45	22867.5	34.4	104	64	106	64	114	62			5.4	1	1	1	2
63839	3.45717	3	1	1	75	4	1	1	1	2	1		1	0	0	0	0	2	9257.54	9400.86	1	99	7392.71	5954.59	8.01	968	41.5	5844.5	100.5	12597.5	880.5	152.15	6.77	167.7	19464.5	32.4	146	82	144	80	152	78			6	2	2		1
63841	3.81412	4	1	0	27	1	3	4	1	2	1	0	0	0	1	1	0	0	59683	63721.1	2	102	109388	114523	12.535	519.5	367.5	1858.5	225.5	2584.5	2176.5	214.5	8.305	212.9	7212.5	33.1	110	62	110	64	100	62	123486	100	4.7	1	1	6	2
63844	4.01316	4	1	1	80	3	3	5	0	1	2	0	1	1	0	0	1	0	28974.5	30613.1	1	99	32879.9	41402.2	3.61	3344	745	2934	16.5	2034.5	2733.5	24.25	8.825	103.45	8463.5	27.7	166	62	152	64	156	64			6.1	2	2	2	1
63847	-0.821683	2	1	1	58	3	2	3	1	1	2	0	0	0	1	0	0	0	152467	155918	3	91	138777	103865	8.46	647.5	27	299	121	0	562.5	61.6	10.63	111.1	1009.5	28.1	128	88	132	84	130	86			5.6	1	2	2	2
63848	1.31546	3	1	0	31	4	3	5	1	1	2	0	1	0	1	1	0	0	16214.1	16030	3	90	10232.2	8468.27	7.72	629	230	820.5	3	3536	581.5	155.75	10.67	137.55	5171	28	126	78	126	78	130	76			5.7	1	1	2	1
63849	4.61306	4	1	0	34	3	3	4	1	2	2	0	0	0	0	0	0	0	71279.7	73321.2	1	103	41060.5	33029.3	10.95	860	22.5	774.5	1.5	352	827.5	9.15	35.395	150.2	1978	30.1	124	74	122	80	120	80	157815	76	5.5	2	2	6	2
63852	-0.391468	2	1	1	50	3	3	4	1	2	1	0	0	0	0	0	0	0	158509	161136	1	100	88968.2	66586.7	7.24	316	64	1520	28	8310	2304	83.5	11.51	90.4	12226	32	102	68	104	66	104	66			5.4	2	2	2	2
63859	0.280887	2	1	1	55	4	2	3	0	2	1	0	1	0	0	0	0	0	17648.8	17930.5	2	99	12588.2		6.38	554	7	1132	30	9	1779	71.1	11.16	171.5	2957	33.5	154	102	142	88	152	96	0	89	5.3	2	2	4	2
63861	6.58259	4	1	1	63	3	3	5	1	0	2	0	0	0	0	0	0	0	138076	141933	2	91	134745	98020.9	12.43	1363.5	1454.5	4978	31.5	10858.5	1780.5	111.85	21.71	143.75	19103	20	114	74	112	76	114	74			5.3	2	2	1	2
63862	3.6288	4	1	1	80	3	2	3		1	1	0	1	1	0	0	1	0	43004.3	49692.2	1	97	74622.7	63307.7	26.805	1381.5	456.5	2366	301.5	2524.5	2778.5	159.05	6.91	48.6	8427	28.4	132	62	132	64	132	64			6.5	2	2	1	1
63868	-4.54779	1	1	1	69	3	3	5	1	1	2	0	1	0	0	0	1	1	131446	130104	1	95	123515	89851.6	1.915	208.5	22	157.5	11.5	515	179.5	5.95	9.875	61.5	885.5	25.8	124	70	112	70	102	74			5.7	2	2	2	1
63879	-2.07454	1	1	1	76	3	3	5	1	0	1	0	1	1	0	0	0	0	38226.1	39676.3	1	99	39651.6	49929.1	8.41	780	42.5	268.5	31.5	0	498.5	9.75	6.795	106.6	841	23.6	140	48	154	52			94320.8	153	7.2	2	2	1	1
63882	0.199331	2	1	0	43	5	3	5	1	0	2	0	1	0	0	0	1	0	15271.2	15754.8	3	91	10102.5	8102.5	10.3	661.5	292	1553	204.5	5037.5	672.5	73.95	9.91	108.4	7759.5	23.1	120	70	118	68	120	74			5.5	2	2	1	1
63888	-3.83364	1	1	0	25	4	2	3	0	2	2	0	0	0	1	1	0	0	20948	20851.7	2	98	13310		6.42	65	3	79	7	2281	99	19.2	9.73	64	2469	37.3			126	84	126	80			5.8	1	1	2	2
63889	8.4587	4	1	0	48	3	2	3	0	1	2	0	0	0	0	0	0	0	28813	29425.4	1	94	48850.5	54245.9	33.49	760.5	1	270.5	13	2622	1000	292.85	16.435	158.35	3906.5	27.5	118	72	120	74	116	76			5.6	2	2	1	2
63895	7.50721	4	1	0	37	4	3	4	1	0	1	0	0	0	0	0	0	0	18094.9	18452.3	1	96	35311.1		11	601	26	313	203	1706	1602	38.4	26.76	380.7	3850	24.9	124	66	122	66	124	58			6	2	2	2	2
63902	1.87462	3	1	1	68	3	3	4	1	1	1	0	1	0	0	1	1	0	143398	144743	2	98	137412	99961	9.87	490.5	1125.5	2957.5	58	1996.5	1065.5	68.95	17.305	154.6	7203	29.6	126	72	120	78	122	76			6.3	2	1	3	1
63907	-1.50158	2	1	1	60	4	3	5	1	2	1		0	0	0	0	0	1	11492.8	11582.7	1	100	16851.7	15852.7	8.83	406	227	1489.5	160.5	4123	663	57.2	7.595	99.1	6663	33.6	134	68	130	68	134	66			5.6	2	2		2
63908	-1.53786	2	1	1	55	1	1	2	0	2	1	0	1	0	1	1	1	0	22446.3	22116.9	2	94	22926.6	17439.3	10.355	234.5	19.5	397	87	0	467	16.8	8.67	156.95	970.5	31.9	100	78	114	68	116	64			5.7	1	1	6	1
63912	6.06738	4	1	0	28	5	3	5	0	0	2	0	0	0	0	0	0	0	11477	11789.5	2	100	13377.7	11408.9	11.74	336.5	129	1897.5	347	13991	1966	336.65	13.385	155.35	18330.5	24.5	122	74	126	76	122	80			5.4	2	2	1	2
63916	-1.60083	1	1	0	34	3	1	2	0	2	1		0	1	0	0	1	0	19788.7	21708.2	1	94	12156.8	9778.97	5.48	525	26	210	66.5	2674	721	11.4	10.78	125.7	3697.5	38.4	114	44	116	56	116	62	47617.4	308	12.6	2	2		2
63918	1.41808	3	1	0	49	3	3	5		1	1		0	0	0	0	0	0	152859	157854	1	95	87156.1	65230.5	12.405	517.5	96	644	47.5	6416.5	497.5	74.9	13.07	142.1	7701.5	29.4	120	72	118	68	118	74			5.3	2	2		2
63926	1.02167	3	1	0	34	4	3	4	0	1	1	0	1	0	0	0	0	0	21317.3	21013.4	2	96	21290.7	17620.5	6.65	1003.5	63	7415	14	1919	717	55.8	11.74	122.85	10128	29.3	160	94	154	90	164	92			5.8	2	2	1	1
63927	2.38806	3	1	0	37	1	1	1	0	1	2	0	0	0	0	1	0	0	34997.8	34733.7	2	96	20454.1	16589.8	9.425	768.5	32	360.5	55.5	1902	769.5	9.6	18.675	207.85	3119.5	27	128	70	126	70	124	64			5.5	2	1	8	2
63944	-2.16538	1	1	0	20	3	2	3		2	1	1	0	0	0	0	0	0	39032	39875	1	95	63580.3	77439.8	3.75	196.5	7.5	559	104	10535.5	265.5	8.2	8.805	121.75	11471.5	43.3	122	60	128	66	122	64	85823.8	105	4.8	2	2	20	2
63946	-1.13479	2	1	0	39	3	1	2	0	1	1	0	1	0	1	0	1	0	15867.3	19649.8	3	91	14396.9	11581	4.23	434.5	727.5	1726	26	619.5	728.5	70.35	9.855	134.45	3827.5	29.8	128	60	126	56	118	60	41170.1	99	5.6	1	2	3	1
63963	-2.00161	1	1	1	72	3	3	5	1	0	2	0	0	0	0	0	1	0	83244.2	88112.2	2	102	90817	66065.2	3.205	490	43	722	171.5	2968	1330.5	96.4	9.325	68.35	5235	24.6	128	82	126	78	126	70			5.5	2	2	3	2
63964	0.874051	3	1	1	62	3	3	5	1	2	1		1	1	0	1	1	0	85786.9	86591.5	2	96	89249.6	255695	15.58	228	84	804.5	96	5160	1164.5	52.05	13.75	134.55	7309	44.1	104	64	100	64					6.4	2	1		1
63983	-1.25013	2	1	0	31	3	1	2	0	1	1		0	0	0	0	1	0	94698.1	97410.3	1	101	81562.1	65609.1	4.745	730.5	8.5	482	27	8916.5	882	85.5	7.02	70.4	10316	27	122	68	122	72	120	72	0	94	5.6	2	2		2
63984	0.559169	2	1	0	24	5	3	4	1	0	2	0	0	0	1	0	0	0	33942.9	34470.4	3	91	19303.7	15528.1	14.81	438.5	19	526.5	117.5	0	938	38.5	15.175	129.6	1601	24	108	70	120	68	112	70	84468.1	94	5.2	1	2	4	2
63986	1.25026	3	1	1	75	1	1	1	0	2	1		1	1	0	0	0	1	16607.8	17550.5	1	101	21291.1	23905	4.245	843	1367.5	4076.5	13	7471.5	1914	84	14.015	100.95	14842.5	30.6	120	64	118	58	116	58			6.6	2	2		1
63992	1.68039	3	1	0	44	3	3	4	0	2	2	0	1	1	1	0	1	0	19697	19993.7	2	95	15456.6	11568.2	6.925	1340	46.5	506.5	77	179	885	24.9	17.255	136.55	1694	40	134	78	130	80	126	74	40027.3	162	7.3	1	2	1	1
64000	-5.43303	1	1	0	31	4	2	3		2	2	0	1	0	1	1	0	0	17879	20112.7	2	90	14953.7	12375.9	1.74	23.5	43	114.5	103	386	245	117.2	2.4	26.95	891.5	31.8	114	52	110	50	110	52	60615.8	101	5.8	1	1	1	1
64002	-1.75457	1	1	1	80	3	3	5	1	1	2	0	0	0	0	0	1	0	31039.6	33443.8	1	96	33423	42086.1	5.9	948.5	164	3346	40.5	646.5	3585	74.65	5.115	51.95	7782	26.7	122	60	120	60	118	58				2	2	1	2
64013	0.926076	3	1	1	80	5	3	5	0	1	1		1	1	0	0	1	1	8606.12	9222.03	1	93	10722.2	7796.23	7.04	749.5	152	1430.5	87.5	7.5	862	164.1	11.17	113.1	2539.5	27.4	146	50	142	54	136	54	22479.8	160	6.5	2	2		1
64015	-2.79734	1	1	0	32	1	3	4	1	1	1	0	0	0	0	0	0	0	45691.4	46792.7	3	91	80327.4	84098.6	6.35	245	291	1181	3	4104.5	1029.5	29.65	7.855	85.35	6609	29	122	84	122	78	116	80			5.1	2	2	3	2
64018	2.00764	3	1	0	35	4	3	4	1	0	1	0	0	0	1	1	0	0	18289.8	18322.5	1	99	33893.1	33588.2	6.4	543.5	136	3494	20	4268	6172.5	83.15	14.625	157	14090.5	21.8	104	66	106	66	108	60			5.9	1	1	3	2
64023	-4.62388	1	1	1	80	1	1	1		0	1		0	0	0	0	0	0	14200.1	15006.1	2	98	18204.4		2.09	493	10	53	5	0	499	0.2	5.65	71.1	567	24.2	140	62	134	60	144	52				2	2		2
64025	0.496955	2	1	0	31	3	3	5	1	1	1	0	0	0	1	1	0	0	88274.6	90802.8	2	92	144784	176345	11.935	446.5	71	277.5	5	2812	427	10.75	14.5	162.05	3592.5	26.5	120	76	114	78	122	80	207972	80	5.1	1	1	3	2
64032	7.1349	4	1	0	46	1	3	4	1	1	2	0	1	0	0	0	1	0	36319.6	35786.7	1	103	149167	155147	11.2	1948.5	166.5	1490	215.5	7760.5	1490.5	108.4	13.625	242.8	11123	26.8	116	78	112	80	108	76	68553.5	94	5.5	2	2	3	1
64036	-2.10379	1	1	1	69	3	3	4	0	2	1		1	1	0	1	1	0	28953.8	28658.2	1	98	27206.8	19791.7	4.845	726.5	303.5	907	79.5	2641	258	38.45	10.685	60	4189	30.3	152	70	148	64	150	68	62992.8	110	7.4	2	1		1
64037	4.09614	4	1	0	28	5	3	5	1	1	2	0	0	0	0	0	1	0	12538.9	13740.3	2	95	7694.71	6189.67	9.45	627.5	67	923	92.5	10678	758.5	24.25	23.635	200.6	12519	29.1	120	80	118	84			27939.6	94	5.1	2	2	10	2
64040	-0.563227	2	1	0	31	5	3	4	0	2	2	0	1	0	1	1	0	0	19185.6	19060.1	2	95	10673.8	8586.08	3.155	313.5	4	1876.5	8	5490	2712	267.55	4.735	54.5	10090.5	33	112	76	112	76	118	80			5.3	1	1	1	1
64042	-2.97931	1	1	0	39	3	1	2	0	1	2	0	1	0	1	1	0	0	16906	17944.8	2	94	13147.7	10576.1	2.505	134	1	1204.5	276	16449.5	199.5	37.65	5.03	71.4	18130.5	26.9			126	84	128	82	40697.7	92	5.6	1	1	2	1
64051	-2.2146	1	1	0	21	2	2	3	0	1	1	1	0	0	0	0	1	0	52571.5	58252.2	1	93	170452		3.88	87	72	497	5	1737	288	16.7	15.12	114.9	2599	29.5	114	72	112	68	108	72			5.1	2	2	12	2
64052	-0.316773	2	1	1	60	1	1	1	1	0	1		1	0	0	1	0	0	10004	10557.2	2	102	6719.94	5389.38	9.2	513.5	16	127.5	14	1525	765.5	12.3	14.49	137.8	2448	22.2	152	76	146	64	132	70			6.1	2	1		2
64065	3.25408	3	1	0	46	3	3	4	1	1	2		0	0	0	1	1	0	106196	105923	1	93	58483.5	146677	12.405	808.5	38.5	1369	131.5	10347	1525	128.95	12.31	141	13411	29.3	132	78	130	78	134	82	208021	103	5.1	2	1		2
64071	-6.91748	1	1	1	67	4	1	1	0	1	2		1	1	0	0	1	2	11074.6	11161.3	2	101	14041.7		1.46	19	6	6	6	8	26	1.2	3.3	32.7	52	27.1	128	86	128	74	124	76	26235	109	6.2	2	2		1
64075	7.07006	4	1	0	22	3	2	3	0	0	1	0	0	0	1	1	0	0	34099.6	35074.6	1	94	19642.1		16.72	2232	2981	8243	108	9501	1172	37.5	14.13	151.3	22005	23.2	126	64	120	66	126	66				1	1	6	2
64077	9.55064	4	1	0	45	4	2	3		1	2	0	0	0	0	1	0	0	30489.7	30783.1	3	92	19121.6	17312.9	18.595	1532	5593	13556	712	21199.5	6025.5	207.8	13.475	82.3	47086	26.6	120	66	120	74	124	70			5	2	1	1	2
64082	-5.08805	1	1	1	64	3	2	3	1	1	1	0	1	0	1	1	0	0	167711	169284	1	101	174481	126927	2.595	145.5	77.5	977.5	94	4321.5	1238	20.95	4.96	37.55	6708.5	27.5	124	80	130	78	122	72			5.2	1	1	5	1
64095	7.77892	4	1	0	37	3	3	5	1	2	2	0	0	0	0	1	1	0	113559	118893	2	102	87109.6	260647	21.795	961.5	132.5	2305.5	235.5	17618.5	1882.5	177.9	17.055	160.05	22174.5	31.1	120	76	118	70	112	68	249102	91	5.2	2	1	1	2
64098	-5.87295	1	1	1	54	4	3	5	0	1	2		1	0	0	0	1	0	19374.4	19463.7	1	96	41985.6	37760.4	1.065	43	58	228	0	1600	169	19.4	4.855	48.05	2055	26	134	72	140	78	134	76			5.9	2	2		1
64106	2.47191	3	1	0	34	3	3	4	0	0	1	0	0	0	1	1	0	0	68184.6	70137.5	2	95	51388	41336.8	9.545	354	112	2598.5	704	26587	1474	29.05	18.985	76.7	31475.5	21.2	110	60	108	62	104	62			5.3	1	1	5	2
64116	-2.97071	1	1	0	23	3	3	4	0	1	2		0	0	0	0	0	0	34099.6	35276.8	1	94	29537.4	23760.1	3.08	227.5	1	267	5.5	0	231.5	34.65	11.16	102.4	505	28.8	116	68	116	62	118	64				2	2		2
64130	-2.64828	1	1	1	69	5	1	2		0	1		1	1	0	0	0	0	13977.8	14745.7	1	92	17144.4	12465.9	4.335	289.5	369.5	1356.5	10	6118	606.5	11.35	7.175	112.4	8460.5	23.9	154	80	152	78	152	74	35944.4	111	7.5	2	2		1
64138	5.56787	4	1	0	36	5	3	5	1	0	2	0	0	0	0	0	0	0	20071.7	20337.9	3	91	12493.3	25682.9	15.215	1310	1629	3323	38.5	18745.5	1172	34.85	15.335	159.55	24908	23.5	124	76	122	80	128	80			5	2	2	2	2
64142	0.865178	3	1	1	73	3	3	5		2	2	0	1	1	0	0	0	2	14537.8	15440.5	3	91	15914.5	11577.1	8.115	571	949	2675.5	14	1571	1456.5	35.75	15.335	151.95	6666	34.4	124	78	128	78	116	72			6.9	2	2	1	1
64149	-3.85197	1	1	0	29	3	3	4	0	2	1	0	0	0	1	1	0	0	108504	117548	1	92	65828.1	52952.6	2.22	401.5	5.5	86.5	11.5	715.5	234.5	13.45	8.76	78.55	1053.5	34.7	116	74	118	72	116	76			5.4	1	1	10	2
64151	4.82454	4	1	0	21	3	3	4	1	1	2	0	0	0	1	0	0	0	124820	131240	1	91	209260	254875	14.77	1186	2350.5	8820	37	2941.5	1736.5	123.95	12.81	148.6	15885.5	26.3	116	70	116	62	116	70			5.1	1	2	5	2
64158	-1.13648	2	1	0	27	4	3	4	1	1	1	0	0	0	0	1	0	0	17421	17096	2	97	10912.6	9031.42	6.05	265.5	27	229	90	484	435	102.6	9.8	131.3	1265	26.1	120	70	120	72	124	66	58942.3	97	5.9	2	1	3	2
64163	-0.785125	2	1	0	48	5	3	5	1	2	2		0	0	0	0	1	0	12262.3	12778.1	2	100	8193.75	6571.66	5.16	682	1008.5	2556.5	53.5	9131	552	98.15	8.415	57.3	13301.5	30.3	130	90	134	82	134	86	28134.9	88	5.5	2	2		2
64164	2.28967	3	1	0	47	4	3	5	1	2	1		0	1	0	0	1	0	19440.8	20264.7	2	95	30353.9		8.05	105	198	733	74	15033	1196	25.5	16.38	215.4	17234	51.1	130	80	132	76	124	80	43011.8	249	9.4	2	2		2
64168	0.38362	2	1	0	31	3	3	4	1	2	1		0	0	0	1	0	0	96844.9	100539	2	98	163447	199076	7.85	531.5	109	343.5	32	1333	1390.5	18.95	17.72	142.45	3208	35.1	116	82	118	86	116	78			5.4	2	1		2
64172	1.22678	3	1	1	80	3	1	1	0	1	1		1	0	0	0	1	2	10455.7	11701.1	1	101	12060.3	8773.31	7.5	645.5	17.5	2231.5	80	9610	3631	96.5	11.715	106.1	15570	26.5	152	80	154	80	144	78			4.8	2	2		1
64179	3.54013	3	1	1	52	1	1	1	0	2	2		0	1	1	1	0	0	25118.5	25612.3	2	98	17603.3	13390.1	8.74	674	71.5	1082.5	262	10467	1389.5	249.85	11.455	118.7	13272.5	31.9					96	76	56134	165	7.1	1	1		2
64184	-2.12966	1	1	1	67	3	1	2	0	1	1	0	1	1	1	0	1	0	36438.4	36780.2	1	101	37909.2	27577.2	5.34	591.5	1081.5	2575.5	100.5	349.5	1061	19.45	9.15	92.85	5168	28.9	132	64	138	68	130	64			6.7	1	2	7	1
64186	2.2137	3	1	1	63	2	1	1	1	2	2	0	1	0	0	0	1	0	9068.44	9499.76	2	93	10122.5	8118.25	11.97	1035.5	158	10338	30	2172.5	679	45.95	14.415	105.25	13377.5	31.1	166	86	162	84	166	80			5.9	2	2	1	1
64192	2.40447	3	1	0	42	3	3	4	1	1	2	0	0	0	0	0	0	0	116465	118337	2	92	176144	175985	10.895	705.5	100.5	1164.5	25	2604.5	1179	56.75	17.085	174.25	5073.5	28.7	124	64	122	66	120	72	230391	100	5.1	2	2	2	2
64195	1.16026	3	1	0	33	4	3	4		2	2	0	0	0	1	1	0	0	19008.1	19399.3	2	97	14423.3	11936.9	11.54	599.5	900	2296	46.5	514.5	552.5	86.8	17.915	90.45	4309.5	34.6	110	70	106	70	110	66			5.1	1	1	1	2
64201	-0.616715	2	1	0	20	5	1	2		1	1	0	0	0	0	0	0	0	9177.3	9548.32	2	92	4912.85	4189.83	6.355	44.5	26	390.5	88	0	511.5	144.2	15.53	97.05	1016	28	116	76	114	84	116	76	0			2	2	3	2
64203	13.3329	4	1	0	35	3	1	2	0	1	1	0	0	0	1	1	0	0	15262.3	16475.4	1	101	12071.1	9710.08	16.71	1355	617.5	3476	129.5	26726	2930.5	411.95	18.305	195	33879.5	28.1	126	72	122	66	124	72	37734.8	97	5.2	1	1	6	2
64213	3.45567	3	1	0	37	1	1	2		2	2	0	0	0	0	0	0	0	34887.4	38610.5	2	94	27528.2		8.68	401	101	1054	135	9475	553	46.6	26.9	157.2	11318	40.1	102	54	100	58	94	62	81386.3	106	5.5	2	2	5	2
64217	2.53564	3	1	1	53	1	1	1	0	1	2	0	0	0	0	0	0	0	20592.2	20667.1	2	96	21423.7	16296.1	8.07	404.5	523.5	2467	80	12004.5	574	106.6	18.06	128.75	15649	27.7	124	76	130	76	124	74			5.9	2	2	4	2
64222	0.0787731	2	1	0	39	3	3	5	1	0	2	0	0	0	1	1	0	0	105902	110971	3	91	230464	265826	9.41	557	972	1782.5	35.5	0	588	70.15	13.885	110.3	3378	24.9	118	78	118	78	126	74	271930	97	4.8	1	1	2	2
64228	10.0518	4	1	0	44	3	2	3	1	2	1	0	0	1	0	0	1	0	146181	184924	2	91	102102	76416.6	15.83	1132.5	646	4148	141	34884.5	3381	115.4	15.115	247.65	43200.5	37	128	84	130	84	128	80	353618	258	9.4	2	2	8	2
64231	-5.05638	1	1	1	68	2	1	2	1	2	1		1	1	0	0	1	2	7820.02	8252.41	2	98	13207.3	10592.2	2.835	154.5	6.5	160.5	14	0	1151.5	13.9	4.355	78.35	1332.5	35.8	98	68	94	60	94	62	19334	253	10.8	2	2		1
64234	10.4042	4	1	0	29	1	3	5	1	2	2	1	0	0	0	0	1	0	59683	63262.1	2	102	37254	95627.1	13.105	1185.5	106.5	2129.5	18.5	21934	1354.5	139.85	23.765	281.7	25543	38.6	110	70	118	68	112	66	116552	91	5.4	2	2	12	2
64245	-1.9365	1	1	1	51	3	1	2	1	0	1		0	0	0	1	1	0	120042	119896	1	98	66198.1	49544.8	5.32	328	256.5	882.5	38.5	6207.5	279	27.15	9.895	105.2	7664	23.7	130	76	136	76	130	78			5.5	2	1		2
64247	-0.570899	2	1	0	42	1	1	1	0	0	1	0	0	0	1	1	0	0	43470.9	47764.6	1	92	24522.7	18653.4	5.49	567	58.5	996	54.5	3096.5	717	34.85	6.39	192.75	4922.5	24.7			114	68	124	74	93307.2	101	5.4	1	1	10	2
64252	0.683886	2	1	1	61	2	2	3	0	1	1	0	0	0	0	1	1	0	11019.4	11234.2	3	91	13628.6	16107.1	8.885	201	457	1880.5	25.5	12942.5	807.5	66.2	13.46	118.95	16113	25.2	136	70	134	72	122	72	20487.2	93	5.7	2	1	4	2
64255	-3.54527	1	1	0	23	5	3	4	1	0	2	0	0	0	0	0	0	0	13859.2	14321.5	1	98	8797.5		3.11	69	4	121	29	0	301	2.7	7.2	151.1	455	22.1	116	72	116	74	114	76			5.3	2	2	1	2
64261	3.6558	4	1	1	67	5	3	5	1	0	2		1	0	0	0	1	0	13639	14339.4	2	102	32865.7	41407	8.75	941.5	940	6425	46.5	2304	1852.5	201.05	11.355	141.5	11568	24.5	140	66	142	56	134	70	28378	104	5.6	2	2		1
64265	11.2225	4	1	0	48	4	3	5	0	2	2	0	1	0	0	0	0	0	27087.4	27212.2	1	101	58700.1	73153.8	14.865	2077.5	722.5	9047	107	491	15555.5	167.8	23.03	197.1	25923	31.5	100	68	102	68	98	70			5.3	2	2	3	1
64266	0.0819149	2	1	0	31	3	3	5	1	1	2	0	1	0	0	0	1	0	90274.9	93718.7	2	99	52483.3	42217.9	6.21	338	51.5	807.5	52.5	6147	388.5	54.75	15.59	130	7447	26.5	114	64	116	66	114	60	220586	100	5.1	2	2	2	1
64276	0.264367	2	1	1	50	1	1	2	0	1	2	0	0	0	1	0	0	0	23857.3	23507.3	1	103	24367.8	18535.6	6.265	278	47.5	975	96	15519	502.5	33.7	13.465	125.65	17140	28.9	106	76	106	78	106	76			5.9	1	2	3	2
64281	-0.306809	2	1	0	44	2	3	5	1	2	2	0	1	0	1	0	1	0	34000.7	33736.7	2	93	17320.7		4.15	370	11	63	19	0	196	10	17.13	180.6	289	36.6	120	66	132	66	132	66	72600.8	102	5.4	1	2	3	1
64291	-2.07583	1	1	1	50	2	2	3	0	2	1		0	0	0	1	1	2	22238.5	25006.2	2	90	104232	108410	2.295	628	528.5	1352	59	0	767	24	14.49	74.05	2706.5	30.3	114	74	116	72	114	66				2	1		2
64299	3.46816	3	1	1	65	3	3	4	1	0	1	0	0	0	0	0	0	0	95606.8	96503.5	2	98	103649	130515	9.96	734	244.5	1032	166.5	7320.5	1721	75.2	14.59	213	10484.5	22.5	118	72	110	72	116	66			5.9	2	2	3	2
64302	2.39744	3	1	0	45	3	3	5	1	2	2	0	0	0	0	0	0	0	136881	139081	1	94	76790.8	57472.8	14.45	690.5	514	1852.5	67.5	2344	802	136.7	14.39	113.55	5580	37.4	100	62	96	64	100	54			5.6	2	2	2	2
64312	6.85641	4	1	1	80	3	3	4	1	1	1	0	1	0	0	1	1	0	42993.2	46481.6	1	92	46452.6	58493	22.005	1309.5	54.5	2134.5	57.5	12397.5	3049	73.65	21.075	135.15	17693	26.5	118	64	126	62	114	64			5.8	2	1	1	1
64313	0.174546	2	1	1	65	1	2	3	1	1	2	0	1	0	0	1	1	0	14067.2	14736.2	2	102	17877.1	21128.2	8.375	363.5	788.5	2170	116.5	3037	949	111.95	11.13	119	7061	25.8	156	94	150	92	154	90	30469.6	96	5.8	2	1	1	1
64325	-0.559647	2	1	0	44	3	2	3	1	1	2		0	0	0	0	0	0	108408	111474	2	98	61548	154363	6.52	199	24.5	431.5	43.5	6642	317.5	26.4	13.31	151.9	7459	28.9	110	84	122	86	124	84	217029	111	5.2	2	2		2
64326	11.0074	4	1	0	29	3	3	5	1	0	2	0	0	0	1	1	0	0	90303.2	94631.4	2	92	52994.4	42629	15.415	1880	1867.5	17205	20	4365	10038.5	73.25	26.645	194.55	33496	18.8			98	66	102	66	217895	93	5.9	1	1	1	2
64329	2.94479	3	1	1	80	3	3	4	1	2	1	0	0	0	0	0	0	0	34049.7	35975.2	1	91	38639.1	48654.1	7.315	778.5	570	1847.5	117	4706.5	979.5	72.3	21	154.15	8220.5	34.9	122	68	132	70	118	68	84834.1	101	5.6	2	2	1	2
64330	-1.95505	1	1	0	43	5	3	4	1	1	2		0	0	1	0	0	0	126790	129657	1	101	71587.6	53578.5	8.195	189	59.5	188	11.5	5365.5	344	13.1	7.78	138.55	5968.5	25.7	120	76	122	74	116	70			5.3	1	2		2
64333	2.39067	3	1	0	46	5	2	3	0	1	2	0	0	0	1	1	0	0	20197.4	20825.6	2	96	40536.2	41666.4	7.44	420.5	1041.5	3752.5	3	28.5	864	51.65	22.095	183.05	5689.5	26.4	100	60	100	62	92	60	46640.5	102	5.9	1	1	1	2
64336	-3.44668	1	1	0	31	3	1	2	0	2	1	1	1	0	1	0	0	0	19869.5	21796.8	1	94	41857.3	50981.6	7.425	154.5	91.5	314	9	2840.5	229.5	8.7	7.26	92.35	3484.5	30.5	122	76	124	82	116	72	49433.8	88	5.3	1	2	12	1
64337	19.42	4	1	0	21	3	3	4	0	1	2	0	0	0	1	0	0	0	42894.7	43561.4	1	98	70817.9	81684	25.88	2599.5	143.5	2195.5	564.5	1176.5	1109.5	481.65	32.135	290.5	5189.5	28.7			110	84	110	84			4.9	1	2	6	2
64343	13.0608	4	1	1	63	3	1	1	1	2	1		1	1	0	0	0	0	84821.2	87190.9	2	91	93647.1	117920	14.85	1013.5	1084.5	4292	354	59220	3706.5	488.5	9.485	60.3	68657	32.4	148	78	148	80	152	72	191652	100	6.8	2	2		1
64344	2.07624	3	1	0	37	4	1	2	0	2	1	1	1	0	0	0	0	0	28213.4	30402	1	100	54842.4	54349	8.235	654	116.5	2480.5	54	13788	1436.5	182.1	8.22	101.8	17875.5	51.3	140	100	146	102	142	100			5.6	2	2	12	1
64345	-0.824388	2	1	0	21	5	3	4	0	0	2	0	0	0	0	0	0	0	21763.2	22385.5	2	92	12536.1	10084.1	7.245	307	51	1270	9.5	2390.5	1067	79.75	8.89	139.3	4788	20.6			124	60	114	62	51544.1	104	4.6	2	2	4	2
64347	3.70792	4	1	1	50	3	2	3	0	2	1	0	1	1	0	1	1	0	32720.7	32838.1	1	95	48879.6	48835.4	10.525	1007	136	3285	55	3573.5	1426	129.2	12.83	180.05	8475.5	47.7	164	108	166	104	166	104			7.4	2	1	3	1
64351	5.40616	4	1	0	32	3	3	4	0	2	1	0	0	0	0	1	0	0	18353.3	19744.4	1	91	11057	8894.34	29.33	628.5	735.5	1845	11	13598	449	16.7	14.3	192.65	16638.5	39.3	106	62	108	62	110	64			4.8	2	1	6	2
64356	4.38839	4	1	0	20	1	2	3	0	0	1	0	0	0	0	0	0	0	39915.5	41236.9	2	98	30439.6	78135.4	10.62	969	10.5	723.5	5	11889	362.5	14.45	19.125	216.95	12990.5	17.6	122	68	124	70	120	78			4.8	2	2	8	2
64362	1.09027	3	1	1	68	4	2	3	1	1	1		1	1	0	0	1	0	8491.29	8823.4	1	96	6176.39	7621.01	6.385	534.5	577	1425.5	45	2965.5	909.5	54.3	18.125	144.7	5922.5	25.7	150	82	142	76	138	82			7.6	2	2		2
64363	0.254754	2	1	0	22	5	2	3	1	2	2	0	1	0	1	1	0	0	14313.3	17701.1	3	91	9107.67	7767.31	2.73	477.5	304	913.5	17	1718	329.5	132.25	16.875	104.5	3282	31.4	128	90	130	94	128	88			4.5	1	1	1	2
64368	4.88886	4	1	1	70	4	1	1	0	0	1		1	1	0	0	1	1	8497.91	8999.29	2	100	8720.96	7024.45	7.315	1078	358.5	10162.5	80	17228	13974	199.55	3.77	101.05	41803	24.3	142	68	134	74	138	74	0	269	10.5	2	2		1
64370	2.29363	3	1	0	25	3	3	4	0	0	2		0	0	1	1	0	0	25890	30408.2	2	93	17028.8	13698.1	7.495	1346	3	596.5	23	10880.5	381	21.8	12.365	154.1	11884	21.6	126	72	132	78	128	76	70016.8	97	4.9	1	1		2
64376	-4.13799	1	1	1	58	3	2	3	0	0	1	0	1	0	0	0	1	0	32720.7	34296.1	1	95	18936	14172.3	2.365	291	8.5	132	42.5	174	345	6.8	9.54	74.15	702	22.5	128	72	140	74	132	72	76972.6	99	5.6	2	2	2	1
64378	-4.33946	1	1	0	27	3	3	4	1	0	1	0	0	0	0	1	0	0	115391	120922	1	102	101248	81444.8	4.275	256.5	3	144.5	23.5	0	445.5	28.75	6.655	65.25	616.5	22.4	126	70	124	74	124	72			5.1	2	1	1	2
64382	-0.240039	2	1	0	24	5	3	4	0	0	2	0	0	0	0	0	0	0	14385.7	15533.8	2	101	9542.23	8137.91	4.76	377.5	2.5	895.5	0.5	5114	499.5	72.1	10.385	161.95	6512	17.8	106	56	104	54	98	58	33234.4	92	5.2	2	2	3	2
64388	-3.74985	1	1	1	69	4	3	4	1	0	1	0	1	0	1	0	0	0	8232.24	8296.64	2	98	6524.36		5	287	568	1296	32	6	1016	6.4	6.79	89.2	2918	23.4	122	58	108	60	106	58			5.4	1	2	3	1
64402	1.9296	3	1	0	48	1	3	5	0	2	2	0	0	0	0	1	0	0	27776	27368.4	2	90	37937.3	39458	7.27	542.5	974.5	3267.5	231	10365.5	1787	154.55	11.675	107.95	16625.5	30.5	122	74	124	68	112	70			5.7	2	1	2	2
64403	-2.00739	1	1	0	40	3	1	2	0	2	1		1	0	1	0	0	0	22685.4	24056	1	98	21411.4	16025	6.9	273	4.5	638.5	48	760	553.5	24.3	13.855	92.7	2004.5	33	114	76	116	84	116	82			5.6	1	2		1
64404	4.11337	4	1	0	33	3	3	5	1	2	1	0	0	0	0	0	0	0	99283.4	105384	3	91	77212.2		14.4	879	30	1075	29	19473	756	31.8	15.6	157.2	21363	31.1	112	52	114	58	110	56			5.6	2	2	3	2
64411	-3.06154	1	1	0	37	5	3	5	1	0	2		0	0	0	0	0	0	18745.2	19348.8	1	92	21955.4		6	96	19	302	1	0	1071	70.2	7.02	99	1393	23	112	72	114	66	112	72	0			2	2		2
64427	1.18024	3	1	0	37	3	3	5	1	2	2	0	0	0	1	1	0	0	105412	111169	2	101	93082.4	74876	8.105	209.5	73.5	484.5	102	4636	614.5	139.5	15.735	133.3	5910.5	36.5	114	64	110	72	112	72	239271	96	5.3	1	1	1	2
64433	-0.27597	2	1	1	80	3	1	2	0	0	2	0	1	0	0	0	1	1	6882.45	7271.66	1	99	9844.14	12395.7	3.685	665.5	470	2053.5	82.5	7273	738.5	67	11.755	103.1	10617.5	23.1	96	68	94	66	96	62	17269.1	104	5.6	2	2	1	1
64439	1.73575	3	1	1	53	3	3	4	1	1	2	0	1	0	1	1	1	0	148039	149225	2	98	222122	221921	8.57	913	1191.5	5202	22.5	4736	2703	58.9	13.91	111.6	13855	26.3	126	84	126	80	124	78	306817	101	5	1	1	2	1
64440	1.73521	3	1	0	40	5	3	5		1	2		1	0	0	0	0	0	24506.2	24417.6	1	92	28056.5	22502.3	8.15	976	303	2883	43.5	1305.5	1954.5	201.7	9.25	90.3	6489.5	26.2	152	92	144	92	150	94			5.7	2	2		2
64451	1.10496	3	1	0	32	3	3	4	1	1	2	0	0	0	1	1	0	0	18464	21966	1	101	16093.9	48155.8	6.775	528	1305.5	3777.5	7	6672.5	962.5	53.65	12.315	160.1	12725	27.7	122	78	112	78	112	76	45624.9	104	5.6	1	1	3	2
64469	7.5849	4	1	0	47	4	3	5	1	1	1	0	1	0	0	0	0	0	17787.5	17730.8	2	100	23819.9	29685	21.86	1081.5	14.5	9430	5.5	6732.5	777	70.65	31.19	109.45	16959.5	26.5	116	72	116	64	120	70			5.2	2	2	2	1
64473	2.08169	3	1	1	79	4	2	3	1	2	2		1	1	0	1	1	0	11869.8	12478	2	101	26011.8	32095.8	17.355	429.5	367.5	1739.5	159	2684	1738	137.3	16.7	75.45	6688	30	156	64	150	58	142	58	31518.5	113	6.5	2	1		1
64475	-0.139675	2	1	1	62	2	2	3	1	1	1	0	0	1	0	0	1	0	8197.94	8932.69	3	90	9518.28	7633.65	12.105	109	39.5	182.5	101	520	403	90.7	12.52	138.8	1246	25.8	132	66	128	64	130	62	16290	155	6.5	2	2	2	2
64485	0.951833	3	1	0	32	2	1	1	0	2	2	0	0	0	0	0	0	0	37658.5	37374.3	1	100	27588.4	22376.3	7.34	545	63	498	68	3314	659	106.9	15.425	124.15	4602	35.4	120	66	124	68	116	64	78780.5	114	5.7	2	2	3	2
64491	-5.71342	1	1	0	29	3	3	4	1	1	1	0	0	0	1	1	0	0	87028.7	89819.7	1	98	50299.8	40461.5	3.36	167.5	27.5	381	33	847.5	252	16.85	3.245	45.8	1541	25.1	110	78	110	78	114	76			5.4	1	1	2	2
64497	-4.72002	1	1	1	60	3	1	1	0	2	1		1	1	0	0	1	0	25495	28642.1	1	94	28624.3	36043.6	4.33	222.5	1	191	27	0	217.5	0.35	6.775	69.3	436.5	32.7	146	90	144	94	142	98	55903.2	115	6	2	2		1
64499	-4.10055	1	1	1	63	1	3	4	1	1	1	0	0	1	0	0	1	0	10004	10164.3	2	102	12330.7		3.77	297	30	264	14	2494	600	7.4	5.42	88.4	3402	28.3	114	64	112	66	120	60	21311.4	285	10.9	2	2	6	2
64501	-2.38021	1	1	1	66	2	3	4	1	2	2	0	1	1	0	0	1	1	9068.44	9213.7	2	93	9733.18	10928.1	4.425	476	2.5	136	7	375.5	116	13.1	12.645	96.65	637	33.8	134	54	136	56	136	58			8.5	2	2	1	1
64507	1.07047	3	1	1	70	3	1	1	1	1	1	0	0	0	0	0	1	1	46023.8	47769.9	1	91	47740.2	60114.2	7.005	479.5	52.5	439	84.5	1093.5	635.5	83.05	16.575	159.8	2305	28.6			134	48	126	0			5.5	2	2	3	2
64524	2.89253	3	1	0	28	3	3	4	0	0	2	0	0	0	0	0	0	0	25372.2	26225.5	2	93	19214.8	15456.5	13.99	923.5	294	3738.5	103.5	3464.5	3118.5	24.55	15.225	161.5	10719	20.6	136	68	128	88	134	80	0	101	5.2	2	2	6	2
64530	2.44473	3	1	1	53	3	1	2	1	2	1	0	0	1	0	0	0	0	174521	181786	1	95	301792	335124	14.605	576.5	118.5	1512.5	39	11293.5	1286	41.4	15.135	140.1	14249.5	41	134	82	132	84	130	78			9.5	2	2	2	2
64540	0.330588	2	1	1	69	2	3	5		1	1	0	0	0	0	0	1	3	11992	12184.1	2	102	14781	16595.7	7.405	661.5	487	2490.5	79	13524.5	1036	139.2	4.905	80.1	17617	27	120	72	106	70	118	64	25015.3	108	6.3	2	2	1	2
64544	4.86807	4	1	1	69	5	3	5	1	1	2	0	0	0	0	0	1	1	7688.59	7926.54	2	100	12567.9	15834.1	13.305	1179	693	5404	240.5	3823.5	5840.5	249.3	10.825	89.2	16001.5	29.7	104	72	112	74	112	74	13158.4	104	6.1	2	2	1	2
64549	-1.28382	2	1	0	44	2	3	4	0	2	1	0	0	0	0	0	0	0	42123.7	42281.3	1	102	29060	22104.7	3.775	314	232	901.5	160.5	1356	559.5	132	11.195	89.05	3209.5	42.2	114	66	110	74	114	66			5.7	2	2	2	2
64552	-0.987939	2	1	1	76	2	3	4	1	0	2	0	0	0	0	1	0	2	13725.4	14221.4	2	90	36419	43042.2	3.92	666.5	297	642.5	48	0	650	74.15	12.265	105.55	1637.5	23.7	136	72	134	78	138	76			5.4	2	1	2	2
64558	6.97459	4	1	1	62	4	3	4	1	1	1		1	0	0	0	0	1	11764.4	12074.4	1	97	9495.17	7648.05	30.335	819.5	176	1138	164.5	6600	915.5	218.95	16.125	125.05	8994	29.6	136	84	150	88	142	88	29060.4	99	5.6	2	2		2
64562	2.04113	3	1	0	20	3	2	3	0	0	1	0	0	0	0	0	0	0	23236	24326.8	2	95	13623.2	10958.6	9.675	536.5	19	252.5	76	5343.5	605	81.4	16.155	166.8	6296	23	124	64	128	62	122	64			5	2	2	3	2
64567	2.0218	3	1	0	37	2	3	5	1	0	1	0	0	0	0	0	1	0	38835.3	39871.8	1	100	23479.8	60270.3	10.355	858	8.5	2996.5	11.5	982.5	5280	68.75	15.67	121.8	9279	23.1	110	66	114	68	112	68	74910.5	104	5.4	2	2	1	2
64571	6.11867	4	1	0	26	3	2	3	1	2	2		0	0	1	1	0	1	124092	132249	1	95	110733		17.1	1313	1315	3680	146	290	2053	102.7	16.51	213.7	7484	31.9	130	82	128	82	126	74			5.4	1	1		2
64572	4.41774	4	1	1	50	5	3	5		0	1	0	0	0	0	1	0	0	15693.7	16353.8	1	91	10249.5	8220.47	10.655	850	1927	5306.5	92.5	18021.5	1231.5	177.2	9.67	124.5	26579	23.2	116	80	110	76	116	72	0			2	1	1	2
64576	2.31479	3	1	1	80	3	3	5	1	0	1	0	1	0	0	1	1	0	38666.7	42427.8	2	94	63713.7	54052.9	13.66	829.5	185.5	956.5	170	525.5	1357	106	17.865	102.65	3194.5	19.6	152	80	124	72	132	76			5.8	2	1	1	1
64594	3.92431	4	1	0	24	4	3	4	1	2	1	0	0	0	0	0	0	0	21399.5	20961	1	90	25399.3	35286.9	9.67	651	206	1061	57.5	4996.5	1571.5	230.15	12.69	168.1	7892.5	35.9	136	80	136	78	138	84			5.2	2	2	2	2
64599	-0.996939	2	1	0	35	4	3	4	1	1	2	0	1	0	0	1	0	0	29756.3	30015.3	2	101	19159.2	15856.4	6.9	356	22.5	353.5	14.5	6467.5	445.5	62.2	12.48	91.4	7303.5	28.5	158	108	160	106	172	112			5.2	2	1	4	1
64608	-3.01785	1	1	0	22	3	1	2	1	0	2	0	0	0	0	0	0	0	104372	109271	1	90	177643	216366	6.055	427	505.5	1322.5	10.5	0	203	23.9	7.565	89.1	2041.5	22.1	114	66	120	64	118	72			5.2	2	2	2	2
64609	3.43922	3	1	1	64	4	3	4		0	2	0	0	0	1	1	0	1	8385.5	8451.09	2	92	17617.2	21737.8	7.47	1293	222.5	11960.5	69.5	2545	845.5	86.2	9.975	174.35	15643	24.2	100	74	96	68	88	70			5.8	1	1	2	2
64610	4.37315	4	1	1	54	3	2	3	1	1	2	0	0	0	0	0	1	0	141773	145979	1	97	129931	325866	8.5	1127	238.5	1466.5	70	7856.5	1101	175.5	18.1	119.45	10732.5	27.1	124	80	126	88	120	86			5.7	2	2	2	2
64611	1.36042	3	1	1	50	4	3	5	1	2	2		0	1	0	1	1	0	17206.3	17271.7	2	100	10728.7	9713.85	8.055	762	337.5	3546.5	161.5	2411.5	2898	100.75	12.645	119.9	9355	45.8	104	66	108	62	110	58	36659.2	123	6.3	2	1		2
64616	0.571403	2	1	0	21	2	3	4	1	1	2	0	0	0	0	1	0	0	32384.5	33958.3	2	100	99365.2	146109	8.085	438.5	99	1590	260.5	5785	622.5	219.6	7.645	80.8	8357	28.3	112	58	112	50	110	0			4.9	2	1	4	2
64620	9.9881	4	1	0	36	5	3	5		0	1	0	0	1	0	1	1	0	14221.3	14963.4	3	90	7699.05	6565.99	10.13	775	190.5	5777.5	1145.5	57545	2972	225.55	10.875	145.45	67630.5	19.9	114	56	118	62	116	62	30426.6	142	5.7	2	1	2	2
64625	-1.71714	1	1	1	69	4	1	2	0	1	2		1	1	0	0	0	0	8491.29	8823.4	1	96	6176.39	7621.01	4.885	533.5	917.5	3641	13	8773.5	2813.5	30.5	5.47	88.05	16158.5	26	162	68	162	72	156	68	19142.3	133	7	2	2		2
64632	0.230569	2	1	0	21	2	2	3	1	2	1	0	0	0	1	1	0	0	51858.4	54820.4	2	91	32282.8	26183.9	5.28	555	581.5	2089	93.5	2316.5	1291.5	131.35	9.49	129.15	6372	30.6	134	64	134	54	130	70	103756	95	6	1	1	8	2
64633	5.74168	4	1	0	27	3	3	5	1	1	2	0	0	0	0	0	0	0	108411	110096	1	94	178983	206446	25.015	860	552.5	1994	17.5	10344.5	1293	90.65	18.25	138.85	14201.5	26.2	124	66	126	62	120	64			4.6	2	2	2	2
64636	0.00399381	2	1	0	20	4	3	4	0	0	2		0	0	0	0	0	0	25815.9	26556.7	2	101	50820.3	70604	6.69	519	44	493.5	243	3537	2172	73.25	11.33	135	6489.5	24.4	112	70	110	68	108	66	0		4.9	2	2		2
64637	0.125507	2	1	1	77	2	1	2		2	1	0	1	1	0	0	1	1	16591.9	16938.8	3	91	17893.8	20090.6	7.79	266.5	4	997	4	1074	1257	59.1	11.87	184.55	3336	35.5	104	62	102	50	102	60	37232.6	135	6.7	2	2	2	1
64639	4.26769	4	1	1	58	4	1	2	1	2	1	0	1	1	0	0	1	0	25963.1	26172.6	1	92	39203.2	48856.2	11.915	934.5	25.5	568	74.5	5594	277	42.35	19.205	220.85	6539	43.1	132	64	120	68	118	66	71317.8	143	7.7	2	2	2	1
64640	0.399853	2	1	1	80	1	1	1	0	1	1		1	1	0	0	1	0	18949.3	20024.8	2	98	21153.9	23751	6.605	578	198.5	894	168.5	3433	750	177.25	10.08	91.8	5444	25.7	142	60	140	60	144	60			6.6	2	2		1
64646	1.83487	3	1	1	80	3	3	4	1	1	1	0	1	0	0	1	0	0	32860.8	35527.1	1	91	26974.6	19622.8	13.76	735	56.5	545.5	92	2053.5	824.5	140.85	16.495	72.65	3572	25.8	136	62	146	58	148	50	77515.8	100	5.5	2	1	2	1
64648	18.2651	4	1	0	36	1	3	5	1	0	2	0	0	0	0	0	0	0	37080.5	37974.3	1	103	27074.6	21959.6	48.24	998	214.5	2029.5	118.5	19970.5	1523.5	162.95	44.89	244.95	23856.5	20.5	102	68	108	74	108	74	71345.6	93	5.1	2	2	1	2
64654	4.40794	4	1	0	44	3	2	3	1	2	1	0	0	0	1	0	1	0	151649	165350	1	101	127827	95670.3	19.86	686	573.5	1711.5	30.5	1855.5	548	27.75	26.465	148.55	4719	31.6	116	78	116	78	120	78			5.5	1	2	2	2
64661	-0.703597	2	1	0	29	2	2	3	1	0	1	1	0	0	0	1	0	0	31312.9	38059.6	2	90	27135.4	22008.9	4.105	248.5	48	477.5	120.5	7847.5	608	184.65	8.03	82.1	9101.5	23.6	110	52	104	60	108	58	71505.8	101	5.2	2	1	12	2
64672	6.10505	4	1	0	22	4	3	4	0	1	2	0	0	0	0	1	0	0	16995.6	16715	2	100	31986.7	44438.7	15.9	1125.5	71.5	256.5	186.5	358	900.5	82.15	26.215	197.85	1773	26.6	114	76	116	54	114	60	60518.1	84	5.4	2	1	2	2
64675	1.64253	3	1	0	46	3	3	5	1	0	2	0	0	0	0	0	0	0	152859	159455	1	95	141925	106221	13.975	679.5	607	2106.5	8.5	6374.5	983.5	42.05	14.035	125.35	10080	22.6	108	70	118	70	120	74			5	2	2	4	2
64682	1.26088	3	1	0	42	3	2	3	1	2	2	0	1	0	0	1	1	0	133542	160360	1	94	142730	106824	10.27	599.5	25	451.5	6	7134	603.5	75.75	12.045	146.8	8220	32.5	130	72	126	82	134	74	329710	93	5.4	2	1	6	1
64684	-1.52125	2	1	0	25	4	2	3		0	2	0	0	0	0	0	0	0	16995.6	19983.3	1	96	12755.6	25228.4	13.075	229	32	721	25.5	5802.5	428.5	9.1	8.74	108.4	7009.5	17.4	124	62	124	64	122	50			6.1	2	2	1	2
64694	-2.11898	1	1	0	23	2	3	4	1	2	2	0	0	0	0	1	0	0	44887.2	46900.2	2	93	97138.7	101699	6.715	209.5	142	489.5	52	1	382	98.5	6.8	113.85	1066.5	32.6	116	68	118	68	118	68			5.6	2	1	1	2
64704	5.70559	4	1	1	62	1	1	1	0	1	1	0	0	0	0	0	1	1	11937.6	12597.6	2	96	20161.4	16169.4	11.095	1401.5	977.5	6896	558	4535	5416.5	171.45	13.06	146.7	18383	28.3	122	70	114	70	118	62			5.8	2	2	4	2
64715	5.16286	4	1	0	24	4	3	4	0	0	2		0	0	0	0	0	1	25815.9	26556.7	2	101	47905.8	66555	9.505	625.5	145.5	985	119.5	809	1236.5	331.35	20.09	118.9	3295.5	23.8	114	72	118	76	110	70			5.5	2	2		2
64720	5.31178	4	1	0	29	4	3	5	0	0	1	0	0	1	0	0	0	0	21548.2	21044.9	1	100	15646.8	12949.5	13.825	1194	1647	4425.5	77	12423.5	808	59	16.38	173.5	19381	20.6	126	72	130	64	124	56	53909.9	343	15.9	2	2	3	2
64721	-4.59023	1	1	1	56	4	1	2	0	2	1	0	1	1	0	0	1	1	17206.3	17151.4	2	100	23041.6	28715.1	3.575	128	8	328	8.5	2935.5	329.5	43.2	5.59	53.9	3609.5	31.4	106	58	104	50	106	50	35665.1	247	9.1	2	2	5	1
64726	-3.35867	1	1	1	55	4	1	2	0	1	1		1	0	0	1	0	0	18486.3	18427.4	2	95	24755.7	30851.2	7.135	183	156	487	59.5	3101.5	570.5	22.1	8.085	73.15	4374.5	26	120	66	120	72	122	58	56759.5	99	5.7	2	1		1
64727	3.47879	3	1	1	50	1	1	1		1	1	0	0	1	1	0	1	0	22446.3	22401.2	2	94	15396.4	11711.4	9.46	498.5	232.5	1630	60.5	7892.5	1273.5	75.1	21.92	169.9	11089	28.8	118	62	118	74	116	62			6.1	1	2	2	2
64728	0.402174	2	1	0	23	2	2	3	0	0	2		0	0	1	1	0	0	38474.8	42632.2	2	93	25105.4	64442.9	8.955	759	1004.5	2121	22.5	1363.5	984	129.3	6.855	120	5495.5	19.8	126	70	120	64	124	68			5.4	1	1		2
64740	12.4979	4	1	0	45	5	2	3	0	1	1	0	0	1	0	0	1	0	16903.4	16842.3	1	97	10555.7	8466	35.9	734	47	3949	109.5	1805	6427	168.9	42.34	149.7	12337.5	25.1	124	68	124	72	130	78			7.1	2	2	5	2
64742	14.3202	4	1	1	56	4	2	3	0	2	2	0	0	1	0	0	0	0	16287.8	16419.2	2	100	22057.8	27489.1	38.625	1942	1567.5	10386.5	269.5	3157	3030	269.45	23.745	160.4	18410.5	38	126	72	126	74	126	74	45667.5	124	6.8	2	2	1	2
64745	3.53998	3	1	1	51	4	3	5	0	0	2		1	1	0	0	1	0	20820.6	20899.7	2	96	23194.2	21000.2	11.465	874	109.5	646.5	56.5	8469	1408.5	69.9	14.09	197.55	10690	24.5	122	60	126	70	128	74	0			2	2		1
64746	1.29431	3	1	0	29	4	3	5	1	2	1	0	0	0	1	1	0	0	18524	18232.8	2	99	13556	11219.1	6.33	1046	681	3774.5	37	2900.5	2440	116.4	10.915	100.1	9833	30.2	110	78	114	78	122	80	57867.8	97	5.3	1	1	4	2
64754	2.41241	3	1	0	36	5	3	4	0	1	1	0	0	0	1	1	0	0	14204.3	14001.8	1	99	29078.8	33540.5	14.185	524.5	64	738	125.5	7337	1533.5	129.85	9.87	158.6	9798	29.1	126	76	130	78	128	76			6.2	1	1	1	2
64756	8.42487	4	1	1	72	2	2	3	1	1	2	0	1	0	0	0	1	0	13654.3	14323.6	2	93	15262.6	12240.6	11.255	723.5	232.5	3730	1073.5	34878.5	1960	236.45	12.63	184.5	41874.5	28	122	62	122	60	112	60	29616.4	105	5	2	2	1	1
64758	0.367693	2	1	0	33	5	3	5	1	0	2	0	0	0	0	0	0	0	20071.7	20986.6	3	91	10798.1	22198	13.95	297	7	307	16	5490	312	12.55	9.34	190.25	6132	23.5	108	56	108	48	108	54			4.5	2	2	1	2
64761	-1.19082	2	1	0	25	3	3	4	0	2	2		0	0	0	0	0	0	34099.6	35276.8	1	94	29537.4	23760.1	5.575	419.5	35.5	189.5	12	2.5	329.5	76.45	14.13	96.65	569	34	108	52	106	50	104	52				2	2		2
64764	0.130236	2	1	0	36	5	1	2	1	2	1		1	0	1	1	0	0	24555	24478.4	2	94	17934.7	14426.8	15.445	291.5	204.5	758	8.5	4004.5	273.5	60.75	14.065	92	5249	30			126	78	130	72			5.3	1	1		1
64765	1.56099	3	1	0	32	3	1	2	0	2	2	0	0	0	1	1	0	0	78529.6	80778.7	1	101	155123	178925	7.88	673	104	876	372	1422.5	1287	107.75	14.065	153.4	4061.5	33.7	122	72	124	76	124	78	173866	89	5.4	1	1	8	2
64768	4.46969	4	1	0	27	3	1	2	0	0	1	0	0	0	1	1	0	0	34099.6	38616.6	1	94	21625.6	17395.8	5.48	881	6.5	220.5	32.5	0	651.5	28.9	30.73	217.25	911	23.4	120	48	116	44	118	40	88917.2	86	5.6	1	1	2	2
64769	-1.23083	2	1	1	51	4	2	3	0	1	2		0	0	0	0	0	0	19093	19397.8	2	99	29055.4	36209.6	5.68	618.5	714	2060.5	129.5	1725.5	965	56.9	5.995	134.8	5594.5	26	132	68	130	68	134	70	55146.6	113	6.4	2	2		2
64771	0.330881	2	1	1	64	1	2	3	0	1	1		0	0	1	1	1	0	11937.6	12505.4	2	96	21616.9	24270.9	7.08	497	60.5	952	153	6922	685.5	31.95	16.82	116.25	8773	26.3	92	48	94	54	96	56	22805.3	96	5.6	1	1		2
64784	4.21708	4	1	0	21	4	1	1	0	1	1	0	0	0	0	0	0	0	20135.9	21075	2	97	25537.4	35478.8	7.975	678	37.5	124.5	11	0	1028.5	136.55	29.015	144	1201.5	26.2	106	62	114	60	106	62			5	2	2	2	2
64785	-0.412595	2	1	1	76	1	1	1	0	1	2		1	1	0	1	1	0	21815.9	22383	3	92	38691.6	43441.8	5.785	287	14	253.5	23	4095.5	559.5	10.7	9.515	217.55	4945.5	26.7	158	66	144	68	144	70	0	144	8.4	2	1		1
64789	3.73508	4	1	1	67	4	3	5	1	2	1	0	1	1	0	0	1	1	7736.56	7645.78	1	99	5352.06	6603.86	19.035	804.5	580.5	2872.5	38.5	2947	2286.5	96.2	19.975	95.15	8725	30.9	146	76	150	76	142	78	19312.6	127	5	2	2	1	2
64795	-3.90949	1	1	1	80	3	3	4	0	2	2		1	0	0	0	1	2	9772.04	10324.7	1	95	7839.19	5702.65	2.665	181.5	360	895	4.5	1266	263	98.25	6.79	43.45	2788.5	32.1	220	92	222	86	220	92	0		5.4	2	2		1
64799	-3.76175	1	1	0	28	1	1	1		1	2	0	0	0	0	0	0	0	38502.3	41392.6	1	100	121119	178096	5.635	120.5	8	534	198.5	2240	528	61.3	6.16	64.8	3508.5	29.6									5.5	2	2	2	2
64802	2.01914	3	1	0	42	4	2	3	1	0	2	0	0	0	1	1	0	0	24874.1	25387	1	102	15769.7	14278	7.98	587	12.5	587.5	46	9748	566.5	59.95	14.165	180.45	10960.5	21.9	116	78	110	72	120	84	85219.8	90	5.4	1	1	2	2
64805	8.45865	4	1	0	38	4	1	2	0	2	2		1	0	1	0	0	0	19008.1	19380.2	2	101	37086.9		19.85	384	14	1010	7	3219	2260	347.5	23.2	181.7	6510	48	154	108			150	108	58408.2	116	6.1	1	2		1
64806	-0.266883	2	1	1	80	3	3	4	1	1	1	0	1	0	0	0	1	0	40157	43267.5	2	98	43240.6	54448.3	9.275	388.5	206	1529.5	100.5	299.5	2016	109.2	9.835	117.55	4151.5	29.3	156	56	156	58	156	58			5.5	2	2	1	1
64808	2.43003	3	1	0	44	5	3	5	1	0	2		0	0	0	0	0	1	16651.7	16721.4	1	100	19213.3	50770.3	8.19	867.5	3008	8517.5	18.5	5415.5	2972	138.05	8.71	112.7	19931.5	24	122	84	110	80	110	82			5.1	2	2		2
64816	-1.33069	2	1	0	21	5	2	3	0	0	1	0	0	0	0	0	0	0	21763.2	22385.5	2	92	12536.1	10084.1	7.005	384.5	13.5	2471	30	3367	2350	55.9	9.51	97.6	8231.5	22.1	122	46	122	52	126	42	51544.1	97	5.1	2	2	6	2
64821	0.614234	2	1	1	62	4	2	3	1	2	2	0	0	1	0	0	1	2	11281.4	11722.7	2	92	9218.57	7425.25	8.605	841.5	56.5	6063.5	40	0	4336.5	52.35	9.205	129.55	10496.5	36.4	130	82	126	84	130	78	26691.3	228	15.2	2	2	2	2
64822	-0.68112	2	1	1	53	3	2	3	0	0	1		0	0	0	0	1	1	29181.4	30161.4	1	94	16653	12463.7	7.805	275.5	13	182.5	38.5	1676	283	56.3	14.21	127.4	2193	19.2	100	54	106	62	108	60			5.5	2	2		2
64824	-1.40415	2	1	1	62	3	3	5	0	2	1		0	1	0	0	1	0	33364.9	34297	1	97	36836.6	31251.1	5.16	983.5	17.5	796.5	96	1453	830.5	97.8	5.31	79.6	3193.5	32.7	142	64	138	64	134	68	0	327	11	2	2		2
64831	9.66868	4	1	0	24	5	3	4	1	1	1	0	0	0	0	0	0	0	10559	11105.6	2	94	17707.7	21567.7	11.735	868.5	1141.5	3691.5	115.5	5499	2841	153	30.145	288.45	13288.5	26.8	120	76	122	74			22582.1	110	5	2	2	6	2
64832	3.49461	3	1	0	32	1	2	3	1	2	2	0	0	0	0	0	1	0	40003	41663.4	1	91	29704.8	24092.9	6.42	722	1181.5	5133.5	84.5	1742	1129.5	281.2	15.515	89.55	9271	30.5	106	72	110	80	104	72	87821.5	96	5.9	2	2	6	2
64839	1.56609	3	1	0	37	1	3	5	1	2	2	0	0	1	0	0	0	0	39040.7	39017.7	2	98	22976.9	58979.2	7.03	568.5	10	479.5	33.5	9928	252.5	58.75	14.74	162.65	10703.5	32	126	84	128	88	116	90	73845.2	135	5.6	2	2	2	2
64848	-2.80869	1	1	1	69	4	1	2	0	0	1	0	1	0	0	1	0	0	9535.35	9981.41	2	97	14522	13661.1	3.95	317.5	6	799	46.5	0	921.5	103.15	6.79	78.85	1773	22.2	144	84	148	80	140	80			5.1	2	1	1	1
64860	6.97979	4	1	1	50	3	1	2	0	0	1	0	0	0	1	1	1	0	23605.4	23717.2	2	97	21109.8	15799.3	12.81	806.5	53.5	3952	62	5587.5	1065.5	189.85	22.995	202.5	10720.5	23.9	106	76	114	80	114	76			5.7	1	1	2	2
64862	0.579538	2	1	0	34	3	3	4	0	1	1	0	0	0	1	1	0	0	22188.8	22911.9	1	95	16786.9	13503.5	5.865	645.5	48.5	318.5	86	2042.5	817	107.95	14.305	121.8	3312.5	25.7	106	74	110	78	104	66			5.2	1	1	2	2
64867	-2.85755	1	1	1	78	3	1	1	0	2	1		1	1	0	0	1	3	12856.9	14031.2	2	98	10653.5		4.6	343	14	271	161	3525	761	72.7	4.88	92.1	4732	33.7	152	56	148	64	146	66			5.2	2	2		2
64876	11.3273	4	1	0	47	3	3	4	0	0	2	0	0	0	0	1	0	0	28680.7	28607	3	91	25462	63858.7	15.44	2205	5586	12246	145	7465.5	1353	114.1	28.395	167.15	26795.5	23.7	116	76	116	74	120	78	59467.2	105	5.1	2	1	3	2
64877	12.6375	4	1	0	46	4	2	3	0	2	2	0	0	0	1	1	1	0	19260.9	19199.5	2	97	35007.9	43627.9	9.21	2201	356.5	7245	261	16751	7129	155.75	35.18	158.75	31742.5	32.5	112	74	110	74	106	76	53400.4	114	6	1	1	1	2
64880	0.652657	2	1	1	60	3	2	3	1	0	1	0	1	0	0	0	0	1	153565	157855	1	97	119855	87188.7	6.76	70.5	1	596.5	4	18715	484	9.6	11.485	186.55	19800.5	21.8	154	82	144	78	160	78			5.4	2	2	3	2
64881	3.77118	4	1	0	33	5	3	4	0	2	1	0	0	0	1	1	0	0	15014	15213.2	3	92	29849.3	30545.2	8.405	360.5	2	215.5	6.5	4310.5	396	53.6	22.44	254.6	4930.5	33.4	126	78	120	84	118	82			6.1	1	1	1	2
64882	12.567	4	1	1	65	3	3	5	1	1	2	0	0	0	0	0	1	0	160285	161788	2	102	173768	218808	28.09	709	176.5	2781	42	29752	4461	271.55	16.98	238.05	37212.5	27.6	132	76	130	84	130	82	338876	103	5.3	2	2	2	2
64890	-0.632121	2	1	0	29	4	3	4	1	1	1	0	0	0	0	0	0	0	15173.2	14818.7	2	96	15014.3	12426	7.89	251.5	2	206.5	10	7868.5	432.5	104.8	7.575	123.5	8519.5	26.8	108	58	104	60	100	60	0			2	2	3	2
64892	0.894221	3	1	0	21	4	3	4	0	1	2	0	0	0	0	0	0	0	16995.6	17171.3	2	100	17397.9	34410.1	6.095	572	31	102.5	63	0	644.5	158.15	13.65	128.55	841	25.1	112	56	112	60	110	64	62169.9	88	6	2	2	2	2
64895	-0.857265	2	1	1	67	4	3	4	1	1	1		1	0	0	0	1	0	7323.7	7380.99	2	100	10738.6	10102.1	13.305	345	54	868	7.5	0	4567.5	62.35	10.655	80.15	5497	28	164	26	142	30	150	0			4.4	2	2		1
64897	-3.07954	1	1	0	42	5	1	2	0	0	2	0	0	0	0	1	0	0	12254.8	14641.8	2	90	9176.54		6.55	530	502	1858	6	194	1660	22.8	6.04	73.6	4220	20.2	106	66	108	66	102	78	31057	91	5.3	2	1	6	2
64898	-3.9963	1	1	0	45	4	2	3	0	0	1		1	0	0	0	0	0	17036.4	16982	1	99	18846.4	31876	6.89	155.5	69.5	540.5	94	1094.5	530	42.55	6.475	56.8	2328.5	22.8	130	58	128	62	136	68	57005.8	103	5.7	2	2		1
64900	8.71851	4	1	0	25	3	3	4	0	1	2	0	0	0	1	1	0	0	42894.7	43561.4	1	98	70817.9	81684	7.645	1212.5	2237.5	6078	336.5	1073.5	789.5	259.05	17.145	293.55	10515	26.5	114	80	110	80	114	78			4.9	1	1	4	2
64902	5.07186	4	1	0	31	3	3	4	0	2	1	0	0	0	0	0	0	0	20892	21490.3	2	97	34266.1	41735.6	12.405	1232.5	683	2977	17.5	7529	2021	162.05	13.855	151.45	13227.5	30.6	116	80	118	78	122	84			5.5	2	2	5	2
64903	-3.58181	1	1	0	35	3	2	3	0	1	1	0	0	0	0	0	0	0	22188.8	23530.1	1	95	19701.9	58951.5	2.66	329	1015	2749	215.5	875.5	609	105.95	3.67	53.1	5464	25.7	102	60	98	70	100	56			5.4	2	2	3	2
64909	-2.05848	1	1	1	74	4	1	1	0	1	1	0	1	0	0	1	1	0	12468.9	13204.5	2	96	10383.9		5.84	284	58	437	9	1441	558	54.9	8.03	127.1	2503	28.8	132	76	128	56	124	52			5.2	2	1	6	1
64914	-0.351394	2	1	0	31	5	3	5	1	0	2	0	0	0	0	0	0	0	17165.9	17929.2	2	96	11013.7	9392.8	5.48	616	623	1985.5	13	4420.5	820	55.4	9.795	134.4	7862	18.9	134	80	124	76	118	82	38359.2	87	5.1	2	2	4	2
64916	-1.28603	2	1	0	31	3	2	3	0	1	1	0	0	0	0	1	0	0	15787.2	16796.7	2	98	34883.3	40235.7	4.53	404.5	360.5	1323.5	94.5	6462.5	1121	98.85	8.305	89.7	9362	29.1	126	68	126	66	120	68	34888.1	99	5.4	2	1	6	2
64928	1.80373	3	1	1	80	4	1	1	0	0	1	0	1	0	0	0	1	3	14073.6	15970.7	1	92	20092.4	16183.8	5.685	1451.5	816	2198.5	11.5	1658	1170.5	26.15	13.015	155.5	5854.5	21.3	160	54	156	58	158	54	45386	87	5.7	2	2	2	1
64930	-0.223786	2	1	1	74	3	2	3	0	1	1		1	1	0	0	1	0	13219.8	13936.5	2	97	10581.5	7697.58	3.195	1245	23	138.5	3	514.5	295	77.2	12.62	85.1	974	27.9	148	68	144	74	148	74	33130.6	140	6.3	2	2		1
64938	1.57964	3	1	0	40	4	3	5	1	0	2		0	0	0	0	1	0	27938.9	28342.2	1	100	51678.7	46478	7.875	836.5	60.5	4355	26	3478.5	5702	73.45	8.925	155.4	13622	23.3	128	84	124	82	122	80			5.6	2	2		2
64942	-5.30663	1	1	1	69	4	1	2	0	2	2		1	1	0	0	1	0	7101.74	7433.96	2	100	5845.96	11860.4	3.795	215	77	158	319	0	297	23.75	3.75	52.75	851	32.4	142	70	136	72	144	74			7.8	2	2		1
64946	-3.10754	1	1	1	60	4	1	1	0	2	1		1	1	0	1	1	0	5866.21	5912.1	2	95	12324.4		1.86	366	17	4311	4	0	5126	34.6	5.35	92.9	9458	41			124	86	128	92	13461.2	99	5.2	2	1		1
64951	2.40796	3	1	0	22	3	3	5	0	1	2	0	0	0	1	1	0	0	107913	113085	3	91	217162	250483	8.935	803	64.5	874.5	78	19643	512.5	71.05	8.735	154.75	21172.5	28.9	104	72	114	76	116	72	259006	101	5.3	1	1	3	2
64956	2.21683	3	1	0	35	4	3	4	1	1	1	0	0	0	0	1	0	0	27572.2	28421.7	1	100	54389.1	53899.8	7.485	922.5	50.5	6205.5	35	50	11732	130.25	11.725	88.25	18073	29.3	120	70	126	72	120	74			4.9	2	1	3	2
64961	12.3683	4	1	1	56	3	3	4	1	2	2	0	1	1	0	0	1	0	141773	142016	1	97	78411.7	58685.9	17.905	2275.5	2957	13051.5	107	14344	10270	158.7	17.445	187.4	40729.5	30.5	98	64	100	64	98	62			8.2	2	2	2	1
64963	5.75892	4	1	1	55	4	3	5	1	2	2	0	1	1	0	0	1	0	20666	20600.1	1	96	12796.2	11585.8	12.44	890.5	1200.5	3751	612.5	10842	1942.5	83.1	16.375	229.25	18348.5	45	112	62	118	62	120	64	56133.4	97	6.5	2	2	4	1
64964	-1.17296	2	1	1	80	3	2	3	1	2	1	0	1	0	0	0	0	0	35161.2	42165.8	3	91	43460.1		4.83	328	64	1012	76	12602	876	47.7	9.06	101.7	14630	31.8	118	74	120	76	116	76			5.7	2	2	1	1
64965	-4.14025	1	1	0	26	3	3	4	1	2	1	0	0	0	0	0	0	0	71402.2	73020.3	2	97	53500.1	43035.9	3.55	153.5	2	154.5	11.5	3158	111	19	8.535	65.4	3437	32.3	104	62	104	58	100	56			5.6	2	2	8	2
64971	1.43724	3	1	1	60	4	2	3	1	1	1	0	1	0	0	1	1	0	6358.06	6381.99	1	99	5018.71	4042.41	9.58	480.5	836	2617	118.5	12967	1085.5	94.8	10.6	120.05	17624	27.6	146	76	142	80	138	80			5.5	2	1	1	1
64972	-4.32109	1	1	1	61	5	2	3	0	0	1		0	0	0	0	0	0	7289.56	8219.09	3	90	6290.64	4574	2.55	32	40.5	52.5	0	0	123.5	16.55	4.91	131.8	216.5	23.2	112	76	110	80	114	82			5.9	2	2		2
64973	-1.58325	1	1	1	64	3	2	3	0	1	2		1	0	0	1	0	2	35869	36329.1	3	92	49181.1	41723.9	4.585	443	124	646	0.5	8614	840.5	95.4	7.325	76.35	10225	28.7	140	74	140	80	142	82			4.9	2	1		1
64976	-2.40617	1	1	1	69	4	3	4	1	1	2		1	1	0	0	1	1	7323.7	7380.99	2	100	5804.31	4675.18	4.69	282.5	11.5	325.5	2.5	257.5	199.5	58.4	7.6	128.95	796.5	26.6	118	70	116	72	116	68	0	157	7.6	2	2		1
64981	-0.207231	2	1	0	46	3	3	4	0	1	2		0	0	0	1	1	1	19436	20775.5	2	97	18491.5	13839.6	5.6	758.5	1182	4869	1	9568.5	4222	62	5.815	89.45	19842.5	27.4							41230.8	110	5.1	2	1		2
64985	-2.57706	1	1	1	65	4	1	2	1	2	1	0	1	1	0	0	1	0	7410.51	7700.34	2	96	11701	11007.4	4.58	629	631.5	4312.5	5.5	0	5710.5	36.4	4.795	68.45	10660	31.7	150	48	146	48	140	50			7.7	2	2	2	2
64992	-2.14733	1	1	1	76	3	3	5	0	2	2	0	0	0	0	0	0	0	15176.6	16064.1	1	101	17253.6	21725.7	7.325	529	6.5	502	9	1799	578.5	94.9	6.19	70.35	2895	36.1	138	72	132	74	130	72			6.3	2	2	1	2
64994	7.53568	4	1	0	27	3	3	5	0	0	2	0	0	0	0	0	1	0	106239	111331	2	92	93218	74985.1	11.9	839.5	464	4114	16	24136.5	4527	131.6	18.905	186.55	33257.5	23.9	118	68	114	70	116	74	256347	107	5.4	2	2	2	2
64998	12.5672	4	1	1	54	3	3	5	1	2	1	0	1	0	0	0	1	0	144859	145379	2	97	129396		13.22	2589	81	20950	17	4299	986	51.4	27.58	262.4	26333	33.1	132	96	130	100	126	100	285508	118	5.6	2	2	3	1
64999	-0.44241	2	1	0	32	4	1	2	0	1	1	0	1	0	0	1	0	0	18544	19434.1	2	100	23549		11.73	139	20	301	8	1438	591	59.6	12.28	141	2358	28.5	136	96	140	94	132	94	0			2	1	2	1
65002	-1.18466	2	1	1	68	3	2	3		0	1		0	0	0	1	1	0	140268	144186	2	91	144096	181446	7.03	397.5	450	1295	66	0	918.5	56.7	9.835	131.65	2729.5	23	110	56	106	54	108	52	288102	96	5.7	2	1		2
65011	5.03622	4	1	0	33	4	1	2	0	1	1	0	0	0	1	1	0	0	18289.8	19321.2	1	99	19576.2	16201.5	14.225	673.5	48.5	664.5	106	6428	1194.5	107.5	20.56	201.4	8441.5	25.3	136	70	138	72	132	76			5.5	1	1	3	2
65025	0.0282628	2	1	0	38	3	3	4	0	0	1	0	0	0	0	0	1	0	20892	22249.8	2	97	35477	43210.5	5.935	378	13	153.5	49.5	1073	262.5	118.05	14.02	127.5	1551.5	24.7	116	64	110	62	120	74			5.4	2	2	5	2
65028	0.415288	2	1	1	80	3	1	2	0	0	2		1	1	0	0	1	0	15682.2	17550.1	1	101	13325.3		5.62	251	441	675	90	11445	1781	32.4	16.06	133.1	14432	19.4	154	74	138	74			33731.7	154	7.5	2	2		2
65045	3.45302	3	1	1	80	3	3	4	0	0	1		1	0	0	0	0	3	10479.6	11291.4	1	92	11284.3		15.43	1028	27	2324	4	0	2888	205.6	10.29	115	5243	17.1	210	92	200	84	180	84			5.6	2	2		1
65046	-3.51724	1	1	1	74	3	2	3	1	1	2		1	1	0	0	1	0	13704.7	15557	1	90	14769.2	10743.9	9.23	398	23.5	128.5	6.5	257.5	196.5	19.6	5.795	70.85	612.5	27.6	116	54	114	56	124	58	36983.1	193	7.3	2	2		1
65047	5.2323	4	1	0	42	3	2	3	1	2	2	0	0	0	1	1	0	0	126790	140129	1	101	124724	93347.5	9.845	896.5	53.5	1089	244	15303.5	1585	25.6	20.94	219.05	18275	34.4	128	88	126	86	122	84			5.5	1	1	3	2
65048	-4.2917	1	1	1	61	1	1	1	0	1	1		1	1	0	0	1	0	10596.1	10802.7	1	94	27664.1	32695	4.545	263	7	239.5	21.5	3940	579	8.8	4.89	72.45	4787	29.7	120	74	120	76	118	74			7	2	2		1
65049	6.94063	4	1	0	24	2	2	3	1	0	2	0	0	0	1	1	0	0	37911.4	38428.2	2	103	28366.4	23007.3	19.545	730.5	1109.5	4433.5	74	350.5	2867	188.1	15.355	244.05	8834.5	23.7	102	70	108	70	108	58	72198.3	98	4.9	1	1	4	2
65052	6.66161	4	1	0	42	3	3	5	1	1	2	0	0	0	0	0	1	0	109309	109028	3	91	60198	45054.2	15.95	1249.5	122.5	2038	376.5	10508.5	1484	70.1	21.64	191.95	14529.5	27.7	124	72	122	72	126	70	214119	98	4.9	2	2	1	2
65056	-3.97714	1	1	1	76	4	1	2	1	2	1		1	1	0	0	1	2	8992.41	9337.13	2	90	14188.2		5	89	29	74	98	0	224	117.1	3.03	68.6	425	31	134	44	134	54	126	50			6.9	2	2		1
65061	-2.6338	1	1	0	38	5	3	5	1	1	2		1	1	0	0	1	0	19091.2	19659.3	1	91	22307.7	19024.7	5.185	377.5	22	598.5	72.5	1218	1528.5	68.25	6.865	87.4	3439.5	29.7	124	88	130	92	128	98	47921.9	115	5.8	2	2		1
65063	2.51375	3	1	0	28	4	3	4	1	1	2	0	0	0	0	0	0	0	19137.2	18862.9	1	96	14024.5	11606.8	7.355	553.5	11	298	8	177.5	220	67.7	13.765	271.95	714.5	26.4	114	54	118	62	118	56			5.5	2	2	2	2
65066	-3.01612	1	1	0	45	3	2	3	1	0	1	0	0	0	0	0	0	0	32980.7	33913.2	1	95	30184.9	22591.4	6.28	446.5	373	857	15.5	917.5	636.5	9.55	9.415	73.8	2799.5	20	118	74	114	74	110	70			5.8	2	2	5	2
65069	-0.829081	2	1	1	62	1	1	1	0	0	2		0	1	1	1	1	0	11397.7	11580.2	1	101	12339.4	9896.18	5.525	511	573.5	1935	52.5	2914	1408.5	61.65	8.4	135.05	6883.5	24.7	120	68	114	64	114	62	22257.5	176	7.9	1	1		2
65077	-2.28393	1	1	1	60	2	3	5		0	2		0	0	1	0	0	0	9068.44	9213.7	2	93	15926.9	17882.3	3.095	554.5	31.5	999.5	0	6043	319.5	0.05	9.085	107.5	7393.5	23.9	126	84	116	76	110	76	19214.2	107	5.6	1	2		2
65080	-2.86042	1	1	1	74	4	3	4	1	0	1	0	1	0	0	1	0	0	7005.53	7142.75	2	99	4999.93	6169.38	3.935	302.5	10	50.5	45.5	36	585.5	44.7	7.66	118.35	727.5	23	176	74	168	64	168	60			6	2	1	6	1
65086	17.2033	4	1	0	46	3	3	5	1	1	2	0	0	0	1	1	0	0	98850.7	102087	1	103	56365.6	141365	33.87	2914.5	2523.5	8840	56	467.5	4997	204.3	32.87	208.35	16884	25.8	94	66	92	66	90	64	220659	89	5	1	1	1	2
65091	-3.32903	1	1	0	33	3	2	3	0	1	1	1	0	0	1	1	1	0	22188.8	23952.5	1	95	45997.1	53054.7	6.245	141	3.5	197.5	8.5	3967	143.5	23.8	9.02	76.1	4320	27.5	122	72	124	62	126	68	52540.4	88	5.6	1	1	15	2
65097	4.54819	4	1	1	80	3	3	5	1	2	1	0	0	0	0	0	0	0	28280.7	29880	1	99	29861.4	37601.3	7.71	1558	522	5577	42.5	3784	6104	230.25	7.75	115.1	16029.5	34.8	142	68	134	66	138	68			5.8	2	2	2	2
65106	1.03472	3	1	0	32	4	2	3	1	0	1	0	0	0	1	1	0	0	20880.6	21300.2	1	96	40761.1	56628.9	8.11	774	2391.5	5689.5	44.5	5345.5	1073.5	44.25	8.97	147.6	14544.5	24.2	138	74	138	62	132	66	84046	76	5.5	1	1	2	2
65128	3.31143	3	1	0	24	4	3	4	0	0	2	0	0	0	0	0	0	0	25815.9	26503.6	2	101	47810	47379.8	13.83	516	12.5	691.5	27.5	17652	658	86.65	15.31	135.65	19041.5	22.4	104	72	104	70	100	70			4.7	2	2	5	2
65131	-1.51195	2	1	0	24	5	2	3	0	1	2	0	0	0	0	0	0	0	39032	40864.3	1	101	22884.4	18408.3	6.715	373	2.5	280.5	9	4380	193	21.65	11.3	118.85	4865	29.6	118	48	120	50	128	56			5.1	2	2	5	2
65135	-1.5154	2	1	1	55	5	3	5	1	1	2	0	1	1	0	0	1	0	16499.7	16440.1	3	91	10541.9	8454.93	5.755	364.5	39	299.5	3	1907.5	363.5	58.2	10.4	121.6	2612.5	27.6	126	82	126	80	132	88	34871.3	143	6.3	2	2	1	1
65139	-1.90559	1	1	1	61	1	2	3	0	0	1		0	0	1	1	0	0	14489	16384.5	3	92	17308.3		5.18	712	13	172	0	1171	436	35.7	9.8	93.8	1792	22	132	76	134	78	128	70	0			1	1		2
65141	-2.49912	1	1	0	21	1	1	2	0	0	2	1	0	0	0	0	0	0	39084.2	39616.9	1	97	75925	79489.5	6.5	205	12	307.5	1	3883.5	245	45.85	6.685	116.1	4449	17.9	108	62	110	62	112	62	74431.7	95	5.1	2	2	12	2
65142	1.5905	3	1	0	23	4	2	3	0	2	1	0	0	0	1	1	0	0	17583.7	18076.3	2	95	11538.4	9549.31	3.66	270	62.5	220	64	179	1487.5	103.3	26.745	124.8	2013	36.7	136	64	138	66	142	72			5.4	1	1	3	2
65143	-2.10504	1	1	1	62	5	3	5	1	1	1		0	0	0	0	1	0	10556	11135.9	2	92	25523.4	22149.8	5.04	402.5	0.5	465	2431.5	267	1672	97.7	7.4	78.75	4836	25.2	108	62	100	62	108	60	19518.5	112	6.2	2	2		2
65144	-1.76589	1	1	0	48	3	3	4	0	0	2		0	0	1	1	0	1	87072.4	86848.8	1	102	144182	160106	3.035	542	134.5	542	16	5719	199	23.9	14.67	70.2	6610.5	20.5	96	70	92	68	90	64			5.7	1	1		2
65149	4.1508	4	1	0	31	4	1	2	0	1	2	0	1	0	0	0	0	0	19508.9	19600.3	2	102	12511.1	24744.9	9.73	543	15	1061	16.5	2	1712.5	305.7	13.41	158.7	2807	29.6	134	70					67576.5	96	5.7	2	2	3	1
65153	-1.43339	2	1	1	80	3	3	5	1	1	2		1	0	1	1	1	2	40859.3	44024.2	2	101	43996.8	55400.5	6.17	796.5	2114	5091	52	0.5	502.5	80.9	8.175	49.95	7760	27	180	98	178	94	182	86			5.8	1	1		1
65163	-3.60417	1	1	1	70	3	1	2		2	1	0	0	1	0	0	0	1	69210.2	72962.4	1	98	72917	61860.7	5.555	198.5	165	728.5	22.5	838.5	555	19.1	8.705	78.45	2309.5	31.3	140	76	132	72	132	78	172229	157	6.4	2	2	1	2
65164	0.660689	2	1	0	42	4	1	2	0	2	1	0	1	1	0	0	1	0	20953	22152.1	2	97	15552	14080.9	6.975	554	9	342.5	8.5	3129	332	179.7	11.985	94.75	3821	42.5	116	84	108	74	106	84			6.6	2	2	2	1
65177	8.96482	4	1	0	22	3	3	4	1	0	1	0	0	0	1	1	0	0	120604	126250	2	92	201305		23.84	744	28	554	67	4373	522	31.6	25.37	354.5	5544	22.8	132	82	134	72	126	82	302294	92	4.9	1	1	10	2
65179	-1.30552	2	1	0	48	5	3	5	1	1	1	0	1	1	0	0	1	0	22433.9	22559.5	1	100	14465.8	11602.1	8.42	328	36.5	668	28.5	2118.5	251.5	33.1	12.67	110.7	3103	29.2	138	80			136	86			10.3	2	2	2	1
65182	-4.74494	1	1	0	45	2	1	2	0	0	1		1	1	0	0	0	3	34129	33628.2	2	93	63007	65532.5	3.065	279	2	141.5	4.5	145	13.5	7.75	8.11	53.7	306.5	24.7	100	74	102	74	106	72	0	92	4.9	2	2		1
65183	0.596053	2	1	1	62	5	2	3	0	1	1	0	1	0	0	0	1	0	8623.18	10090.4	2	103	23127.2	29137.6	9.46	695	133	2139	391	181	828.5	146.75	11.46	87.25	3672.5	25	116	74	116	76	120	72			5.5	2	2	1	1
65189	-3.47654	1	1	1	63	2	2	3		2	2		1	1	0	1	1	1	9250.43	10460.7	2	92	16741.4	13426.6	7.31	542	7.5	162.5	2.5	0	252	17.4	6.32	68.95	424.5	31.3			158	90	148	86	22993.2	237	11.3	2	1		1
65194	1.51076	3	1	0	31	5	3	5	0	0	1	0	0	0	0	0	0	0	13936.8	14121.7	1	93	7265.96	14936.8	5.795	444.5	1091	2935	9	8	1163	149.25	10.49	188.8	5206	22.5	100	56	98	66	98	38	30213.1	92	5.1	2	2	7	2
65195	4.89271	4	1	0	43	4	3	4	1	2	2	0	1	1	1	0	1	0	13232.1	13189.9	2	99	14638	13253.4	9.94	957.5	49.5	5080.5	26	12949	5168.5	113.8	11.47	191	23273.5	39.4	138	88	132	88	128	88	27427.5	121	6.9	1	2	1	1
65198	6.63197	4	1	0	32	1	1	1	0	0	2		0	0	0	0	0	0	34887.4	34624.1	2	94	25558.3	65605.5	16.335	506	65.5	950.5	210	57.5	358.5	248.55	15.865	268.95	1642	22.5	134	78	132	80	134	78			5.5	2	2		2
65202	-0.182945	2	1	0	45	2	1	1	0	1	1	0	0	0	0	0	0	0	52941.6	52164.8	2	102	54074.5	41132.3	4.56	545	277.5	1173	129.5	5794.5	845.5	125.2	12.185	82	8220	25.6	124	70	114	72	114	66	105110	94	5.2	2	2	4	2
65205	10.269	4	1	1	56	3	2	3	0	0	1	0	0	0	1	1	0	0	166897	171848	2	91	322494	322202	12.93	670	449	2667.5	234	39439	2421	531.65	7.325	90.4	45210.5	22.8	106	54	106	64	124	64	357232	108	5.3	1	1	2	2
65223	0.448109	2	1	0	20	4	3	4		2	2	0	0	0	0	0	0	0	25815.9	26556.7	2	101	26907.2	53217.9	8.34	292.5	483.5	2078	45	9861.5	1034	31.35	11.4	160.7	13502	37.8	116	58	124	56	122	54			4.7	2	2	2	2
65229	21.4362	4	1	0	31	3	3	5	1	0	2	0	0	0	0	1	0	0	109182	112638	2	91	233926	269819	45.56	1788.5	36.5	2119.5	2.5	45024	1447	109.75	30.78	374.55	48629.5	24.8	118	74	124	68	118	72	259358	83	5.3	2	1	7	2
65230	-0.238036	2	1	0	43	3	2	3	0	0	2		0	0	0	1	0	0	25128.4	27949.6	2	94	24876.9	18618.7	8.94	187.5	13	120	80.5	179	583.5	48.2	15.33	154.2	976	23	108	78	110	70	108	70	58100.6	93	5.1	2	1		2
65231	4.62201	4	1	0	31	2	2	3	0	2	2	0	0	0	0	0	0	0	34997.8	36560.8	2	96	62762.5	65709	10.375	1247.5	2244	5280.5	37	12382	1122	44.2	14.1	179.9	21065.5	46	142	76	142	72	128	76			6.4	2	2	7	2
65233	9.49955	4	1	0	30	1	3	4	1	1	2	0	0	0	0	0	0	0	47932.2	49254.6	1	92	84553.6	88523.2	25.615	1063.5	196	1080.5	103.5	13382.5	1282.5	203.4	18.35	214.95	16045	26.9	122	76	118	72					5.4	2	2	2	2
65240	-0.94516	2	1	1	73	5	3	5	1	0	1	0	0	0	0	0	1	0	11066.5	11628.4	1	99	8900.01	6471.31	6.285	238	73.5	922.5	87	257.5	814	100.85	9.14	145.1	2154.5	24.8	130	76	134	70	136	74			6	2	2	1	2
65255	4.22283	4	1	1	52	3	3	5	1	2	2	0	0	0	0	0	1	0	24022.7	24108.9	1	99	21458.4	16060.2	22.47	156.5	127	932.5	12	14442	655	28.2	17.33	199.15	16168.5	31.3	94	72	104	76	98	78			5.3	2	2	2	2
65262	-1.01181	2	1	0	35	5	3	4	1	0	2	0	0	0	0	0	0	0	20463.2	21839.8	1	93	24781.9	50944.9	5.515	430	6	4684.5	11	163.5	7885	28.05	7.9	130.05	12750	22.8	120	68	112	62	102	62	46725.9	95	5	2	2	2	2
65264	2.19395	3	1	0	40	5	1	2		1	2	0	0	0	0	0	1	0	26449.3	30106.4	1	90	23274.4	17419.3	4.455	695	353.5	1198	53	3000	2732	216.5	10.765	142.75	7336.5	27	132	84	130	88	134	88			5.4	2	2	8	2
65270	2.71531	3	1	0	24	3	3	4	0	2	2		0	0	0	1	0	0	34099.6	34629.5	1	94	19392.8	15599.7	12.655	622	52	1215	32.5	5942	1119.5	68.5	18.08	149.7	8361	30.4	132	82	132	84	136	88	74533.8	88	4.8	2	1		2
65285	2.17391	3	1	0	44	1	1	2	1	0	1	0	0	0	0	0	1	0	34153.4	35777.5	1	100	24589.9	18704.5	10.015	421	359	1645.5	36	1108.5	1431.5	89.4	12.13	226.55	4580.5	24.2	114	74	118	76	118	76			5.7	2	2	6	2
65286	0.952332	3	1	0	30	5	3	4	1	0	2	0	0	0	0	0	0	0	20228.2	20656.9	2	102	10628.5		7.5	567	5	2142	7	657	2453	135.8	12.58	122.8	5264	21.9	108	64	110	70	104	40	0	81	5.7	2	2	4	2
65291	-0.69982	2	1	0	29	2	2	3	1	2	1		0	0	0	0	1	0	35669.2	37942.5	2	94	27051.9	21941.2	8.04	391	653	2309	74	6682.5	1451.5	113.7	6.91	87.95	11170	31.6	122	86	116	82	112	82			5.5	2	2		2
65298	12.9174	4	1	0	49	3	3	5	1	1	2	0	1	0	0	0	1	0	140932	151077	1	97	83414.6	62430.2	19.735	1016	95	5073.5	222.5	37537.5	1562.5	290.4	18.345	215.65	44491	25.3	124	30	126	40	126	30	296699	94	5	2	2	1	1
65299	6.29214	4	1	0	29	3	3	4	1	0	1	0	0	0	1	1	0	0	94547.2	99078.8	2	94	55485	44632.5	26.005	709.5	5.5	667.5	13.5	15048.5	1036	146	14.33	159.25	16771	22.7	122	54	118	56	120	56	228136	113	5.8	1	1	1	2
65310	-2.94979	1	1	0	40	3	1	2	0	2	1	0	1	0	0	0	1	0	27356.1	28721.1	1	101	25563.6	64113.5	5.325	290.5	41	472	10	4363	372.5	22.85	7.125	99.65	5258.5	45.2	120	68	118	70	118	68	59052.5	101	5.2	2	2	4	1
65316	5.53267	4	1	1	54	4	3	5	1	2	1	0	0	1	0	0	1	0	26127.6	27234.9	1	100	58749	52836.8	9.56	833	19.5	5650.5	78.5	1.5	10336	167	18.895	172.75	16086	30	120	66	124	68	120	68			7.4	2	2	1	2
65319	-0.0912488	2	1	1	73	3	2	3	0	2	2	0	0	1	0	0	1	0	11849.2	13959.4	1	100	20962.8	17784.2	7.215	716	119	1134.5	168	2645	1196	125.8	11.49	71.4	5262.5	30.8	136	90	136	86	132	84			6.3	2	2	2	2
65327	0.420444	2	1	0	38	4	2	3		2	2	0	0	0	0	0	0	0	18544	22007.1	2	97	22297.5	18453.7	8.355	129.5	14.5	303	13.5	1607	511	98.15	15.545	152.45	2449	30.3	114	74	112	72	118	68			5.5	2	2	8	2
65335	1.29179	3	1	1	55	5	3	5	1	1	1	0	1	0	0	0	0	0	14289	14503.5	1	102	16664.9	13365.8	5.79	414.5	206.5	2003	44	7133	487.5	74.65	13.405	180.45	9874	29.3	114	76	116	80	122	80	36674.8	98	5.9	2	2	1	1
65337	-0.314296	2	1	1	63	3	3	4	0	1	2	0	1	0	1	1	0	0	28478.6	28745.7	1	98	29628.1	21553.1	5.115	1008.5	145.5	478	15.5	1379	273.5	24.35	15.66	94.3	2291.5	27.9	98	68	100	68	100	70			5.4	1	1	1	1
65339	3.30986	3	1	1	60	2	3	4	1	2	1	0	0	0	1	1	0	3	9911.17	10104.3	2	92	6431.68	5158.2	9.235	1056.5	1465.5	3388.5	67	16592	876.5	81.5	12.165	124.3	22389.5	37.5	116	62	114	64	110	64	20745.3	113	5.7	1	1	4	2
65344	-1.42805	2	1	1	60	1	2	3	0	0	1		1	0	0	0	0	0	9745.3	10208.8	2	98	17647.1	20856.4	8.795	211	15	67	11	0	379	22.9	11.595	147.35	472	23.8	166	74	166	66	164	70			5.7	2	2		2
65366	-1.93221	1	1	1	60	2	2	3	1	1	1	0	1	0	0	1	1	0	6449.13	6755.87	2	93	4300.29	3448.83	9.04	224	209	692	25	9407	367.5	29.35	7.22	95.8	10700.5	25.9	114	80	118	78	124	80			6.3	2	1	2	1
65368	8.081	4	1	0	23	3	2	3	0	0	1		0	0	1	0	0	0	27681.8	29590.7	2	98	16571.1	13329.9	14.875	625	60	1596	157	24305	1149.5	71	29.27	196.6	27267.5	16.7	122	38	130	38	128	58	70852.1	98	5.5	1	2		2
65391	0.0561643	2	1	1	51	5	2	3	0	0	2		0	0	0	1	1	0	11389.8	13662.7	2	92	8760.97	7026.59	5.745	578	796.5	5580.5	12.5	1834	1241.5	59.85	10.29	140.8	9465	22							30598.7	97	5.7	2	1		2
65393	-3.87314	1	1	1	78	3	2	3	0	2	2		1	0	0	0	1	1	15844.5	16445.7	1	101	15612.8	11357.6	5.075	222	24.5	196	11	514.5	589	9.95	6.32	100.4	1335	37.3	138	58	140	50	140	44	32065.8	117	6	2	2		1
65395	-0.845655	2	1	1	77	5	3	5	0	2	1		0	1	0	0	1	0	14537.8	15440.5	3	91	15430.9	19430.5	6.33	583	477	1581.5	17.5	1197	679	31.55	12.98	115.35	3952	32.8	130	64	120	58	122	66	32374	134	6.5	2	2		2
65396	3.36524	3	1	1	54	5	3	5		1	1	0	0	0	1	1	0	0	12983.4	13800.3	2	101	8649.15	6936.9	26.36	378	97	3424	89.5	966.5	463.5	116.3	11.855	152.8	5040.5	28.4	122	78	118	78	124	80	30906.8	106	5.8	1	1	1	2
65399	3.45611	3	1	1	59	4	3	4	1	0	1	0	1	1	0	0	0	0	18753.6	18840	2	99	11702.9	19793.8	5.15	1076	326	1112	19.5	1404.5	1203.5	95.1	22.255	159.35	4065.5	24.8	126	74	124	76	126	78	63242.7	141	6.8	2	2	3	1
65401	3.68567	4	1	1	55	3	3	4	0	0	1	0	1	0	0	0	1	1	31291.4	35666.1	2	91	55222	55172	11.23	463.5	30.5	1565.5	246	20220.5	2066	109.9	11.955	166.15	24128.5	24.4	178	104	172	108	164	112	74141.5	88	4.7	2	2	2	2
65402	1.80951	3	1	0	33	3	1	2	1	0	1	0	1	0	1	1	1	0	99283.4	105285	1	94	218655	266318	7.82	997	17.5	279	101	0	1188	56.85	16.775	156.55	1585.5	21.1	110	72	114	70	114	74	242426	84	6	1	1	2	1
65403	-2.48521	1	1	1	52	3	1	1	0	2	1	0	0	1	1	1	1	2	31291.4	35666.1	2	91	27572.5	20636.1	5.15	344.5	48	230	5	5	379	59.1	7.48	115.9	667	39	122	70	128	68	128	68			5.7	1	1	8	2
65406	12.3778	4	1	0	20	3	3	4	0	0	2	0	0	0	0	0	0	0	104489	106746	1	98	173537	200164	42.32	1224.5	183	3691	48.5	18656.5	6081.5	376.65	11.71	88.2	28660.5	23									5.1	2	2	6	2
65407	12.8247	4	1	0	46	4	2	3	0	0	2	0	0	0	0	0	0	0	18790.6	22550.1	2	100	15831.4	14333.9	52.66	1492	1600	4229	37.5	3363	826.5	219.9	16.67	179.65	10056	24.5	142	64	138	64	136	60			5.5	2	2	3	2
65416	-2.01524	1	1	0	23	5	3	5	1	0	1		0	0	0	0	0	0	18088.2	18580.7	1	98	21083.7	43342.5	6.66	309.5	238.5	1087	72	353	614	80.35	7.58	106.95	2364.5	22.9							39753	91	5.4	2	2		2
65423	-4.03883	1	1	1	50	1	1	1	1	1	1	0	1	0	0	0	0	0	21506.1	21429.8	2	95	11002.2	8368.93	3.96	111	62.5	395	127	164	349	25.2	6.19	103.75	1097.5	29.8	144	84	142	78	140	84	41484	116	5.2	2	2	6	2
65431	5.1706	4	1	1	73	4	3	4	0	1	1	0	1	0	0	0	1	1	8497.91	8664.37	2	100	8396.4	6763.02	12.45	349.5	14.5	234	54	3214	578.5	103.5	33.1	165.65	4095	25.4	138	56	140	50	144	0	22593.3	115	6	2	2	2	1
65436	-1.64162	1	1	0	28	5	3	4	0	2	2	0	0	0	0	0	0	0	15196.9	16091.4	2	101	18259.1	15571.9	5.05	729.5	3.5	492	63	2711	650	30.6	10.39	92.5	3919.5	31.2	128	72	122	62	120	68	32972.7	97	5	2	2	2	2
65440	-0.970676	2	1	1	61	4	2	3	1	0	1	0	1	0	0	0	1	2	7323.7	7380.99	2	100	5166.7	6375.16	3.735	214	33	139	118	1559.5	518	135.4	10.58	125.1	2367.5	22.8	150	82	146	78	146	74			5.6	2	2	1	1
65446	0.135337	2	1	1	65	4	1	2	0	1	1	0	1	1	0	0	1	0	8168.47	10568.1	2	90	10241.2	8248.96	7.435	697.5	40	2860.5	28	5.5	4240.5	62.95	11.875	114.95	7174.5	28.1	156	94	160	94	156	104	25177.3	145	6.1	2	2	1	1
65457	-4.46308	1	1	0	25	5	3	5	1	0	2	0	0	0	0	1	0	0	13367.4	13988	1	92	7197.17	6137.97	4.66	497	1.5	37	9	0	306.5	10.45	5.65	53.75	354	24.9	108	66	114	74	110	76	29927	103	5.3	2	1	1	2
65458	2.75838	3	1	1	63	3	3	5	1	2	2	0	1	0	0	0	0	0	152459	153889	2	94	146095	418553	9.855	979.5	101	2928.5	59.5	10997	1522	77.8	13.88	124.7	15608	30.2	120	58	124	68	120	68	337915	101	5	2	2	1	1
65461	4.11065	4	1	1	50	4	2	3	0	1	1		0	0	0	0	0	0	23775.7	24432.8	2	96	44550.2	40066.9	8.815	553.5	69.5	740.5	301.5	9252.5	712	211.35	16.595	153.1	11076	29.2	120	72	114	78	118	74			5.3	2	2		2
65469	3.09063	3	1	1	58	3	3	4		2	1	0	0	0	0	0	1	0	174521	180468	1	95	99642	74575.4	8.6	797	1197	3324.5	83.5	743	1833.5	141.85	14.995	162.75	7181.5	44.2	128	74	134	70	126	62	371054	111	6.2	2	2	2	2
65479	3.27042	3	1	1	51	4	3	5	1	2	2	0	1	0	0	0	0	0	21283.3	21364.1	1	100	46085.1	41447.3	12.93	569	533	5099	167.5	2070.5	4682	115.25	12.605	176.65	12552	48.9	126	94	128	92	126	90			6	2	2	1	1
65485	4.85504	4	1	0	42	3	3	4	0	2	2	0	1	0	1	1	0	0	30407.5	32596.4	1	97	25199.4	18860	7.51	1558	44	444	163	386	1116	83.6	22.885	175.2	2153	39.4	140	74	138	76	144	76	69294.1	92	5.2	1	1	6	1
65488	8.70857	4	1	0	38	3	3	4	1	0	1	0	0	0	0	0	0	1	15425.3	16733.5	1	90	32134	37064.6	12.04	792.5	269	1630.5	246.5	10091.5	1028.5	330.4	19.085	220.4	13266	23.3	114	78	114	72	116	74			5.5	2	2	1	2
65500	2.6002	3	1	0	46	4	2	3	1	2	2		1	0	1	0	0	1	17787.5	17931	2	100	12588.6	21291.8	5.925	875.5	40	320.5	57	235.5	878.5	267.1	13.915	99.5	1531.5	31.6	138	90	144	88	140	82	49872.5	99	5.8	1	2		2
65505	2.04857	3	1	1	55	5	3	5	1	0	1	0	0	1	0	1	1	0	17839.8	18404.7	3	92	11801.7	9465.33	8.715	847.5	114.5	673	106.5	6539.5	1175.5	104	13.675	133.7	8609	22.4	112	64	106	54	102	62	37632.6	144	7.7	2	1	5	2
65508	2.95242	3	1	0	31	2	3	5	1	1	2	0	0	0	1	1	0	0	32770.6	33645.3	2	95	23988.1	19456.2	10.8	273.5	30	746.5	0	20094.5	419.5	25.3	19.555	157.5	21290.5	28.3	122	64	126	74	126	66			4.8	1	1	3	2
65513	1.26829	3	1	0	32	1	2	3	1	2	1	0	1	0	1	1	0	0	47932.2	49921.7	1	92	29398.1	23844.1	5.835	682.5	77.5	414	39	2640.5	1041	62.2	16.655	159.85	4212	42.6	140	82	144	88	138	90			5.3	1	1	5	1
65524	-3.65054	1	1	1	63	1	1	1	0	0	1	0	0	0	1	0	1	2	10596.1	10856.5	1	94	6910.45	5542.17	5.105	84.5	37.5	207	81.5	1737	206	54.05	7.63	76.95	2269	23							18149	98	5.8	1	2	1	2
65530	-1.88969	1	1	0	40	3	3	4	0	1	1	0	1	0	0	1	1	0	136881	145646	1	94	225504	225300	4.32	255.5	5	262.5	6.5	5901.5	245	2.95	5.78	187.3	6420.5	28			130	78	132	78	299458	90	5.6	2	1	10	1
65537	4.73759	4	1	0	21	3	2	3	0	2	2	0	0	0	0	0	0	0	31707.9	33437.5	1	97	27997.3	22521.2	10.58	945	4	643.5	14.5	7969.5	702.5	15.55	20.275	247.5	9334	56.8	132	72	132	78	136	76				2	2	6	2
65539	-0.401055	2	1	0	27	5	3	5	1	1	2	0	0	0	0	0	0	0	13367.4	13988	1	92	7197.17	6137.97	4.095	351.5	20.5	422	45	6120.5	246	12.45	18.735	123.15	6854	27.1	112	76	116	78	116	76	29927	103	5.1	2	2	3	2
65543	-0.214702	2	1	0	23	3	3	5	1	0	2	0	0	0	0	1	0	0	108373	112114	3	92	82143.2	66076.5	7.115	670	1.5	243.5	8.5	6115.5	244.5	78.9	11.23	99.75	6613.5	24.8	112	74	116	78	114	78			5.4	2	1	3	2
65545	4.30861	4	1	0	28	3	3	5	1	0	2	0	1	0	0	0	1	0	116463	124577	1	93	239231		18.34	626	112	901	63	8181	921	49.8	17.1	203.2	10178	21.3	126	80	126	72	124	76	0		5	2	2	4	1
65549	1.38255	3	1	1	80	3	2	3	0	1	2		1	0	0	1	1	0	12291.2	13189.9	1	92	13594.8	9889.57	8.59	702	52	651	31.5	16632	1133	63.65	13.635	88.7	18499.5	27.4	140	58	136	60			25325.6	107	5.8	2	1		1
65550	6.68502	4	1	0	31	2	1	2	1	2	2	0	0	0	1	1	0	0	34997.8	36838.9	2	96	21693.8	17595.3	12.62	697	2445.5	6027.5	93	10417.5	2003.5	132.6	16.05	249.65	20987	38.2	120	62	118	60	122	62			5.2	1	1	5	2
65554	0.997196	3	1	0	47	3	1	2	0	2	1	0	1	0	1	1	1	0	32980.7	34973.4	1	95	58061.1	58008.6	5.265	592.5	290.5	1155	42.5	9035	256.5	11.35	16.405	161.55	10779.5	31.3	140	90	128	88	132	94			6.3	1	1	10	2
65563	-2.16351	1	1	0	25	3	3	5	0	0	2	0	0	0	0	1	0	0	39261	41280.2	1	91	34564.1	27803.6	5.005	505.5	16	324.5	59	2138	104	22.05	11.86	89.85	2641.5	22.6	90	56	100	56	92	50			5.4	2	1	3	2
65565	-2.46357	1	1	0	27	3	2	3	1	1	2	0	0	0	0	0	0	0	108411	113500	1	91	83158.6	248825	3.575	390.5	11	512	67	6221	416.5	15.4	10.045	93.25	7227.5	29	122	80	124	80	122	76	235748	94	5.4	2	2	1	2
65567	-1.78347	1	1	0	20	3	1	2	0	0	1	0	0	0	0	1	0	0	32375.3	34954.8	1	95	67125.3	81757.5	7.055	171	6.5	496	25.5	13712	689.5	6.05	5.93	129.2	14929.5	23.6	110	76	108	76	104	72			5	2	1	1	2
65573	4.35484	4	1	0	44	4	3	4	1	2	1		1	0	0	0	1	0	22165.9	22485.9	1	96	48504.8	43623.5	30.86	406.5	8.5	316	32.5	7088.5	541	84.05	13.105	162.8	7986.5	42.8			136	82	140	84			5.9	2	2		1
65575	2.68762	3	1	0	28	2	1	2	0	0	2	0	0	0	1	1	1	0	35669.2	38558	2	94	27490.7	22297.1	4.235	190	274	1190	590.5	8422.5	652.5	416.9	9.44	70.55	11129.5	21.5			114	74	122	74	72442.2	95	5.9	1	1	6	2
65577	-2.76541	1	1	1	54	4	3	4	1	2	2	0	0	0	0	0	0	0	15044.5	15040.6	3	90	32444.4	40433.1	4.825	138.5	674.5	943.5	4	2440	932	111.35	5.53	81.95	4994	41	118	76	116	70	118	70			5.2	2	2	1	2
65581	-0.744957	2	1	0	46	4	2	3	1	1	1	0	1	0	0	0	0	1	28542.4	31101.8	2	101	56710.4	51003.3	7.725	528	12.5	2008.5	3.5	299.5	3545	73.25	8.59	116.8	5869	25.9	140	82	136	78	138	70			5.9	2	2	3	1
65587	2.22717	3	1	1	78	3	3	4	0	1	2		0	0	0	1	0	0	62466.1	66344.9	1	94	50373.6	144317	11.365	1083.5	562	1511	162.5	0	1074	149.15	14.29	88.9	3309.5	29.3	120	70	124	68	116	68	135109	89	5.7	2	1		2
65604	0.788278	3	1	0	29	5	3	4	1	0	1	0	0	0	0	0	1	0	9668.68	9970	1	102	5129.82	4374.87	13.92	403	240	878.5	108.5	772	1023.5	47	16.98	120.5	3022.5	23.7	122	88	122	88	118	80			5.6	2	2	4	2
65605	-0.198157	2	1	1	68	1	2	3	1	2	1	0	1	0	0	1	1	0	10275	11619.3	1	91	18595.6	48558.8	5.16	494	207	637.5	10	2	532.5	12.5	19.52	134.05	1389	36.6	138	86	124	84	126	82			5.9	2	1	2	1
65617	-2.88214	1	1	0	41	4	3	5	1	0	2	0	0	0	0	0	0	1	21571.3	21852.5	1	102	15341.7	13890.5	5.865	198.5	15	153	48	1106.5	403.5	80.15	6.095	97.7	1726	24.3	108	78	118	76	116	74			4.6	2	2	2	2
65619	-0.688937	2	1	0	20	1	2	3	1	2	2	1	0	0	1	1	0	0	50647.7	53126.9	2	96	101817	149714	4.435	162.5	26	288.5	17.5	2776.5	272	30.65	15.15	167.45	3380.5	31.5	104	64	116	70	116	64			5.3	1	1	24	2
65621	8.43644	4	1	1	63	4	2	3	1	2	1	0	1	1	0	1	1	1	8748.6	9090.78	1	96	8809.62	17873.1	18.87	906	1017	3655	218.5	17295.5	2013.5	241.3	17.435	160.75	24199.5	38.8	148	100	148	94	144	104	22962.5	139	6.2	2	1	4	1
65625	9.57363	4	1	0	23	5	3	5	0	2	2	0	0	1	0	1	0	0	14690	15450.4	3	91	30314.7	37665.4	39.87	1892	60	7760	12.5	35	2098	48.35	18.59	167.3	9965.5	38.4	114	70	112	72	116	78	31835.5	243	9.1	2	1	4	2
65631	3.98848	4	1	0	24	4	3	4	0	0	2		1	0	0	1	0	0	17421	17014	2	97	20616.6	20431.1	10.415	889.5	727	2510	16	6346	2292.5	104.65	18.335	154.25	11891.5	20.4	168	92	176	92	174	96			5.2	2	1		1
65633	1.13502	3	1	1	57	3	3	4	0	1	1	0	0	1	0	1	1	0	31700	36617.6	1	98	32591.9	24392.9	6.53	508.5	504	1650	137	6481	1212	119.5	12.85	128.2	9984	26.8	138	88	136	90			70021.4	120	5.5	2	1	2	2
65637	8.77691	4	1	1	66	4	3	4	1	1	1		0	0	1	0	0	0	6358.06	6283.46	1	99	6089.12	4904.59	17.93	3455.5	129.5	1254	21	8614	2236.5	118.35	11.905	114.6	12255	25.5	130	68	124	60	128	60	15122.8	96	4.9	1	2		2
65645	5.56564	4	1	1	80	3	3	5	0	0	2		0	1	0	1	0	0	38666.7	42427.8	2	91	57437.3	48728.2	10.13	1705.5	2973	6931.5	1	3.5	1336	240.45	12.78	106.2	11245	24.1	136	58	128	66	128	64	84776	129	5.9	2	1		2
65675	-1.55001	1	1	1	66	1	3	4	1	2	1	0	0	0	0	1	1	0	11568.9	11794.3	1	102	14308.1	16910.2	4.815	350	241.5	1093	107	1145.5	691	82.9	9.775	112.45	3278	44.8	116	74	104	76	110	76	21508.7	117	6.3	2	1	2	2
65679	-4.12095	1	1	1	69	5	3	4	0	0	1		1	0	0	0	0	0	10298.2	10827	1	95	16258.9	13793.6	2.555	470.5	1315	2875	1.5	429	882	5.25	5.905	61.95	5502.5	24.1	152	102	144	98	146	98			5.6	2	2		1
65683	-2.64076	1	1	1	51	5	1	2	1	1	1		0	0	0	0	0	0	7879.75	7851.28	2	92	4920.68	3946.55	4.76	204.5	559.5	1604.5	84	2293	854	65.8	7.805	90.9	5395	25.2	112	78	120	76	122	74			6.2	2	2		2
65699	-3.6751	1	1	1	50	3	2	3	1	2	2		0	0	0	0	0	0	152467	154001	1	94	137070	343773	5.36	196.5	1.5	236.5	2.5	4744	117.5	9.55	6.7	86.45	5102	31	100	72	104	70	102	72			5.7	2	2		2
65707	2.74232	3	1	1	75	3	2	3	1	1	2		1	0	1	1	0	0	62704	73870.7	1	94	73824.7		42.91	294	4	110	19	0	606	13.9	12.77	97.5	739	27.9	132	58	130	56	126	54			5.6	1	1		1
65711	0.668513	2	1	0	46	5	2	3		1	1	0	1	1	0	1	1	0	11113.6	11073.5	3	90	6940.13	18339	6.835	368	110	995	34.5	405	3745	47.9	14.92	176.65	5289.5	27.6	116	68	114	70	112	68	22642.2	164	7.9	2	1	5	1
65712	2.05774	3	1	1	75	2	3	4	1	2	1	0	1	0	0	0	1	0	14090.1	14599.3	2	90	15556.3	12476.2	10.35	1077	29.5	362	80	3058	1293	101.3	14.115	116.2	4822.5	36	108	50	108	54	96	44	27911.1	109	5.8	2	2	2	1
65713	1.01236	3	1	1	72	3	1	1	0	1	1		0	1	0	0	1	0	14078.2	14841.4	1	91	15940.4	20072.1	6.74	819	1407	6221	18.5	182	7064	19.3	8.875	168.75	14892.5	29.5	126	68	124	72	124	72			8.1	2	2		2
65714	2.62107	3	1	1	72	3	2	3	1	1	2		1	1	0	0	1	3	64271.6	68262.5	1	94	51829.6	37703.6	11.325	523	18	523.5	86	5376.5	463.5	122.7	15.05	165.85	6467.5	28	134	48	124	36	126	40			8.3	2	2		1
65719	0.0620639	2	1	1	68	5	1	2	0	0	1		0	0	0	1	1	0	11145.6	12081.7	2	96	9246.93		9.63	130	118	148	0	0	156	47	13.38	193.9	422	20.1	136	74	128	68	130	66	0			2	1		2
65726	7.39554	4	1	0	23	5	3	4	0	0	2	0	0	0	0	0	0	0	15196.9	16091.4	2	101	43156.6	44162.7	23.145	566	148	1648	168.5	22734.5	1251.5	227.9	11.99	163.85	25950.5	22	128	70	126	78	134	64	34427.2	101	5.4	2	2	1	2
65736	-1.76254	1	1	1	71	5	2	3	0	1	1	0	1	1	0	0	1	0	16439.5	17616	1	100	19975.2	14524.2	13.18	239	181.5	1612	31.5	476.5	582	50.25	7.38	100.55	2883.5	28.2							42941.1	121	6.9	2	2	1	1
65738	0.712492	2	1	0	35	3	2	3	0	1	1	0	0	0	0	0	0	0	18025.3	19114.9	1	97	10704.5	8610.77	10.485	588.5	1659	3642.5	93	2832.5	1457.5	51.15	11.135	135.9	9684.5	26.9	130	72	128	74	128	78	43780.1	100	5.4	2	2	2	2
65739	1.86185	3	1	1	71	3	3	4	1	0	1		1	0	0	1	1	0	58205.3	61609.1	2	98	63500.3		13.43	467	230	331	199	0	1510	112.8	15.42	144.5	2270	23.6	126	76	128	72	134	70	134423	99	6.3	2	1		1
65740	-0.607836	2	1	1	68	4	3	4	1	2	1	0	0	1	1	0	1	0	10098.4	10212.2	1	102	15517.9	14598	5.88	703.5	157.5	3798	12.5	3	625	118.7	8.485	93.35	4596	38.8	128	78	128	84	124	84			7.3	1	2	6	2
65741	0.0959737	2	1	0	26	1	1	1	0	2	1	0	0	0	0	0	0	0	38560.5	39812.4	2	102	76299.7	79881.8	5.6	693.5	43.5	520	10.5	3061.5	279.5	47.55	8.73	187.05	3915	31.3	136	70	136	62	136	48	77153	98	4.8	2	2	5	2
65742	2.45622	3	1	0	30	1	2	3	1	0	2	1	0	0	1	1	0	0	34887.4	35069.2	2	94	25003.3	20279.6	9.435	648.5	44	897.5	74.5	12577	405	32.1	14.47	185.7	13998	23.7	118	78	118	74	120	78			5.3	1	1	12	2
65745	-1.50833	2	1	0	27	3	3	4	1	1	1	0	0	0	0	1	0	0	69082.2	70155.8	2	103	51401.4	41347.6	5.6	154	110.5	575	76.5	3349.5	392.5	175.05	5.815	93.95	4504	28.1	100	64	120	76	114	80	160683	95	5.3	2	1	1	2
65751	6.55775	4	1	1	54	1	2	3	0	1	1	0	0	1	0	0	1	1	22446.3	22366.7	2	94	31004	37201.5	12.83	531	590	2523.5	219.5	17699.5	1810.5	165.6	19.91	188.1	22843	26.2	126	84	128	84	132	82	43221.3	123	7.4	2	2	4	2
65752	1.30191	3	1	0	21	5	3	4		0	2		0	0	0	0	0	0	14385.7	15565	2	101	8008.57		18.6	191	36	403	102	1274	407	142.2	12.64	112.7	2222	22.5	114	68	110	76	110	72	33301	98	5.1	2	2		2
65760	8.64304	4	1	0	41	1	3	5	1	1	2	0	0	0	0	0	0	0	37402.7	37784.4	2	102	117312	122014	12.485	1817.5	1416	15023	23.5	6375	17489	207.45	10.845	112.75	40326.5	28.9	112	80	112	78	106	74			5.9	2	2	1	2
65761	6.14696	4	1	0	31	3	3	5	1	0	2	0	0	0	0	0	0	0	67671.2	73410.3	3	90	41110.4	33069.5	24.075	831	676.5	2538	143	790.5	2764	234.3	15.55	133.1	6912	23.2	112	76	110	76	106	76			5.1	2	2	3	2
65770	2.36738	3	1	0	40	1	1	2	0	1	1	0	0	0	0	0	0	0	37402.7	40836.3	2	102	76512.4	79579.3	8.005	593	35.5	873	225	9807	1052	89.2	18.155	132.4	11992.5	25.9	118	70	110	68	108	64			5.2	2	2	3	2
65771	0.346821	2	1	1	55	5	3	4	1	1	1	0	1	0	0	1	1	1	16575.8	16910.4	1	94	9336.75	6987.94	10.355	382.5	296.5	1203	79.5	2610	1591.5	86.6	10.8	140.3	5780.5	28.9	126	74	118	66	124	74			5.5	2	1	3	1
65773	-1.81556	1	1	0	34	4	3	5	1	2	2	0	1	1	0	1	0	1	22937.9	23181.8	1	100	28090.4	39025.6	7.98	364.5	372.5	1335	2	3179	1491.5	40.2	7.375	109.7	6380	49.7	138	80	140	78	136	82			10	2	1	1	1
65774	7.81865	4	1	0	24	1	1	2	0	2	2	0	0	0	0	0	0	0	37911.4	38428.2	2	103	28366.4	23007.3	9.655	1002.5	61	9010.5	28.5	13178.5	6136	47.8	17.295	304.55	28414.5	34.9	124	78	126	80	118	80	74470.4	109	5.6	2	2	2	2
65783	-1.559	1	1	0	25	3	3	5	1	0	2	0	0	0	0	1	0	0	124820	131240	1	91	209260	254875	11.51	250	34	2008.5	68	4488.5	3830	49.1	7.7	76.7	10429	24.8	110	54	112	58	114	56	302188	79	5	2	1	2	2
65787	0.972668	3	1	0	39	3	3	4	1	1	2	0	0	0	1	0	0	0	86986.7	91060.1	2	94	66717.5	199630	9.77	432.5	24.5	693.5	30.5	10864.5	523.5	49.35	12.88	142.65	12136.5	28.4	106	72	112	72	104	74	189139	101	5.3	1	2	3	2
65791	-3.35587	1	1	0	24	5	3	4	1	2	2	0	0	0	1	1	1	0	19775.1	19464.3	1	96	14261		4.7	48	21	186	3	2583	300	196	2.57	39.3	3093	34.1	122	70	124	70	126	68			5.4	1	1	3	2
65796	7.37975	4	1	1	56	4	2	3	0	0	1	0	0	0	0	0	0	0	26135.9	28479.5	2	101	42658.6	38365.7	17.71	1509	211	925	50.5	10919.5	544	258.4	12.32	150.05	12650	20.6	116	70	112	74	116	76			5.2	2	2	5	2
65799	7.66378	4	1	0	21	5	3	4	1	1	2	0	0	0	0	0	0	0	15572.1	16108.2	2	94	9895.08	8438.83	28.03	519	534	2135.5	22	97	1468	48.15	23.64	291.95	4256.5	27.9	110	60	116	62	110	60			5	2	2	8	2
65804	8.50335	4	1	1	59	3	3	4	1	2	1	0	1	0	1	1	1	0	185034	192737	1	97	286889	318575	11.72	1492.5	53.5	5536.5	65	12487	1002.5	78.4	25.81	220.5	19144.5	31.6	140	78	138	80	142	76	378514	93	5.6	1	1	3	1
65807	2.77188	3	1	0	49	3	3	5	1	2	2	0	1	0	0	0	0	0	108408	108976	2	98	60168.9	45032.4	8.665	802	1938	5590	66	6224	1857.5	43.45	16.515	153.45	15675.5	31.6	116	66	124	68	122	70	231663	119	5.8	2	2	3	1
65808	-3.56848	1	1	1	65	4	2	3	1	1	2	0	1	0	0	1	1	0	7323.7	7610.15	2	100	9574.14	19424.1	3.42	255	6	1721	27.5	0	260.5	30.8	8.59	84.15	2015	26.2	126	72	126	70	120	70	19844.3	105	6.2	2	1	2	1
65812	5.66599	4	1	0	30	5	3	5	0	0	1		0	0	1	1	0	0	14894.8	16100.1	2	92	9890.1	8434.58	10.33	1574.5	1215.5	5075	41.5	0	4364.5	73.4	16.445	214.75	10696.5	21.9	120	84	122	82	114	84	32738	97	5.9	1	1		2
65820	5.66369	4	1	1	77	5	1	2	0	1	2		1	0	0	0	1	0	9681.89	10696.9	1	93	16960.3	21368.1	7.99	1309	4917.5	11782	0	47603.5	568	84.35	6.92	32.25	64871	26.4	154	56	156	56	154	54			6	2	2		1
65822	-1.89405	1	1	1	63	3	1	2	1	2	1	0	0	0	1	0	1	0	88617.8	89088.7	1	91	84576.8	61525.7	4.625	538	3	148	23.5	0	863.5	22.25	10.17	128.45	1038	30.2	122	68	128	76	124	64	186602	106	5.5	1	2	1	2
65823	-2.18369	1	1	0	37	1	1	2	0	1	1	1	1	0	1	1	0	0	46446.8	47702.4	1	102	35212.2	28559.8	7.655	204.5	20.5	426	14.5	5868.5	325	17.05	6.635	132.95	6654.5	29.5	132	92	132	86	132	90	92443	96	5.2	1	1	12	1
65824	-0.717578	2	1	1	57	3	3	5	1	2	1	0	1	0	0	1	1	0	104228	104101	2	95	57477.6	43018.1	14.91	224.5	385.5	1249.5	50	1033	902.5	18.85	14.31	96.6	3620.5	30.5	138	78	148	80	126	72			5.9	2	1	6	1
65827	0.878851	3	1	0	42	1	3	4	1	1	2	0	0	0	1	1	1	0	37402.7	37112.3	2	102	19053.7	14493.4	12.23	412.5	47.5	815	147	3662	1192.5	46.65	10.825	179.45	5864	29	130	80	128	80	124	80			6.2	1	1	2	2
65837	-0.893595	2	1	1	66	4	3	4		2	1		1	1	0	0	0	2	11212.5	11300.2	1	100	10950.7		7.47	400	14	207	155	0	414	135.8	8.08	113.5	790	31.2	156	68	160	72	146	66	28345.7	171	6.5	2	2		1
65838	2.65965	3	1	1	63	2	3	4	1	2	1	0	1	1	1	1	1	0	11061.2	11020.3	1	95	11742.7	30663.8	8.83	401	112.5	1375	23.5	17212.5	1392.5	76.4	11.195	191.95	20116	30.7	138	66	150	62	142	68	21509.2	134	6.8	1	1	1	1
65840	-2.7241	1	1	0	21	5	3	4	1	1	2		0	0	0	0	0	0	12395.6	12971.1	1	102	25450.1	26043.5	4.29	389.5	38	128	62	514.5	182.5	91.95	10.84	47.15	925	27.1	120	54	114	60	118	56	0			2	2		2
65841	5.72015	4	1	1	63	3	3	5	1	2	1	0	1	0	0	0	1	0	85242.6	86042.1	1	93	88683.3	64513.1	23.14	609.5	20.5	1106.5	9.5	5328.5	1324	134.65	19.745	169.9	7789	34.2	114	72	110	64	118	68	188935	116	5.7	2	2	5	1
65849	0.356205	2	1	1	74	3	2	3	0	2	1	0	0	0	1	1	0	1	17753.4	18715.9	1	101	17768	12925.4	14.53	559.5	496	1538.5	99.5	3	915.5	45.8	9.815	145.15	3052.5	38.8	124	56	118	34	120	42			5.6	1	1	1	2
65850	0.627225	2	1	1	58	1	2	3	0	1	2		0	1	0	1	1	0	25118.5	25612.3	3	92	35502.9	42599.7	9.6	435	1117.5	2838.5	69.5	2711	540.5	29.05	12.065	176.15	7277	25.6	122	66	126	70	126	70	49493	211	11	2	1		2
65854	-4.91727	1	1	1	56	5	2	3	1	0	2	0	1	0	1	1	1	0	11690.4	12008.4	3	90	9283.36	6947.97	3.51	132.5	56	266	1.5	1139.5	270	32.05	4.245	68.55	1733	24.5	138	72	138	72	130	76	25471.3	100	5.6	1	1	4	1
65856	-1.86913	1	1	1	63	4	3	4	0	2	1	0	0	0	0	1	1	0	8060.57	8123.63	1	93	7872.38	6340.94	5.305	158	24.5	1455	315.5	12916	1045.5	93.35	7.625	54.35	15756.5	36.2	122	74	118	74	106	66			5.1	2	1	2	2
65862	6.34974	4	1	1	54	3	3	4	0	1	1		1	0	0	0	1	0	27227.9	27194.7	1	101	40479.4	40442.8	10.925	1248	2024	5969	49.5	20688.5	2509	83.6	20.095	121.65	31240	28.6	130	82	122	80	130	80			5.8	2	2		1
65868	7.96732	4	1	1	70	3	3	5	1	1	2	0	0	0	1	0	0	0	53069.1	57205.2	2	90	61441.1	52124.9	20.31	1321	602	3460	93	13002.5	4212.5	78.75	18.795	201.6	21370	29.3	112	66	118	64	118	66			5.4	1	2	1	2
65876	0.00624575	2	1	0	36	4	3	4	0	2	1	0	1	1	1	1	1	0	21288.2	20984.7	1	102	40157.4	55790.2	10.725	297.5	17	271	34	304	317	134.3	12.23	108.45	943	46	138	76	134	80	122	72	43636.2	100	6.7	1	1	6	1
65877	-2.63116	1	1	1	76	4	3	4	0	1	1	0	1	1	0	0	1	0	10123.3	10321.6	1	93	10002.4	8056.61	8.59	363	82	676	0	5401.5	384	31.6	5.56	85.25	6543.5	26.7	174	60	172	56	170	54	0			2	2	1	2
65883	-0.579186	2	1	1	79	4	2	3	0	0	2		1	0	0	0	1	0	7199.33	7568.24	1	93	5297.78	4983.74	6.2	652	611	2211.5	59	8475.5	1078	90.1	6.75	90.5	12435	21.9	170	62			168	48			6.2	2	2		1
65885	-4.79221	1	1	1	69	3	3	4	0	0	1		1	0	0	1	1	1	21941.5	21717.6	1	99	16489.5	11995.3	3.705	245	34	257.5	75	791	671.5	14.2	7.32	44.3	1829	21.9	132	58	132	56	126	60	51575.9	110	5.9	2	1		1
65889	2.21653	3	1	0	30	2	3	4	0	2	2	0	0	0	0	1	0	0	37080.5	37488.4	1	103	64355.1	67376.3	11.265	539.5	38	1047.5	119	11048.5	1072.5	88.35	12.255	155.55	13325.5	33.9	140	74	140	86	136	82	72649.3	110	4.5	2	1	4	2
65901	9.42998	4	1	0	22	5	3	4	0	0	2	0	0	0	0	0	0	0	11164.4	11468.3	2	93	32931.7	40916.9	21.395	1023.5	1351.5	4450	90.5	3996.5	1609.5	149.85	22.065	276.9	11498	22.3	104	60	104	68	108	68			5.2	2	2	4	2
65905	5.62301	4	1	1	54	5	1	1	1	0	1	0	1	0	0	0	0	0	15728.7	15671.8	2	91	9822.11	7877.65	6.99	989	2684	7643	44.5	296	1379	86.65	25.92	194.15	12046.5	23.4	146	98	146	104	144	102			5.3	2	2	1	1
65909	8.66149	4	1	0	35	5	3	5	1	0	2	0	0	0	0	0	0	0	19091.2	19659.3	1	91	10115.2	8626.57	13.08	1392	820	13469.5	127.5	15126.5	14685	205.25	12.36	121.1	44228.5	19	112	56	112	60	112	68	42060.8	99	5.1	2	2	2	2
65910	3.7887	4	1	0	36	5	3	5	1	2	2	0	0	0	0	0	1	0	13602	14414.2	2	100	7416.49	15246.3	12.26	744	1276	6898.5	66.5	2369	4142.5	106.85	20.355	108.8	14752.5	31.1	122	82	122	86	124	80	29536.1	112	6	2	2	3	2
65915	-1.09048	2	1	0	37	1	2	3	0	1	1	0	0	0	0	1	1	0	30626.6	36447.7	2	90	25986.2	21076.8	5.37	718	921.5	2480.5	77.5	4641.5	447	68.5	8.44	84.45	8568	26.5	128	68	128	72	126	70			5.7	2	1	2	2
65923	22.7523	4	1	1	62	3	3	5	1	0	2	0	0	0	0	0	0	0	138076	141933	2	91	152443	129328	50.535	2328	2410.5	16933	249	3166	20561	540.2	28.76	82.1	43319.5	20.7	98	66	96	64	102	66	283600	86	5.4	2	2	1	2
65925	-0.0748623	2	1	0	23	5	2	3	0	0	2	0	0	0	0	0	0	0	29739	30589.3	2	94	25612.6		7.79	295	43	113	168	0	800	189.3	10.18	104.6	1124	19.3	110	60	108	56	104	58	0			2	2	2	9
65931	0.906428	3	1	0	22	5	1	2		0	2	0	0	0	0	0	0	0	10141.4	10817.6	3	90	5565.93	4746.8	7.995	256	93	687	322	4071.5	744	172.85	13.18	114.6	5917.5	18.2	114	74	114	70	114	72	23144.1	97	4.9	2	2	4	2
65946	1.25462	3	1	0	34	3	3	5	0	0	1	0	1	0	1	1	1	0	15415.3	15856.8	1	93	25778.5	31397.8	17.735	634.5	2	344.5	5.5	7736	157	41.35	13.765	95.75	8245	22.5	98	62	104	62	100	70			5.3	1	1	2	1
65950	-0.939855	2	1	0	32	4	3	5	0	2	2	0	0	0	0	0	0	0	23471.4	23675.6	1	100	43795.3	43401.3	4.29	359.5	31.5	314	2	3451	292.5	142	8.06	115.8	4091	31.7	104	76	114	78	114	76			4.2	2	2	3	2
65956	-0.272702	2	1	0	37	3	3	4		1	1	0	0	0	1	1	0	0	86986.7	89821.1	2	94	146023	168428	5.63	310	49	612.5	130.5	0	993	180.35	7.295	138.9	1785	25.1			96	64	100	66			5.6	1	1	2	2
65971	2.89226	3	1	0	30	3	3	5	0	0	2	0	0	0	1	1	0	1	80069.4	86138.3	1	98	140035	161522	9.745	1359	1761	4209.5	3	1591	1652	22.35	12.185	184.05	9216.5	24.7	118	82	122	88	116	88			5.5	1	1	3	2
65978	-1.30776	2	1	1	57	3	3	4	1	2	1	0	0	0	0	0	0	2	145224	145047	1	98	215903	239749	7.31	332	989	2741	58.5	1957	884	73.3	9.24	101.45	6629.5	34.4	122	78	134	78	148	80	292624	115	5.4	2	2	4	2
65986	7.17895	4	1	0	45	3	3	5	1	1	2	0	0	0	0	1	0	0	82864.9	86441.1	1	99	47726.8	119699	14.35	1007.5	622.5	7774.5	79.5	16840.5	10670.5	227.2	12.655	105.15	35987.5	29.5	116	76	118	84	120	80			5.1	2	1	2	2
65988	5.65674	4	1	0	20	5	3	4	0	0	2	0	0	0	0	0	0	0	21763.2	22385.5	2	92	12536.1	37510.1	10	1551.5	1524.5	3131	64.5	8265.5	982	42.45	20.09	188.2	13967.5	19.4			108	76	114	76	51544.1	85	5	2	2	3	2
65990	-1.17375	2	1	1	53	5	1	2		2	1		1	0	0	0	0	0	17232.7	17489.5	1	100	20095.9	16117.6	7.455	206	71.5	612	12	6334	721.5	23.15	11.465	130.3	7751	34.8	168	92	164	86	162	90			6.4	2	2		2
65994	2.11662	3	1	1	62	4	2	3		2	2		1	1	0	0	1	0	7903.07	7964.89	2	99	5575.44	6879.49	2.735	1339.5	74.5	5749.5	5.5	1780.5	12264	55.9	13.29	101.05	19874	30.5	170	88	174	88	168	88	18135.2	133	6.6	2	2		1
65999	-1.84157	1	1	1	69	2	3	4	0	0	1		1	1	0	0	1	0	9404.31	9554.95	2	93	10093.7	11929.3	5.035	616.5	552	1541	34.5	691.5	561	21.5	9.58	112.15	3380	23.6	136	68	134	70	136	72			6.8	2	2		1
66001	4.59777	4	1	1	62	3	3	5	1	2	2	0	1	1	0	0	0	0	100988	99957.3	1	99	99895.1	125787	15.75	879	388.5	1905.5	127.5	16227.5	1253.5	169.75	16.035	76	19902.5	32.4	154	84	152	74	156	78			6.7	2	2	1	1
66003	3.34523	3	1	0	24	4	3	5	0	1	2		1	0	0	1	0	0	25815.9	26556.7	2	101	50820.3	50363	9.71	292	78.5	1637	108.5	11381.5	1566.5	124.85	20.72	137.8	14772	26.9	144	66	142	70	144	64			5.5	2	1		2
66013	0.721342	2	1	0	23	2	1	2	0	2	2	0	0	0	0	0	0	0	35339	35820.7	2	90	26441.6	21446.1	6.495	414.5	830.5	2426	140.5	4569	331.5	13.7	15.92	174.9	8297.5	32.5	112	70	110	66	118	66	0	103	6	2	2	10	2
66015	5.48243	4	1	1	64	5	3	5	1	1	2		1	0	0	0	1	0	7926.3	8333.3	2	96	9449.32	51038.6	17.78	785.5	1028.5	4370	196	1758.5	4005	240.95	16.51	110.35	11358	25.1	104	56	96	52	94	54	16491.8	106	5.7	2	2		1
66021	1.84543	3	1	0	33	5	3	5	1	1	2	0	0	0	0	1	0	0	25461.6	25330.6	1	93	52606.3	60678.1	12.845	620	4	2767	374	7768.5	2091	96.5	10.27	130.3	13004.5	26.2	116	68	108	66	106	58			4.8	2	1	1	2
66026	1.4194	3	1	1	65	3	3	5	1	2	2	0	1	0	0	0	1	0	65748.4	66365	2	99	50388.9	36655.6	9.075	435.5	272.5	804.5	221.5	2208.5	1039	197.15	11.175	122.9	4546	36.3	122	80	134	80	126	80	145727	110	5.6	2	2	3	1
66029	0.932838	3	1	0	25	3	3	4	1	0	1	0	0	0	0	0	0	0	108411	112153	1	91	178827	217808	10.645	579	109.5	1217.5	224.5	5738.5	617	126.3	10.165	111.9	7907	22.9	102	44	110	32	110	40			5.2	2	2	2	2
66032	-1.89539	1	1	0	36	2	3	4	1	1	2	0	0	0	0	0	1	0	30626.6	32055.1	2	90	18876.7	48454.6	10.795	429.5	12.5	270.5	105	715.5	621.5	100.55	5.965	73.6	1725	29	108	50	104	54	108	52	65355.4	99	5.6	2	2	3	2
66041	7.40375	4	1	1	58	1	2	3	1	2	2	0	0	0	1	1	1	0	31872.1	32498.7	2	96	60890.8	73062.4	13.755	855.5	102.5	1269.5	232.5	11592.5	1300.5	66.2	28.15	231.65	14497.5	33.7	122	72	122	74	118	74			6	1	1	2	2
66049	-3.4573	1	1	1	73	2	3	5	1	2	2	0	1	0	0	0	1	0	12343.6	12789.6	3	90	20468.7	16415.9	2.7	472.5	656	1905	17.5	5673.5	624.5	26.15	7.285	47.55	8876.5	32.5	142	74	146	68	142	70	24451.5	105	5.2	2	2	4	1
66051	-1.24989	2	1	0	40	3	3	5	0	2	2	0	0	0	1	1	1	0	30451.1	30372.9	2	101	47026.5	46984	28.955	25.5	20	32	0.5	0	399.5	1.1	11.655	43.1	452	38.7	126	88	122	90	126	86			5.9	1	1	1	2
66059	3.6395	4	1	1	60	2	3	4	1	1	1	0	0	0	1	1	1	0	11019.4	11234.2	3	91	19419.6	21803.8	8.755	518.5	375.5	2170.5	8.5	19324.5	2093.5	63.05	13.875	192.8	23972.5	29.2	114	64	120	64	124	72			5.2	1	1	1	2
66061	1.63458	3	1	0	34	3	1	1	0	0	1	0	1	0	0	0	1	1	22295.8	23482.1	3	92	19661.7	15816	8.695	587	4	185	19.5	1013.5	923	38.95	17.835	186.05	2145	24.3	126	84	122	84	126	88				2	2	8	1
66068	-3.11582	1	1	1	76	5	2	3	0	0	1	0	1	1	0	0	0	3	6945.35	7467.83	1	103	5715.64	30871.9	5.295	446	1089.5	2542.5	141	0	1225.5	28.9	4.625	94.9	4998.5	21.2			152	48	150	56	18203.7	138	8.9	2	2	2	1
66075	15.4787	4	1	1	69	5	3	5	1	0	1	0	0	1	0	0	1	0	12580	13271.1	1	92	15048.4	10941.9	21.235	2381.5	11157	14636.5	472.5	0	12802	96.65	16.265	380.3	39068	18.2	102	64	98	60	104	56	0			2	2	1	2
66077	2.98145	3	1	1	63	3	3	5	1	0	1	0	1	0	0	0	1	3	22234.7	22519.9	2	94	24187.5	20520	11.615	390.5	31	505	117.5	1585.5	1174	99.45	21.415	171.05	3413	23.7	142	84	146	78	142	76			5.4	2	2	2	1
66089	6.1634	4	1	0	34	3	3	4	0	0	2	0	0	0	0	0	0	0	17802.3	18636	1	102	38703	44641.4	15.31	811.5	48.5	1152	154	12135.5	1050	97.45	19.365	220.8	14540	23.4	122	72	118	66	122	72	45666.5	90	5.1	2	2	3	2
66091	-5.14899	1	1	0	41	3	1	2	0	2	1		1	0	0	0	0	0	32980.7	33092.2	1	95	29454.2	22044.5	2.61	213.5	33.5	280.5	37.5	670	116	7	7.54	44.35	1137.5	62	124	92	116	90	130	80			5.9	2	2		1
66094	1.56175	3	1	0	25	5	3	5	1	0	1	0	0	0	0	0	0	0	14385.7	15565	2	101	41744.8	42718	5.36	425	1226.5	3575	0	1452	919	89.15	17.8	159.6	7172.5	20.8	110	52	106	60	112	58	33301	98	5.2	2	2	2	2
66103	-1.30277	2	1	0	25	3	3	5	0	2	2	0	0	0	0	0	0	2	101419	103801	1	100	58129.6	46759.8	5.41	225.5	516	1449	28	0	480	87.85	10.18	131.95	2473	37.2	116	70	118	74	122	74	223419	99	5.3	2	2	1	2
66108	0.71131	2	1	1	53	5	1	1	0	0	2	0	0	0	1	0	1	0	20111.2	20296.1	1	92	37805.1	44662.1	5.1	334	852.5	2741.5	431	733	1278.5	119.5	6.23	221.95	6036.5	24.1									4.5	1	2	3	2
66109	1.01003	3	1	0	32	3	1	2	0	2	2	0	1	0	1	1	0	0	15561.6	17154.5	1	98	9606.66	7727.66	7.41	1480	4006	7844	1	892	210.5	6.85	12.44	76.6	12953.5	37.7	120	92	118	92	122	86	36922.9	114	5.6	1	1	5	2
66110	3.40505	3	1	1	63	3	3	5	1	1	1	0	1	0	0	0	1	0	105579	104501	1	99	99208.4	72169.5	17.915	655	57	771.5	22	8182.5	649	19.7	20.245	150.55	9682	29.3	140	82	140	84	136	88	248173	108	5.7	2	2	2	1
66116	-4.85904	1	1	0	47	4	3	4	0	2	1	0	1	0	0	0	0	0	28542.4	28714.3	2	101	17836.6	16149.4	3.465	189	196.5	409	6.5	3	303.5	11	3.66	91.35	918.5	55.3	168	86	164	90	162	86			5.9	2	2	6	2
66121	3.13239	3	1	0	47	3	3	5	1	1	2	0	0	0	0	0	1	0	146181	146234	2	91	226414	226210	9.52	763.5	32	5957.5	49.5	1317	14175.5	93.45	8.87	173.05	21531.5	26.6	122	76	118	76	120	76			4.2	2	2	2	2
66132	-1.02511	2	1	0	26	3	3	4	0	0	1	0	0	0	0	0	0	0	29739	30589.3	2	94	25612.6		6.16	712	7	354	20	3759	229	10.4	14.2	94.3	4369	17.7	100	66	94	64	98	68	0			2	2	6	2
66133	-0.160829	2	1	0	40	2	2	3	1	1	1	0	1	0	0	0	1	0	39096.4	46193.2	2	91	47884.3	36423.6	8.515	744	273	820	13.5	2320	463.5	38.1	11.105	130.7	3890	25.2	122	78	130	74	132	64			5.1	2	2	4	1
66135	1.25338	3	1	0	24	4	3	4	0	1	1	0	1	0	0	0	0	0	12861.7	12561.2	2	99	8018.02	6635.82	5.835	665	21	439.5	32	6163	414	86.45	17.985	114.1	7069.5	28.8	126	90	116	78	116	80			5.6	2	2	2	1
66136	3.70747	4	1	0	27	3	3	4	1	0	2		0	0	1	1	1	0	76459	98479.2	3	90	55149.2	44362.3	24.97	817.5	1450.5	4193	26.5	1714.5	1436.5	120.45	14.595	81.35	8821	22.8	92	60	98	70	98	70	226755	83	4.8	1	1		2
66137	-2.40179	1	1	0	20	5	3	4	1	1	2	0	0	0	0	0	1	0	12135.7	13397.9	1	90	33247.6	34022.7	6.225	322.5	99	1820	89	355.5	1799	60.9	6.52	102.45	4162.5	25.6	122	56	118	58	114	62			5.5	2	2	3	2
66139	-2.09841	1	1	0	47	4	2	3	0	0	1	0	1	0	0	0	0	0	21571.3	25887.1	1	102	55841.6	69591.4	6.015	461	18.5	199	42.5	257.5	343.5	50.3	8.56	111.85	861	22.1	140	84	144	86	148	88			5.7	2	2	6	1
66141	0.904154	3	1	1	71	3	3	5	1	0	2	0	1	0	0	0	1	1	69210.2	71836	1	98	71791.2	90399.2	5.885	492	365.5	1698.5	144	2814	1685.5	172.8	15.17	80.45	6707.5	22.1	122	70	124	70	120	68			5.5	2	2	1	1
66153	-3.69303	1	1	1	78	3	3	4	0	1	1		0	0	0	1	1	0	15176.6	16064.1	1	101	16557.2	12044.6	8.24	280.5	16	171.5	10	707	228	22.1	8.79	48.55	1132.5	28	114	70	114	72	114	68			5.8	2	1		2
66154	-3.08301	1	1	1	74	3	1	2	0	1	1		1	0	1	0	1	0	68074.3	74840.5	1	101	112388	95346.5	5.06	279	1	106	9	4292.5	68	24.3	6.785	102.6	4476.5	27.8	144	92	144	94	152	94			5.7	1	2		2
66157	6.554	4	1	1	80	3	2	3	1	0	1	0	1	0	0	0	0	1	47098.6	50542.4	1	95	68422.6	86157.5	7.935	1326	2019	5328.5	60.5	2443.5	1448	198.95	22.69	151.7	11299.5	23.4	144	0	142	62	140	54	110277	101	5.4	2	2	2	1
66161	2.91191	3	1	1	80	3	1	1	0	0	1	0	1	0	0	0	0	0	14979.9	16276.1	1	92	16265.9	20482	21.82	1086.5	202.5	330	14	180.5	216	109.1	15.08	82.25	943	18.8									5	2	2	3	1
66165	4.18324	4	1	0	24	3	2	3	0	2	1		0	0	1	1	0	0	26847.6	28699.1	1	98	46656.2	53815.1	11.91	632	42.5	1106.5	72.5	20290	508	70.25	17.23	159.25	22019.5	37.9	118	80	116	82	118	78			5.6	1	1		2
66169	2.03955	3	1	1	63	3	3	5	1	1	1	0	1	0	0	0	0	0	105296	106646	2	94	106580	134205	8.285	407	49	1179.5	95.5	4774	1300.5	121.55	15.18	165	7398.5	27.7	110	80	118	80	114	78			6.2	2	2	3	1
66177	5.19909	4	1	0	44	4	1	2	0	1	2		1	0	0	0	0	0	22481	23102.2	1	98	14350.5	12993	11.74	881.5	2756	7385	14.5	0.5	3262	46.65	11.765	305.2	13418	26.4	158	100	152	104	154	98	65013	87	6	2	2		1
66178	-0.308166	2	1	1	62	4	2	3	1	2	2	0	1	0	0	1	1	2	10420.3	10827.8	2	96	13622.2	10972.3	12.43	298.5	318	2827	22	14189.5	412.5	74.4	5.64	89	17769	38	94	60	102	56	106	50	27350.2	102	6.1	2	1	2	1
66184	-3.80589	1	1	0	24	4	3	4	1	1	2	0	0	0	1	1	0	0	25807.7	25402	1	100	25737.3	21300.5	2.245	166.5	108.5	278	50.5	1073	395	31.15	10.615	71.25	1905	25	118	76	114	70	110	60			5.7	1	1	2	2
66187	-4.23223	1	1	0	24	3	2	3	0	1	1	0	0	0	0	1	0	0	26847.6	28699.1	1	98	55112.2	67125.8	5.01	193.5	3.5	178.5	9.5	0	390.5	20.1	8.185	64.3	582	28.4									5.3	2	1	5	2
66189	2.65431	3	1	0	47	1	1	2		0	2		0	0	0	1	0	0	31640.3	32717	2	94	101579		12.11	232	44	121	24	0	428	21.4	17.11	282.1	617	24.6	98	74	102	72	102	70			5.5	2	1		2
66192	-0.423799	2	1	1	80	3	3	4	1	1	1	0	0	1	0	0	1	0	32785.9	35446.1	1	94	38070.8	32298.1	6.38	972	9.5	470.5	14	12.5	2233.5	17.4	11.91	121.55	2740	26.5	148	80	132	74	128	78			6.5	2	2	1	2
66201	-5.95127	1	1	0	45	3	3	4	1	1	2	0	1	0	1	1	1	0	152859	159455	1	101	88040.2		2.88	199	20	373	22	3053	408	17.4	3.5	17.1	3876	29.1	126	82	120	84	124	84	327850	116	5.8	1	1	2	1
66202	-0.0777463	2	1	1	61	5	1	1		0	2	0	0	0	0	0	1	0	5201.57	6086.62	2	92	6901.75		6	533	942	3565	31	4404	2210	110.6	7.92	112.7	11152	22.3	134	84			122	72	12401.7	106	6.3	2	2	1	2
66206	3.13383	3	1	1	62	4	3	5	1	2	2	0	1	1	0	1	0	0	7973.88	8036.26	1	100	10110.2	20511.7	9.985	1064	169.5	12184	0.5	0	26087.5	36.2	8.145	87.7	38441.5	30.1	140	100	128	90	146	98			8.2	2	1	1	1
66207	1.34048	3	1	1	80	4	1	1	1	2	2		1	1	0	0	0	0	7663.8	8115.96	1	96	6382.28		9.66	575	1	42	0	0	61	1.8	20.41	179.1	104	38.2	142	32	144	50	138	52	20358.3	121	6.6	2	2		1
66208	-2.21995	1	1	1	53	3	1	2	1	1	1	0	1	0	0	1	1	0	35958.9	38183.1	1	98	56835.5	63112.8	5.295	523	1.5	4193.5	1	1092.5	7447	30	7.87	56.95	12735.5	27.3	146	90	140	98	130	94			6	2	1	2	2
66215	0.167294	2	1	0	47	3	1	2	0	2	2		0	0	0	0	0	0	28813	28739	1	94	22217.3	16628.2	6.21	285.5	273.5	1642	5	1552.5	1513	99.45	14.455	132.65	4986	43.8	118	72	114	70	118	76			5.9	2	2		2
66222	7.79552	4	1	0	47	4	1	2	0	0	2	0	1	0	0	0	0	0	16382.7	17320.3	2	99	12159.8	11009.6	13.5	880.5	49.5	5940.5	340	1308.5	4817.5	250.75	18.375	221.6	12456	21.8	154	110	154	106	150	104	58141.3	102	6	2	2	6	1
66228	2.45986	3	1	0	28	3	3	5	1	0	1	0	0	0	0	1	0	0	115391	120922	1	102	101248	81444.8	12.265	687.5	51	279.5	83.5	0	496	126.85	13.965	171.55	910	22.2	132	68	128	64	128	72			5.3	2	1	2	2
66229	2.31994	3	1	1	71	3	3	5	1	1	1	0	1	0	1	1	0	0	51668.5	53628.7	1	99	50912.7	145862	17.4	554.5	46	643.5	5	12037	507	88.7	8.7	148	13238.5	27.1	136	74	144	82	144	82	126463	99	5.2	1	1	1	2
66234	2.4474	3	1	0	26	3	3	5	0	2	2	0	1	0	0	1	0	0	108504	111984	1	92	62711.8	50445.8	7.665	1243	31	630	59.5	4828.5	756	37.95	19.23	127.05	6305	31.1	128	94	124	92	114	90	241031	100	5.3	2	1	1	2
66239	-0.778598	2	1	1	80	5	3	5	1	0	1	0	0	0	0	0	0	1	14765.7	15876.5	3	91	12151.4	8835.41	8.64	377	77	2800.5	27.5	717.5	684	55.05	11.555	118.95	4306.5	22.3	138	80	136	84	132	78			5.3	2	2	1	2
66240	2.69424	3	1	0	47	5	3	4	1	1	2	0	0	0	0	0	1	0	18194	18423.3	1	92	11813.6	9474.9	6.945	1055	258.5	1778.5	28.5	4048.5	1252.5	136.8	14.715	130.95	7366.5	25.8	108	70	102	74	108	72	39078.1	102	5.4	2	2	1	2
66246	-3.02797	1	1	0	40	3	1	2		2	1	0	1	0	0	0	0	0	152859	163393	1	95	252982	252753	6.83	155	149.5	627.5	117.5	1719.5	753.5	58.5	6.94	86	3367.5	33.2	118	68	124	68	120	62	347343	114	5.6	2	2	10	1
66247	6.46781	4	1	1	70	4	1	2	0	2	1	0	1	0	0	1	1	0	9850.67	10431.9	2	98	10109.2	8142.65	8.835	1152	7	10279.5	8.5	12541	16957.5	153.25	10.745	143.15	39793.5	32	116	72	126	70	124	64	26350	100	5.7	2	1	1	1
66259	0.141005	2	1	0	45	5	2	3	1	0	1	0	0	0	0	0	0	0	16899	17358.6	1	92	32333.5	38198.1	8.84	393.5	64	1985	53	7576	612.5	70.65	10.915	124.1	10290.5	23.2	98	68	100	68	96	70	38875.9	102	6.1	2	2	3	2
66261	0.816338	3	1	1	52	3	2	3	0	1	1		1	0	1	1	1	0	166897	169896	2	91	93805	235263	5.095	533	42.5	2784.5	11.5	8041	5526.5	21.75	12.015	161.85	16406	28.3	166	108	168	104	166	94	333657	95	5.5	1	1		1
66263	5.61972	4	1	1	65	3	3	5	1	0	2		0	0	0	0	0	0	105402	106754	2	92	160312	136004	21.62	971	235.5	2028	95.5	2509	3606	231.5	13.525	120.55	8474	19.5	100	58	104	60	100	52			5.2	2	2		2
66279	12.528	4	1	1	62	4	3	4		2	1	0	0	0	0	0	1	0	8074.68	8165.64	2	92	7913.09	6373.74	29.29	399.5	215.5	2426.5	304	1582.5	3598	570.25	13.115	247.6	8126.5	40.2			110	82	120	86	20625.7	103	4.7	2	2	3	2
66287	-0.568777	2	1	0	47	5	3	5	1	0	1	0	1	0	0	1	1	0	15341.9	16429.1	1	90	74439.8	76515.2	8.175	424	722	1883.5	11.5	3127	881.5	38.45	10.155	140.35	6625.5	24.7	116	78	118	78	120	78			6.1	2	1	1	1
66289	-0.815878	2	1	0	41	3	3	5	1	2	1		0	0	1	1	0	0	116465	118220	2	94	91392.2	68401	7.315	202	64.5	467.5	84.5	1846	550	176.5	10.32	76.7	3012.5	34.5	104	58	92	64	94	62	238501	99	5.3	1	1		2
66293	15.7597	4	1	0	33	3	2	3	1	0	1	0	0	1	1	1	0	0	106710	125265	1	97	70149.5	56428.7	44.785	1758.5	3829.5	16312.5	71	5147	12570	294.95	20.715	108.35	37930	21.6	124	84	120	78	110	78			6.5	1	1	2	2
66294	-0.256366	2	1	1	76	3	3	5		1	1	0	1	0	0	1	1	0	53149.3	56449.5	2	91	42860.4	31178.9	7.7	780	114.5	892	231.5	1923	1471.5	94.25	8.57	106.65	4632.5	27.7	144	78	144	76	142	78			5.8	2	1	1	1
66297	-1.73701	1	1	1	68	4	2	3	1	1	1		1	0	0	0	1	2	6358.06	6381.99	1	99	4467.4	5512.29	7.205	625.5	173.5	564	13.5	2981	373	20.5	11.2	81.6	4105	26.5	136	78	134	74	130	80			5.6	2	2		1
66304	5.76183	4	1	0	30	3	3	5	1	1	2	0	0	0	0	0	0	0	114839	120357	1	91	100775	301538	18.615	1229.5	16.5	515.5	87.5	4612	718	142.75	19.32	145.7	5949.5	29.6	124	74	122	80	126	74			5	2	2	4	2
66307	6.87609	4	1	0	44	4	2	3	1	1	2	0	1	0	1	1	1	0	25454.3	28114.9	2	102	19738.3	33384.4	17.495	1274.5	1088.5	3143	37.5	218.5	1579.5	200.95	16.045	195.55	6067	26.4	114	84	116	82	116	78			6.2	1	1	1	1
66311	-2.09699	1	1	0	39	5	3	5	1	0	1	0	0	1	0	0	0	0	13833.9	14953.4	2	103	10956	8813.07	4.285	341	924	2793.5	4	773	919	23.9	9.175	125.25	5413.5	23	98	64	96	64	92	66	32170.8	133	6.8	2	2	2	2
66312	6.27608	4	1	1	80	3	3	4	1	2	1	0	1	0	0	0	0	0	28280.7	29880	1	99	29861.4	37601.3	27.39	942	42.5	320.5	92	0.5	1090.5	201.8	18.04	133.85	1546	33.2	146	74	142	78	144	78			5.4	2	2	2	2
66317	4.73711	4	1	0	43	3	3	5	1	1	2	0	0	0	0	1	0	0	126435	126594	1	91	112677	84331	13.815	1272	2809	7157.5	69.5	2384.5	973	114.6	14.015	151.25	13393.5	26.3	96	64	106	68	108	66	273630	94	5	2	1	6	2
66326	-2.84322	1	1	0	47	4	1	2	1	1	1	0	0	1	1	0	1	0	16429.8	20771.3	3	90	27904.5	25096.3	3.155	226.5	98	690.5	156.5	4911.5	320	145.55	5.09	52.9	6176.5	27	118	78	120	78	116	78	0	317	13.1	1	2	2	2
66335	1.49566	3	1	0	35	3	1	2	0	1	1	0	1	0	0	1	1	0	15262.3	15991.2	1	98	30708.6	35420.4	7.835	778.5	284.5	832	15	2315.5	823	2.85	15.535	200.05	4270	28.3	124	80	124	82	126	82	33504.5	88	5.9	2	1	5	1
66336	3.68811	4	1	1	71	3	3	5		1	1	0	0	0	0	0	1	1	43078.3	45597.4	1	93	48973.7	41547.9	7.865	939.5	119	450.5	34	1606.5	166	54.05	30.075	131.5	2376	26.7	98	52	104	50	100	48			6	2	2	2	2
66341	-2.16046	1	1	1	51	3	3	5	1	1	2	0	1	0	0	0	1	0	142634	148973	1	100	115167	86194.7	11.495	308.5	98	634	50	0	1291.5	61.4	8.175	73.4	2073.5	28	124	78	122	74	116	76	292566	105	4.6	2	2	2	1
66347	-6.63118	1	1	1	80	3	1	1		0	1	0	1	0	0	0	0	0	29265.7	31405.6	1	95	32369.7	23547.5	1.95	132	10	68.5	1	257.5	54	3.1	2.25	38.25	391	24.4	178	66	178	64	166	68	68523.2	114	5.9	2	2	1	1
66358	-1.8213	1	1	1	64	3	3	4	1	1	1	0	0	0	0	0	1	1	131819	133509	1	102	200491	252457	7.185	428	127	531	7	8.5	224	15.2	14.535	89.7	897.5	29.3	126	68	126	62	126	72			6	2	2	1	2
66371	4.03103	4	1	1	77	4	2	3	0	1	1		1	0	0	0	1	2	10244.8	10769.8	2	99	13549.3	27488.9	21.105	633.5	50	2045	118	699	3287	100.8	17.475	149.35	6199	26.8	112	70	110	70	110	70			5.9	2	2		1
66375	-2.85064	1	1	0	31	3	2	3		0	1	0	0	0	0	0	1	0	59510.7	64240.8	1	99	47067.6		4.42	212	59	712	18	4292	1032	170.9	4.27	34.4	6113	23.1	128	72	134	78	132	76			5.4	2	2	2	2
66381	1.03122	3	1	1	66	4	3	4	0	2	1		0	1	0	1	1	0	5854.55	5900.34	2	99	4130.25	5096.28	12.11	704	85	1713.5	189.5	2293	3259.5	130.35	12.8	66.3	7540.5	34.6	130	78	134	76	126	72			6.5	2	1		2
66389	-0.715743	2	1	1	55	3	3	5		2	1		1	0	0	0	1	0	145343	151393	1	99	134749	100851	5.17	497	284	1202	128.5	5273	786.5	28.15	13	121.15	7674	30.5	110	76	112	70			297319	90	5.8	2	2		1
66397	-2.5149	1	1	1	55	4	3	4	0	2	2		0	0	0	1	1	0	14699.3	14652.4	2	90	26717	24028.3	4	478	1	182	11	1776.5	546.5	9.9	10.785	101.8	2517	38.2			108	72	102	76	0			2	1		2
66399	-0.748531	2	1	1	61	4	3	5	1	2	1	0	0	1	1	0	0	0	6815.2	6994.79	3	90	8799.98	7088.1	11.7	502.5	659	2207	37.5	726.5	928	74.35	6.925	112.6	4558	32.3	118	78	132	82	124	78	0	143	6	1	2	1	2
66402	-2.7361	1	1	1	60	5	3	4	1	1	1	0	1	0	0	0	1	1	121589	120348	1	91	91376.2	66472	3.25	311	1.5	50	7	1431	483	29.2	12.93	82.8	1972.5	26.2	106	60	98	70	104	66			5.8	2	2	4	1
66405	-0.990064	2	1	1	58	4	3	4	0	1	1	0	1	1	0	1	1	0	15601.5	15551.7	2	99	17259.1	29191.3	8.61	300.5	433.5	1273.5	27.5	4821.5	842.5	81.5	9.285	101.1	7398.5	28.7	166	104	156	96	152	90			6.7	2	1	2	1
66421	0.880465	3	1	1	73	5	3	5	1	0	2		0	1	0	0	1	0	12146.1	13015.3	1	96	36052.3	45421.8	13.085	563	106	3100	39.5	0	5886.5	99	11.83	89.8	9132	22.3	134	56	130	56	140	50			6.3	2	2		2
66427	-4.09934	1	1	1	63	4	1	1	1	0	1		1	0	0	0	1	0	8746.77	8644.13	2	97	8376.79		5.65	62	33	137	76	0	226	0.3	8.97	88.7	472	19.2	104	82	108	80	114	74			5.7	2	2		1
66438	-2.64625	1	1	0	44	2	3	4	0	2	2	0	0	0	0	1	1	0	35393	35146.5	2	93	48718.9	50671.8	5.86	214.5	69	399	27	3807	404	47.2	9.71	80.7	4706	30.6	120	78	124	82	122	80	77030	107	5.5	2	1	3	2
66442	9.0537	4	1	0	48	3	3	5	1	0	2		0	0	0	0	0	0	79677.8	83116.4	1	99	45891.2	34346.5	24.295	1465.5	1837.5	5470.5	177	592.5	1749.5	279.95	16.245	156.8	9827	22.9	122	80	122	80	126	78			5.5	2	2		2
66447	-0.0946321	2	1	0	27	4	1	2	0	0	1	0	0	0	1	1	0	0	16995.6	16598.6	2	100	12341	24408.4	8.465	77	21.5	708.5	73.5	22319.5	461.5	97.45	7.08	90.05	23584.5	24.2	110	52	106	0	110	62			5.6	1	1	5	2
66448	-0.858768	2	1	0	44	5	1	2		1	1	0	0	1	1	0	0	0	11113.6	11073.5	3	90	7100.64	5694.95	8.715	425.5	230	4362.5	11	51	11513.5	48.6	6.42	94.25	16168	28	102	72	102	70	106	72			8.2	1	2	5	2
66457	-4.63052	1	1	1	70	2	1	2	0	2	2		1	1	0	0	1	0	16066.1	17530.4	1	90	11158.6	8949.16	2.65	155.5	20.5	88	53	0	169	82.2	4.82	53.35	330.5	40.5	154	90	152	88	132	82	38533	113	6.9	2	2		1
66460	2.56467	3	1	0	37	3	3	5	1	0	2	0	0	0	0	0	1	0	83082	85461.5	2	92	62615.5	50368.3	14.69	614	1013	2689	57.5	3810	1541	58.4	17.3	138.1	9110.5	22.7	110	88	114	86	110	78	196781	102	5.2	2	2	1	2
66464	-0.474375	2	1	0	21	1	3	4	0	1	2	0	0	0	0	0	0	0	37911.4	38922.1	2	103	27750.4	22507.7	12.855	522.5	61	725.5	172.5	1029	1248	127.6	6.175	92.05	3236	29.7	118	78	110	70	116	72	75427.6	97	5.1	2	2	2	2
66472	0.0850992	2	1	1	61	3	3	4	1	2	1	0	1	1	0	0	1	1	113656	115113	1	103	109284	313091	9.76	501	936.5	2836.5	199.5	849.5	1973.5	51.75	9.37	151.15	6795.5	41.3	144	76	138	76	144	78			5.8	2	2	1	1
66473	0.464546	2	1	1	56	3	3	5	1	0	1		1	0	0	0	1	0	144757	145712	1	101	112646	84307.8	10.825	662.5	49	5282	94	6447	412	31.5	10.335	119.2	12284	23.2	140	100	132	94	132	94	327029	105	5.5	2	2		2
66476	0.932646	3	1	1	60	3	3	4	1	2	1	0	1	0	1	1	0	0	131446	130104	1	101	123515	89851.6	8.51	276	15	255	16.5	1757.5	1101.5	15.2	21.185	164.65	3145.5	34	102	54	96	50	98	50	283872	109	5.8	1	1	2	1
66487	-1.61803	1	1	0	31	4	2	3		2	2	0	1	0	0	0	0	0	12556.2	12615	2	99	15286.1	21236.8	3.03	490.5	1820.5	4703	135.5	2606	596	173.7	2.78	69.1	9861	35.4	138	90	140	92	140	88	40038	95	5.3	2	2	1	2
66494	7.58133	4	1	0	47	3	3	4	0	2	1	0	0	0	0	0	0	0	32719.8	34375.3	1	101	18979.6	14205	12.87	877	539	3757	491	24502	1870.5	93.55	25.585	153.65	31159.5	36.8			118	82	128	84	69350	103	4.5	2	2	5	2
66499	-0.539882	2	1	0	21	3	3	4	0	0	1	0	0	0	0	0	0	0	114944	135003	2	101	98913.2		7.12	500	2	317	32	6026	187	5.1	13.19	137	6564	23.2	118	60	116	58	116	62	0			2	2	7	2
66502	-1.88321	1	1	0	20	4	3	4	0	2	2	0	0	0	0	1	0	0	25815.9	25212.8	2	101	30551.4	30276.5	1.995	704	36	332.5	19	4971.5	347	25.95	13.03	73.2	5706	40.8	110	42	100	60	112	66				2	1	2	2
66503	-2.16505	1	1	1	50	4	2	3	1	2	1	0	0	1	0	0	1	0	16118	17802.7	1	96	11058.6		2.55	232	753	2253	152	4123	3206	94.9	8.62	70.8	10487	32.1	108	54	112	56	112	58	49515.6	101	6.5	2	2	2	2
66504	-5.43413	1	1	1	70	3	3	4	1	2	1	0	1	1	0	1	1	1	53028	56320.8	2	94	58049.7	42228.5	3.345	217	372	1801.5	82.5	357.5	336.5	30.4	3.02	39.2	2950	36.1	142	58	146	48	158	62	123010	201	7.4	2	1	3	1
66505	2.82399	3	1	0	34	1	2	3	0	0	2	0	0	0	1	1	1	0	41155.2	40844.6	1	102	30150	24454	11.48	890	48	641.5	112.5	3038	470	83.8	16.315	163.45	4310	23	118	60	112	52	118	56	76738.1	91	5.1	1	1	3	2
66507	-0.11003	2	1	1	74	3	2	3	1	2	2	0	1	0	1	1	1	0	53028	62471.6	2	94	64389.3	46840.3	12.695	616	116.5	976.5	198	4955	1205	41.9	9.69	106.75	7451	31.2	160	58	168	56	168	56	121807	92	5.6	1	1	3	1
66524	-2.66771	1	1	1	51	3	2	3	0	1	1	0	1	1	0	0	1	0	22746.8	23155.6	1	90	35851.8	35819.4	5.385	535	572.5	1514.5	3.5	2695	658.5	12.05	7.285	92.2	5444	26	112	54	112	64	112	60			10	2	2	3	1
66525	5.3716	4	1	0	47	3	2	3	0	1	2		1	0	1	1	0	0	151649	156530	1	101	232995	232784	11.145	1042.5	163.5	700.5	34	330	1231.5	42.9	28.8	203.9	2459.5	28.8	144	96	140	94	146	92	304750	93	5	1	1		2
66532	3.03068	3	1	0	48	5	3	5	1	1	1	0	0	0	0	0	1	0	17501.1	17489.1	1	90	38549	45541	13.46	1425	5487	12736.5	40.5	295.5	2282.5	85.4	7.475	88.35	20842	26.5	104	82	108	74	108	74			5.4	2	2	6	2
66533	-4.04309	1	1	1	79	4	3	4	0	2	1	0	1	1	0	0	1	3	17113.4	17448.7	2	101	16909	34305.2	2.905	274	114	152	18.5	0.5	640	6.65	5.745	112.1	925	31.5	158	96	162	92	156	90			5.5	2	2	1	2
66535	-2.34922	1	1	0	23	5	3	4	0	0	2	0	0	0	1	1	0	0	11743.3	12063.1	1	90	13688.1	28139	3.155	681.5	1350.5	4568	9.5	2306.5	915.5	19.05	8.99	66.45	9150	21.6	106	64	114	72	112	70			5.8	1	1	2	2
66538	1.72858	3	1	1	69	3	3	4	1	1	1		1	0	0	1	0	0	92913.5	93784.9	2	100	71208	204007	8.94	1148.5	99	1120.5	143.5	1611.5	1746.5	100.9	12.525	117.55	4721	25.2	108	66	100	58	104	58	204627	92	5.5	2	1		1
66542	-0.232647	2	1	1	63	4	3	4	1	2	1	0	1	1	1	1	1	0	8883.1	8952.59	2	96	7040.19	5670.65	8.135	457.5	22	180	13	1507	579	6.25	14.165	164.7	2301	35	164	64	170	74	168	72	20243	180	8.9	1	1	2	1
66547	5.56254	4	1	1	65	3	3	5	1	1	2	0	1	0	0	0	1	0	140586	144514	2	91	137195	99803.1	7.2	1724.5	2950	7915.5	6	3.5	2763.5	242.9	12.68	111.05	13638.5	28	136	82	118	74	128	76			5.4	2	2	2	1
66551	1.12296	3	1	0	22	3	1	2	0	2	1	1	0	0	1	0	0	0	33109.3	36756.1	2	98	26930.3		10.69	431	29	930	1	12991	934	43.1	12.2	139.1	14885	32.8	118	56	126	62	132	56	79110.8	90	5.4	1	2	18	2
66552	-1.40161	2	1	0	45	2	3	4	1	1	1	0	0	0	0	0	0	0	34825.5	34314.5	2	93	64292.8	66869.9	5.545	298.5	48.5	1034	87.5	2.5	367.5	92.3	10.3	118.65	1540	26.5	130	78	128	80	126	80	66426.2	99	5.6	2	2	2	2
66554	-3.08521	1	1	1	60	3	2	3	0	1	2	0	0	0	0	1	1	2	167711	169284	1	101	254214		4.8	264	52	580	69	3828	796	69.1	5.46	81.1	5325	28.5	132	78	132	76	128	82			6	2	1	2	2
66556	5.50529	4	1	1	60	3	3	5	1	2	2	0	1	0	0	0	1	0	121589	120348	1	91	162923	205152	12.045	1259.5	870	2550.5	1	9562	330.5	15.9	23.9	184.2	13314	31.2	160	92	156	94	160	92			5.2	2	2	2	1
66559	-0.38278	2	1	0	47	2	3	5	1	1	1	0	0	0	0	0	0	0	38543.3	38089.3	1	90	39483.7		11.46	383	1007	3428	31	1163	672	30.6	9.19	147.1	6301	27.9	114	76	114	76	114	76			4.8	2	2	2	2
66583	1.73793	3	1	1	64	1	3	4	0	1	1	0	1	0	0	0	0	0	9611.68	9576.16	1	98	24523.2	28982.9	13.27	782	224	710	107	2115.5	383.5	86.05	16.86	102.75	3540	28.4	128	90	128	84	126	88			5.9	2	2	1	1
66587	5.91019	4	1	0	47	2	3	4	1	0	2	0	0	0	0	0	1	1	36610.1	37722	1	96	25926.4	19721.1	7.95	882	914	3335.5	255	21991.5	1258.5	71.15	18.79	202.9	27754.5	24.8	128	78	122	72	118	68	73689.2	108	6	2	2	1	2
66589	2.57615	3	1	0	23	3	2	3	1	2	2	0	0	0	0	1	0	0	136373	138492	1	98	77556.7	62387.1	8.46	684.5	1495.5	4403	102	16815.5	1197	108.25	8.585	138.1	24013	36.7	102	74	102	72	108	74			5.4	2	1	6	2
66591	-1.46056	2	1	0	34	3	3	5	1	2	1	0	1	0	0	0	0	0	80355.8	82974.2	1	98	60793.1	48902.4	7.355	251	42	660.5	16	4741	701	16.5	12.735	112.9	6160.5	35	124	88	122	90	118	84	188181	102	4.5	2	2	2	1
66594	1.56496	3	1	1	61	1	2	3	0	2	1		1	1	0	0	1	0	9430.94	9879.5	2	98	6288.57	5043.42	8.31	239.5	58.5	794.5	123	8046	1279	100.85	18.255	127.5	10301	33.6	166	84	176	78	178	80	16771.5	155	6.8	2	2		1
66598	12.0715	4	1	0	37	3	2	3	1	1	2	0	0	0	1	1	1	0	69324.7	85851	2	95	62900.9		16.99	742	93	1150	88	15519	678	252.5	30.87	285.4	17528	27.1	108	68	104	70	106	64			5.8	1	1	2	2
66609	0.85539	3	1	0	49	3	2	3	0	1	1	0	0	0	0	0	1	0	26792.2	27749.7	1	97	24699	18485.5	9.82	326	72.5	1615	88	17340.5	521.5	84.4	10.665	100.25	19637.5	29.7	128	68	128	86	122	84			5.4	2	2	3	2
66612	2.74658	3	1	1	64	2	3	5	1	1	1	0	1	1	0	0	1	0	10739.7	10911.8	2	99	18862.2	21178	17.49	584.5	231.5	1656.5	143	365	1857	175.85	16.03	84.4	4253	25.9	120	68	114	68	110	68			6.5	2	2	1	1
66620	-1.74991	1	1	1	64	3	3	5	1	1	2	0	1	0	0	0	0	0	157270	159287	1	92	120942	87979.6	5.27	499	31.5	2936	79	434	3698	63.15	9.02	81.25	7178.5	26.6	142	102	136	96	150	96	378282	100	5.6	2	2	2	1
66623	1.44005	3	1	1	62	5	3	4		1	2		1	1	0	0	1	1	7289.56	7804.78	3	90	9074.39	6598.1	6.725	710	1077.5	4329	457.5	6292	3295.5	174.2	6.805	106.7	15451.5	26.6	126	62	124	54	124	48	0	248	8.1	2	2		1
66630	0.837916	3	1	1	58	5	2	3	1	2	2	0	0	0	0	0	0	0	14897.5	15360.9	1	101	9849.89	7899.94	4.625	605.5	2955.5	4924	106.5	0	4934	142.55	8.25	126.2	12920	31.2	146	88	130	90	132	88			6	2	2	2	2
66632	-1.15707	2	1	1	58	3	1	2	1	0	1	0	1	0	0	0	0	0	174521	181786	1	95	301792	301519	9.375	208.5	17	365	126.5	2932.5	827	42.65	10.98	127.1	4268	21.7	186	88	192	94	190	88				2	2	7	2
66633	3.49723	3	1	0	41	5	3	5	1	1	2	0	0	0	0	0	0	0	19564.6	20184.1	3	92	12942.7	10380.4	10.78	472	60.5	1510	197.5	2636	1855.5	222.75	12.195	176.85	6259.5	25.8	116	82	120	80	116	82			5	2	2	4	2
66635	-5.88733	1	1	1	78	5	3	5	1	1	1	0	1	1	0	1	1	2	8637.84	9256.02	1	96	10761.7	7824.97	2.5	182	338	951	3	118.5	380	18.05	2.705	44.3	1790.5	26.9	136	62	132	60	140	68	18317.9	142	6.2	2	1	2	1
66642	3.99391	4	1	0	41	3	2	3	1	1	1	0	1	0	0	0	0	1	126717	132639	2	91	102539	76743.8	11.46	314.5	12.5	2559.5	349	43827.5	1471	25.6	10.45	134.3	48219.5	28.2	122	78	116	74	112	74	281966	95	5.4	2	2	2	1
66643	-5.04127	1	1	0	39	5	1	2	0	0	1	0	0	0	0	1	0	0	15875.8	17102.2	1	96	10505.7	8959.55	2.59	10.5	12	48.5	27	0	62.5	5.4	7.975	75.35	150	23.9	104	76	104	78	102	76			5.4	2	1	7	2
66650	-2.02052	1	1	0	25	4	1	2	0	2	1	0	0	0	1	1	0	0	16088.4	16260	1	96	12089.2	23910.5	7.7	151.5	3	275	30.5	5722.5	445.5	32.85	11.33	91.65	6476.5	33.7	116	60	118	48	118	60			5.7	1	1	3	2
66653	-1.90171	1	1	0	42	3	1	2	0	1	1	0	1	0	0	1	0	0	19436	20405.9	2	97	31594.5	31565.9	4.895	268.5	5	417	14.5	4350.5	283	50.9	9.08	122.15	5070	25.8	124	74	130	80	126	84	43379.1	96	5.5	2	1	3	1
66654	-1.89481	1	1	0	47	4	3	4	0	1	2	0	0	0	1	0	0	0	28542.4	28714.3	2	101	38575.4	48073.8	6.975	257	2	131.5	18	2133.5	209	28	10.925	122.3	2494	27.7	116	76	112	74	116	76			5.8	1	2	3	2
66660	-0.716646	2	1	0	37	4	1	2	0	1	1	0	0	0	0	0	0	0	18289.8	19167.6	1	99	23226.2	32267.9	4.015	258	65.5	318.5	170.5	774.5	777.5	241.15	6.925	90.6	2106.5	25.9	122	76	118	70	124	72			5.8	2	2	1	2
66661	-0.631945	2	1	1	68	3	3	4	0	1	2	0	0	0	0	1	0	0	20250.9	20440.9	2	95	15520.1	11290.2	10.84	777.5	339	3836.5	6	634	6120	27.35	7.77	84.15	10935.5	26.1	130	78	132	76	134	70			5.6	2	1	1	2
66662	-0.733745	2	1	0	36	3	3	4	0	0	1		0	0	0	0	1	0	18955.1	22251.1	1	90	42729.9	49286.3	6.735	508.5	1	689.5	19	15132.5	369.5	11.5	8.17	116.45	16211.5	23.3	118	74	116	74	114	78			5.3	2	2		2
66663	4.4832	4	1	1	62	5	3	5	1	0	2	0	1	0	0	0	1	0	9355.57	9645.1	2	97	22106.5	27851.7	11.315	1160.5	253.5	4758.5	107.5	1968	1260.5	118.45	17.39	162.85	8348	23.2	120	82	112	82			16011.3	101	5.3	2	2	1	1
66671	0.821541	3	1	0	46	2	3	5	1	2	2	0	1	0	0	0	0	0	28726.6	29019.7	2	100	90099.5	108110	5.565	415.5	8	855	10	1138	541	226.55	9.235	128.35	2552	35	144	84	144	86	146	86			5.2	2	2	4	1
66672	-1.63951	1	1	1	60	1	3	5	1	2	2	0	1	0	0	0	1	0	8961.04	9135.68	2	94	15792.1	17730.9	8.61	390	443.5	1682	18.5	3461.5	648.5	23.9	12.52	74.9	6254	30.6			120	74	110	74	15508.8	103	5.7	2	2	1	1
66678	-2.80565	1	1	0	21	3	3	4	0	0	2	0	0	0	0	1	0	0	137039	146586	2	101	238306		3.52	83	76	493	6	3888	349	65.2	9.91	88.6	4812	24.9	110	62	114	62	102	58			4.9	2	1	5	2
66685	4.66853	4	1	0	29	1	1	2		2	2	0	0	0	0	1	0	0	33592.3	37970.4	1	103	22360.2	18135.8	8.665	1201.5	443.5	1926	133.5	6827	1668.5	103	21.65	143	10998.5	32.4	104	64	100	58	106	60	73583.4	97	5.3	2	1	6	2
66686	3.67289	4	1	1	50	3	3	5		2	2	0	0	0	0	0	1	0	130229	130070	2	103	193610	193435	6	1283.5	1125	3802	175.5	3356	2932	79.3	17.05	160.5	11390.5	35.5			110	76	104	76			5.3	2	2	1	2
66690	-1.15043	2	1	1	65	1	1	1	0	2	2	0	0	0	0	0	1	0	14067.2	14845	2	102	18009		4.24	807	10	77	17	0	645	7	15.34	103.9	749	30.9	116	70	114	74	118	78	27071.9	102	5.9	2	2	2	2
66695	1.46366	3	1	1	60	3	2	3	0	2	1		1	0	1	0	1	0	21102.4	21214.6	1	98	28719.6	24364.9	8.665	646	331.5	1763	14	9541	919	141.8	9.105	118.95	12568.5	36.5	110	70	116	72	118	72	46583.8	119	6	1	2		1
66698	2.98205	3	1	0	21	3	3	4	1	1	2	0	0	0	1	1	0	0	100807	102674	1	97	163713	199400	14.275	564.5	266	3948	188	5199	2340	189.4	11.465	112.25	11941	25.2	114	58	100	68	110	66			5	1	1	2	2
66699	-1.96876	1	1	0	33	3	3	5	0	2	2	0	0	0	0	1	0	0	105412	111169	2	101	62255.6	50078.8	4.99	200	30	550	18	9315	385	14.8	10.705	106.25	10298	32.8	138	90	134	90	134	80	239271	91	4.9	2	1	6	2
66701	3.20312	3	1	1	75	2	1	1	0	2	2		1	1	0	0	1	0	13928.3	14290.4	2	92	17336.2	20488.9	6.225	462	844.5	4434	96.5	5596	2887	134.55	16.09	179.8	13858	36.4	112	64	118	74	112	66	25003.6	125	6.5	2	2		1
66710	-5.99752	1	1	1	66	5	3	5	0	0	2		0	1	0	0	1	0	9082.31	9548.68	1	96	11102	59965	1.95	85	47	287	0	5916	101	9.7	3.44	26.15	6351	24.7	132	70	138	70	138	68	19455.7	124	6.6	2	2		2
66712	13.8247	4	1	0	31	5	3	5		1	2	0	0	1	0	0	1	0	14221.3	14963.4	3	90	16979.2	14480.4	18.595	1727.5	38.5	14816	178.5	6957	31391.5	75.7	23.855	245.9	53381.5	25.9	112	62	114	64	112	60	30596.1	125	6.6	2	2	1	2
66715	-1.30738	2	1	1	64	4	2	3	1	2	1		1	1	0	0	1	0	9535.35	9609.94	2	101	9312.73	7501.1	4.705	316	476	1563.5	31.5	1516	1285	100.1	8.755	117.75	4872	54.5	164	86	160	76	158	86	21880.8	192	8.1	2	2		1
66716	-2.88821	1	1	0	30	4	3	4	0	1	1	0	0	0	0	1	0	0	21317.3	21013.4	2	96	40212.3	55866.5	4.04	222.5	3.5	237.5	19	5214.5	255.5	14.2	8.685	108.65	5730	27.6	114	68	122	70	104	72	72448.7	107	4.7	2	1	1	2
66720	3.96915	4	1	1	58	4	2	3	1	1	2	0	1	0	0	1	0	0	15044.5	14996.5	3	90	10528.4	9532.51	7.825	476	286.5	4173	302	14468	4344	166.9	8.595	198.55	23573.5	29.1	130	76	128	82	122	82			5.7	2	1	1	1
66724	9.79686	4	1	0	31	3	3	5	0	2	2	0	0	0	1	1	0	0	22188.8	23630.9	1	95	19786.3	59204	15.72	1225	81	1306	36.5	2954	1390	83.4	31.255	309.7	5767.5	40.8	114	50	120	48	118	52			5.9	1	1	1	2
66725	-1.59513	1	1	1	57	3	3	4	1	1	2	0	1	0	1	1	1	0	124264	125259	2	95	96834.3	72474	5.605	641	152.5	1076	91.5	0.5	1241	35.9	6.82	138.7	2561.5	27.9	118	84	118	78	114	74	257541	79	5.3	1	1	1	1
66731	10.4093	4	1	0	46	3	3	5	1	2	2	0	1	0	0	0	1	0	117010	134978	2	99	253303	281280	18.98	1964	1836	16380.5	49.5	19108.5	1836.5	90.75	15.275	190.35	39211	36.2	98	66	98	66	96	66			6	2	2	1	1
66735	7.69925	4	1	0	24	5	3	4	0	2	2	0	0	0	0	1	0	0	27271.8	27454.9	2	101	22988.1	18491.8	39.695	818.5	465.5	2974	111	2370	3171.5	205.95	11.29	148.85	9092	45.9	136	62	136	60	134	64			5.7	2	1	2	2
66747	1.44016	3	1	1	59	3	2	3	1	2	1	0	0	0	1	1	0	0	152467	157587	1	94	261618	290513	11.535	591.5	18.5	1369.5	155.5	5731	1566	67.7	14.17	129.7	8840.5	44.3	116	80	122	74	130	76			6	1	1	8	2
66748	0.82895	3	1	1	73	5	3	4	0	1	1	0	1	0	0	0	1	0	9662.12	9885.04	2	92	14844.3	12593.5	7.695	346.5	486	1855	255.5	11548.5	1012.5	155	10.62	87	15157.5	25.3	154	80	160	76	158	80				2	2	3	2
66754	1.44477	3	1	0	47	4	3	4		1	2	0	1	1	0	0	1	0	19371.5	19651.2	2	95	26399.8	32900.2	11.725	700.5	42.5	5257	62	5802	9258.5	41.85	13.48	75.2	20422	28.3	124	78	130	80	126	78				2	2	1	1
66766	5.44001	4	1	0	39	3	1	2	1	0	1		0	0	1	1	1	0	94698.1	103562	1	101	198875	242226	13.965	857.5	7.5	480	10	17953	503	55.1	21.705	170.9	18953.5	18.8	112	68	114	68	110	66	247969	93	5.9	1	1		2
66777	-0.438332	2	1	0	39	2	1	1	0	2	1		1	1	0	0	0	0	37631.5	37347.5	2	93	71575.7	74936	10.47	626	815.5	4035	251	1948	3056	155.55	4.93	52.05	10105.5	42.4	140	82	132	88	158	88	80229.4	172	7.5	2	2		1
66781	1.29312	3	1	1	68	2	3	4	0	2	1	0	0	1	0	0	1	0	11243.2	11633.3	1	90	14112.8	16679.4	8.715	601	60.5	4164	288	8368	4584	75.85	13.475	92.85	17464.5	31.7	130	62	132	68	128	64	24391.5	154	8.2	2	2	7	2
66788	10.643	4	1	0	31	2	3	4		0	1	1	0	0	1	1	0	0	39040.7	39049.1	2	98	28824.7	23379	14.565	1302.5	105.5	1661.5	144	16067	1253.5	167.3	26.875	257	19231.5	23.2	116	72	112	70	116	64	73364.9	106	5.7	1	1	12	2
66793	-4.4775	1	1	1	50	4	2	3	1	2	2		1	0	0	0	1	2	16851.3	17382.9	2	101	19291.3	32628.5	2.02	116	22	46	73.5	0	121	94.8	4.23	67.25	262.5	30.8			94	74	98	76	47366.7	97	6	2	2		1
66795	1.41021	3	1	0	23	3	1	2	0	0	1	0	0	0	0	0	0	0	34810	37700.1	1	94	78295.2	90308.6	4.755	778.5	24.5	244	3	715.5	574	19.55	25.865	123.1	1561	20.8	130	64	134	72	130	66	92382.3	75	5.5	2	2	7	2
66796	0.741222	2	1	1	70	3	2	3	1	1	1	0	1	0	0	1	1	0	79632.4	82653.6	1	95	62756.3	45652.3	4.685	626	353	1821	19	17667.5	904	55.3	11.785	103.2	20764.5	28.1	126	68	120	66	116	66	158701	117	6.2	2	1	2	1
66804	-2.98416	1	1	1	74	4	1	1	0	2	1		0	1	0	0	1	0	12824.4	13581	2	101	19759	18587.8	7.33	218.5	7.5	89	17.5	0	537.5	5.25	10.265	100.35	651.5	30.4	126	52	110	44	116	40			9.6	2	2		2
66807	0.757633	2	1	0	29	5	3	5	0	0	2	0	0	0	0	0	0	0	9177.3	9603.34	2	92	4941.16	10157.7	8.375	472.5	1.5	1986	8	1073	153.5	38.05	13.725	188.85	3222	19.8	118	78	112	72	118	82			5.4	2	2	3	2
66811	-1.73189	1	1	0	29	5	3	5		1	2	0	1	0	0	0	0	0	9177.3	9548.32	2	92	4912.85	4189.83	7.84	104	39	200	53.5	286.5	452.5	138.25	8.86	88.95	1031.5	29.2			146	80	148	78	20428.5	99	5.4	2	2	2	2
66828	0.0396167	2	1	0	25	3	2	3	1	1	2		0	0	1	1	0	0	116839	120894	2	97	101225	302884	6.07	529.5	50.5	659	41	2826	489.5	65.8	16.6	109.35	4066	25.3	108	66	112	62	104	60			4.6	1	1		2
66832	5.01004	4	1	1	75	4	3	5	0	1	2		1	0	0	1	1	2	7608.03	7606.54	1	99	5981.68	4818.05	11.47	799	134.5	1314	163.5	28779.5	1621.5	212.4	8.715	107.25	32013	25.9	150	86	156	82	156	82			5.8	2	1		1
66834	7.08081	4	1	0	31	4	3	4	1	2	1		0	0	1	1	0	0	14366.9	15220.7	3	90	27456.7	38145.2	18.965	1226.5	1140.5	3626.5	68.5	10595.5	1606	51.65	20.405	204.95	17037	35.7	132	88	128	86	132	88			6	1	1		2
66836	15.494	4	1	0	22	3	3	4	0	0	1	0	0	0	1	1	0	0	35523	37225.6	1	102	27274.2	21939.6	74.775	1633	41.5	387	19.5	4317.5	988	57.35	30.085	155.3	5753.5	18.7	124	66	128	74	122	70			5.5	1	1	4	2
66837	7.94655	4	1	0	24	4	3	4	0	0	2	0	0	0	0	1	0	0	16489.2	16479.1	1	96	10518.9	8705.55	13.69	1525	24.5	1036.5	138.5	17594	1129.5	30.4	20.555	253.9	19923	21.6	114	66	114	64	112	66			4.5	2	1	2	2
66847	0.496327	2	1	0	31	5	2	3	1	0	1	0	1	0	0	1	0	0	16505.3	17550.8	3	91	9030.34	7701.35	9.44	273.5	642	2089.5	0.5	14739	814.5	15.2	14.77	109.2	18285.5	24.8	126	78	126	74	120	74			5.4	2	1	1	1
66855	4.78382	4	1	0	20	4	3	4	0	0	2		0	0	0	1	0	1	17606.6	17743.7	2	95	33955.2	33649.7	5.735	126	18	163	21.5	7.5	931.5	567.1	12.11	98.7	1141.5	24	122	58	122	58	118	60			5.6	2	1		2
66863	-2.57964	1	1	1	77	3	3	5		0	1		0	0	0	0	0	0	70642.1	74773.1	2	96	77068.4	220796	6.005	538.5	33	376.5	52.5	434	553.5	73.35	6.41	78.4	1449.5	22.3	120	72	120	70	112	70			6.1	2	2		2
66872	5.95729	4	1	0	37	5	3	5	1	2	1		0	0	0	0	1	0	22424.1	23525.9	1	92	58380.8	59741.9	12.31	381	195	1206.5	158	5747	1392.5	98.7	25.55	253.6	8699	30.5	114	76	112	74	110	74			5.4	2	2		2
66880	19.487	4	1	0	24	4	2	3		1	1	0	0	0	0	0	0	0	18452.5	18969.5	1	93	19219.8		21.94	387	60	2357	175	53993	1650	210.5	35.66	427.3	58235	27.7	130	48	134	46	124	50			6.2	2	2	3	2
66883	-3.53818	1	1	0	35	3	3	4	1	1	2		0	0	0	1	0	1	109182	117127	2	91	186758		0.9	194	14	106	28	0	85	0.1	5.84	170.2	233	29.2	92	52	74	46					4.7	2	1		2
66885	8.91452	4	1	1	76	4	1	1	0	0	1		1	1	0	0	1	2	6856.24	7260.76	2	95	15135.9	14238.6	8.52	1865.5	4.5	18306.5	2	0	39978	111.55	15.305	75.05	58291	24.8	102	64	102	60	112	56	18599.6	180	8.2	2	2		1
66889	4.10913	4	1	1	59	3	3	5	0	0	2	0	0	0	1	1	0	0	19541.7	22573.1	2	95	20091.5	15037.1	14.595	576	123	915.5	179	2554	2231.5	259.15	12.145	144.45	6003	22.2	110	78	112	76	112	76			5.4	1	1	1	2
66893	5.27987	4	1	1	60	3	2	3	1	2	2	0	1	1	0	0	0	0	168185	169079	1	95	174269	499272	22.895	1871.5	22.5	119.5	16	715	704	36.5	15.765	154.35	1577	54.1	136	82	140	70	144	76	344674	231	8.5	2	2	10	2
66896	-3.41977	1	1	1	64	4	1	2	0	1	2	0	1	0	0	0	0	0	8886.72	9234.29	2	101	6464.02	7975.9	2.445	163	30.5	239	320.5	1750	458	149.4	5.155	51	2798	27.5	154	70	146	76	140	74	24079.5	102	6	2	2	6	1
66904	10.9147	4	1	0	27	4	1	2		0	2	0	0	0	1	0	0	0	11507.8	11239	2	99	13618.7	18920.4	12.915	1210.5	624	1936.5	157	5134	1712.5	188.35	29.31	310.75	9564	17.9	108	64	102	62	102	64	44346.6	84	5.4	1	2	6	2
66911	8.27798	4	1	0	40	3	1	1	0	0	1	0	0	0	1	0	0	0	22697.8	22639.5	2	100	17502	43895	15.665	612.5	260.5	1413.5	1254	8546	1071.5	235.75	18.06	274	12545.5	21.1	114	68	114	62	110	68	0	73	5.4	1	2	4	2
66915	-4.45578	1	1	1	51	3	1	2	0	2	1		1	0	0	1	0	0	32461.8	32422.2	1	101	28857.8	72375.4	3.24	91	82	695.5	148	1694	109	17.7	9.415	54.7	2728.5	32.2	130	90	138	88	134	96			5.5	2	1		1
66918	-3.13098	1	1	1	72	3	1	1	1	2	1	0	1	1	1	1	1	0	32916.6	34960.6	2	103	33190	24144.2	4.77	373.5	896	2726.5	26	2345.5	761	51.7	6.33	62.95	6755	34.6	134	66	116	54	108	60	76767.9	200	7.8	1	1	1	1
66920	-5.34928	1	1	1	77	4	1	1	1	2	1		1	1	0	0	1	0	17113.4	18123.1	2	101	37779.7	46616.1	1.91	248.5	17	1158	9.5	571.5	1636	4.65	4.405	53.85	3392	32.2	150	88	154	88	156	86			6.7	2	2		1
66926	0.686118	2	1	1	51	3	2	3	1	2	1		0	0	1	1	1	0	175545	178639	1	91	296568	296300	3.545	1320.5	1327.5	3081	16.5	1519	1066	14.1	13.06	129	7010	34.2	116	84	118	82	116	80			5.5	1	1		2
66927	0.964884	3	1	0	20	2	3	4	0	2	1	0	1	0	0	0	0	0	51965.1	52673.5	2	101	109096	114218	11.18	522	18	484.5	31	6310.5	516.5	6.85	12.54	183.7	7360.5	32.6	130	54	132	36	130	40	109018	90	5.4	2	2	9	1
66930	-4.57379	1	1	0	41	1	2	3	1	1	1		0	0	0	1	1	0	31640.3	31576.7	2	94	21702.7	16508.3	3.425	343	72.5	178	13	1073.5	333	12.4	6.515	56.9	1670	26.2	104	70	98	70	104	68			5.5	2	1		2
66932	2.95188	3	1	1	60	4	3	4	1	0	1	0	1	0	0	0	0	0	10420.3	10501.8	2	96	15957.9	15012	7.56	1123.5	10.5	521	9.5	3268	527.5	107.15	17.215	147.55	4336.5	22.6	128	70	124	72	122	74			5.1	2	2	2	1
66933	0.603632	2	1	0	34	5	3	5		0	1	0	0	0	0	0	0	0	16770.1	16992.5	1	103	8743.06	7456.36	9.09	724.5	1733	4494	61.5	469	1167	65.8	9.09	144.45	7924.5	21.1	110	80	112	78	116	76	36355.1	93	5.4	2	2	1	2
66936	0.4578	2	1	0	28	5	2	3	0	0	2		0	0	0	0	0	0	14313.3	14892	3	91	7662.32		2.89	914	89	932	8	7	1446	48	17.47	126.1	2482	21.7	130	74	130	70	130	72				2	2		2
66937	1.08831	3	1	0	37	3	1	2		1	2		0	0	0	0	0	0	63557.9	66218.6	2	103	105585	128601	7.73	1198.5	882.5	2506	200.5	257.5	1458.5	35.2	15.76	101.15	5305	26.3	136	86	120	88	124	82			5.5	2	2		2
66941	-2.95446	1	1	0	25	1	3	4	1	0	2	0	0	0	1	1	0	0	42077.4	43345.1	1	102	25525.2	20702.9	6.38	342	191.5	686	11	1031	318	27.25	9.25	79.75	2237.5	24.3	112	66	114	62	112	64				1	1	3	2
66944	3.70993	4	1	1	72	3	3	5	1	1	1	0	1	1	0	1	1	0	79754.3	85970.3	1	97	88609.4	253861	18.35	775	1417.5	4244.5	5	8868.5	1899	125.7	13.215	100.8	16434.5	29.3	148	58	154	58	152	60			6.6	2	1	2	1
66947	4.82833	4	1	1	51	1	1	2	1	1	2	0	0	0	0	0	0	0	29883.5	30471	1	102	20942.7		9.83	1211	141	2045	218	8120	2031	125.7	13.47	194.3	12555	26.1	106	68	114	62	112	66			5.5	2	2	2	2
66955	-0.35284	2	1	0	38	1	3	4	1	1	1	0	0	0	0	1	0	0	39040.7	39049.1	2	98	22995.4	18651	6.385	416	751.5	2294.5	80.5	3415	1066	92.05	10.82	114.65	7607.5	26.5	102	62	98	66	98	66			5.2	2	1	5	2
66957	-0.527377	2	1	1	62	3	3	4	0	2	1	0	1	0	1	1	1	0	136362	134970	1	98	102478	74548.4	8.585	576	34.5	420	141.5	304	1132	34.35	12.525	129.45	2032	33.7	146	74	140	80	142	82	296372	112	5.1	1	1	2	1
66958	2.05943	3	1	1	52	3	2	3	0	1	2		1	1	0	1	1	0	24127.2	24937.5	2	93	19278.5	48350.4	7.085	905.5	291.5	1716	409	2619.5	829	157.65	12.47	128.05	5865	26.2	132	92	128	90	134	88			5.9	2	1		2
66961	7.70233	4	1	0	36	5	3	5	1	1	2	0	0	0	0	0	1	0	19144.7	19850.4	1	101	12193.9	10399.3	16.17	1166.5	82.5	4288	110	1159	7556.5	37.75	12.62	371.65	13196	25.3	108	68	114	70	114	68	49542.4	100	5.8	2	2	2	2
66974	4.04145	4	1	1	72	4	2	3	0	2	1	0	1	1	0	0	1	0	11034	11599.5	2	95	17625.9	16581	6.15	3082.5	507	1805	32	1067	1008	20.05	11.67	114.25	4419	31.6	122	64	120	68	112	64			7.5	2	2	3	1
66976	3.35928	3	1	0	24	2	3	4	0	0	2	0	1	0	1	1	0	0	35339	37196.5	2	90	108840		10.63	869	40	142	24	0	1128	214.8	12.25	160.4	1334	20.6	122	64	122	68	118	72			4.9	1	1	3	1
66981	-1.15652	2	1	0	42	3	3	4	0	2	1	0	0	0	0	0	1	0	27356.1	27921.3	1	101	21585.1	16155	9.005	358.5	2.5	248	12.5	2762.5	226.5	10.4	12.265	130.4	3252	42.3	100	68			106	68	57407.9	111	6.1	2	2	3	2
66984	2.43007	3	1	1	75	3	3	4	1	2	1		1	1	0	0	1	1	53663.6	56801.7	2	93	76896.3	65236.6	8.115	921	265	1129.5	59	15235	983	95.85	11.415	125.35	17671.5	43.7	134	70	142	72	140	76	124728	115	5.7	2	2		1
66994	3.96543	4	1	1	52	2	3	5	1	1	2	0	1	0	0	0	1	0	25264.5	25334	2	93	26261.4	19976	11.885	811.5	728.5	2717	13	25495.5	701.5	27.1	13.6	150.35	29655.5	25.9	102	68	104	70	104	66			5.3	2	2	1	1
66996	-2.96501	1	1	0	22	4	2	3	1	0	1	0	0	0	0	0	0	0	25651.9	25827.4	1	97	19202.5	15892.3	6.59	256	7.5	256.5	25	328.5	369	29.3	8.73	97.85	986.5	23.7	98	62	108	64	104	72			5.2	2	2	1	2
67000	5.86862	4	1	0	49	4	3	4	1	1	2		1	0	0	0	1	0	18533	19320.8	1	99	13564.3	12281.2	28.665	721.5	33	365	192.5	514.5	742	227.35	11.96	165.15	1847	27.7	110	78	108	78	112	86			5.4	2	2		1
67001	1.06729	3	1	1	76	3	1	2	1	1	1		1	0	0	0	1	0	63147.4	65543.1	1	91	65502.3	82480.2	10.55	570	592	2010.5	93.5	5567.5	1753.5	51.5	11.8	147.55	10017	26.8	116	62	110	62	122	64	155655	110	5.7	2	2		1
67002	2.38911	3	1	0	39	4	1	2	0	2	2		1	1	0	0	1	0	21317.3	22287	2	96	14226.1	11773.8	7.67	872	153.5	1609.5	58.5	1367.5	2083.5	263.35	10.42	90.45	5272.5	37.1			184	120					7.9	2	2		1
67003	6.82717	4	1	1	68	3	3	5	1	1	1	0	0	0	0	0	0	0	105402	106754	2	92	110031	80042.3	20.57	709	205.5	4597.5	36.5	6647	7220.5	32.95	15.355	289.4	18707	28	136	66	138	62	140	70	251739	103	5	2	2	3	2
67020	2.13865	3	1	1	78	3	3	5	1	2	1	0	1	0	0	0	0	0	74473.8	78828.9	2	98	78779.9		10.64	1087	2206	5546	177	2802	933	81.3	11.34	118.9	11664	35	140	70	140	80	146	76	171995	120	6.2	2	2	2	1
67021	7.92235	4	1	1	50	4	3	5	0	1	1	0	0	1	0	0	0	0	15600	16099.7	1	99	10000.7	9054.73	14.63	388	590	2984.5	258.5	38884.5	4350.5	317.6	9.645	109.55	47068	29.2	132	82	132	88	132	86			5.6	2	2	3	2
67022	5.63617	4	1	1	80	3	2	3	1	1	2		1	0	0	0	0	1	35813.9	38588	1	100	39772.6	28932.7	12.35	1711.5	944.5	4443	112.5	7872.5	706.5	64.4	13.29	200.25	14079	25.2	130	72	124	76	124	66			5.3	2	2		1
67046	2.74611	3	1	1	66	4	3	4	1	0	1		0	0	1	1	0	1	7514.99	7713.03	2	90	11221.7	13846.4	13.85	1529.5	2638	14952	131	585.5	1566	85.25	7.715	62.35	19872.5	19.8	126	64	124	62	124	62			5.5	1	1		2
67052	-2.80422	1	1	1	56	3	1	2	0	2	1		1	1	0	0	1	0	28585.9	29232.9	1	94	45261.4	50260.4	3.685	470	51	384.5	36	1293	395	15.9	8.02	113.95	2159.5	30.3	150	96	148	100	154	98			6.3	2	2		1
67053	-2.37694	1	1	1	67	2	1	1	0	0	1		1	0	0	0	1	0	8017	8145.42	2	93	13036.1	10454.9	5.26	366.5	27	299	14	5340	230.5	12.3	10.715	91.4	5910.5	22.9	146	78	142	74	142	76			5.6	2	2		2
67056	0.370233	2	1	1	54	5	1	2		2	2		1	0	0	1	0	0	11551.7	11723.9	2	92	7347.77	5893.15	6.535	358.5	669	3342	654	471	2755	299.5	4.945	60.7	7891	30.2	136	84	138	84	132	80	23796.1	105	5.7	2	1		1
67058	-3.76563	1	1	0	42	4	3	4	1	0	1	0	0	0	0	0	0	0	17602.1	18151.2	1	96	24384.7	30389	3.165	262	8.5	275.5	5.5	756.5	375.5	76.5	6.47	65.2	1421.5	21.8	118	80	122	78	124	80	60930.7	98	5.8	2	2	3	2
67064	-1.67787	1	1	0	31	3	3	5	1	1	1	0	0	0	1	0	0	0	94433.6	97510.7	1	91	158524		4.6	86	9	76	0	1073	530	177.6	11.4	61	1688	26.6	118	78	108	78	112	74			5.3	1	2	2	2
67065	30.8296	4	1	0	36	4	3	4	0	1	1		0	0	0	1	0	0	23654.7	31640.8	1	100	60549.3	84120.5	110.46	1028.5	507	1722.5	69	3659.5	558.5	333.85	73.39	141.4	6516.5	25	130	84	124	82	128	76			6.2	2	1		2
67066	-1.72352	1	1	1	65	3	3	4	0	1	1	0	0	0	0	1	1	0	26088	26422.6	1	94	28379.1	24076	5.755	366	22.5	981	23.5	1799.5	1436	54.2	11.91	89.5	4262.5	26.6	140	42	130	48	136	0	50733.3	87	5.3	2	1	4	2
67067	2.17255	3	1	0	23	2	2	3	0	2	1	0	0	0	0	0	0	0	38474.8	42632.2	2	93	81703.8	85539.5	13.81	539	1372	3469	268	3040	825.5	162.55	10.92	118	8974.5	30.8	120	70	122	70	118	70	89863.6	92	5.4	2	2	5	2
67068	-0.28607	2	1	0	32	4	3	5	0	2	1	0	1	0	0	0	0	0	17879	20112.7	2	90	37204.6	36869.9	5.99	376	315.5	2711	63	1542	350	141.55	7.17	139.35	4981.5	33.6			138	102	138	100			5.6	2	2	2	1
67073	1.29159	3	1	0	24	3	3	5	0	1	2	0	0	0	0	0	0	0	42894.7	43561.4	1	98	36474.1	29340	4.67	939.5	39	1058	50.5	8135	433.5	67.25	12.19	148.5	9716	28.6	130	90	132	88	132	88			5	2	2	7	2
67079	5.08455	4	1	1	53	4	2	3	1	0	2		1	0	0	0	1	0	20397.5	21204.7	1	90	45741.2	41138	12.725	588.5	3	1200	8	32293	1306.5	19.3	13.655	203	34810.5	23.3	132	88	132	84	130	76				2	2		1
67083	-4.87138	1	1	0	26	3	1	2	1	2	1	0	0	0	0	0	0	1	111285	116509	3	91	65246.2	195228	4.88	148.5	8.5	248	44.5	2280.5	269	15	5.06	57.25	2850.5	31.7	122	60	122	64	134	46	250772	96	5.5	2	2	4	2
67092	-0.151369	2	1	1	76	3	3	5	1	1	1		1	0	0	0	1	2	63054.9	67969.3	1	90	102069	86592.7	5.86	635	612.5	1967.5	159.5	7693	813.5	101.2	9.27	92	11246	27.9	140	78	144	82	146	78			5.7	2	2		2
67094	-4.7588	1	1	1	60	4	3	5	1	2	1		1	1	0	0	0	1	6038.69	6085.92	1	96	4260.15		1.5	228	80	466	0	2058	178	18.8	6.76	60.8	2782	30.6	112	78	112	74	108	72	13761.1	144	6.9	2	2		1
67095	5.10156	4	1	1	50	3	3	4	0	0	2		0	0	0	1	0	1	28585.9	28918	1	91	22355.7	16731.7	15.115	714	114.5	996.5	161	1666.5	682.5	364.65	15.075	85.95	3621	23.6	96	72	98	68	96	66			5.3	2	1		2
67106	15.8556	4	1	0	21	2	2	3	0	1	2	0	0	0	0	0	1	0	35339	36508.9	2	90	26949.6		19.61	737	2032	5267	177	24502	873	230.9	33.85	364	32851	25.2							74435.9	102	5.4	2	2	4	2
67115	4.97018	4	1	1	59	2	3	5	1	2	1	0	0	0	0	0	0	0	28247.1	28689.7	2	93	14729.5	11204.1	11.025	498.5	387.5	3780	224	6418.5	4523	157.05	16.73	201.75	15333	33.1	116	74	130	76	130	76	62878.8	113	6.3	2	2	2	2
67121	0.161203	2	1	0	39	5	3	4	0	1	1	0	0	0	0	0	0	0	19091.2	19659.3	1	91	38573	47926.2	6.33	389	41	4046	30	1.5	6208	34.85	14.755	133.55	10326.5	28.5	114	78	110	78	114	80	42060.8	105	5.9	2	2	3	2
67133	7.76022	4	1	0	33	1	1	2		1	1	0	0	0	0	0	0	0	32856	32608	2	103	23248.6		14.74	738	150	1097	130	10091	1221	168	18.74	282	12689	26.9	116	70	112	68	114	64			5.3	2	2	6	2
67134	9.50995	4	1	0	29	2	3	5	1	0	1	0	0	0	0	0	0	0	40333.5	40883.2	2	99	78351.9	115211	27.88	452	327.5	1585	173	5901	1538	208.7	22.74	258.2	9524.5	24	118	76	118	66	114	66	76810.8	85	5.3	2	2	1	2
67137	-0.116401	2	1	1	67	2	1	1	1	1	2		0	1	0	0	1	0	8479.55	8948.41	2	98	9535.02	24898.8	6.79	263	11.5	685	129	9943	745	53.1	13.835	118.15	11513.5	27.2	124	66	126	72	122	64			6.5	2	2		2
67143	-0.3338	2	1	0	33	2	2	3	1	0	2		0	0	1	1	0	0	34887.4	34624.1	2	94	24686	20022.3	5.825	306	376	1957.5	253.5	10032.5	1879	167.1	5.35	89.7	14498.5	22	126	64	106	58	112	64	65051.3	84	5.5	1	1		2
67159	-3.29171	1	1	1	80	5	3	5	0	0	1	0	1	1	0	0	0	0	11550.2	12419	2	92	19690.9	24808.3	2.735	521.5	45.5	973	10.5	3	396	29.9	8.01	83.8	1428	23.9	134	80	126	76	134	74			6.7	2	2	2	1
67169	-0.276962	2	1	0	30	4	3	5	1	1	2		1	0	1	0	0	0	27572.2	27179.2	1	100	17348.9	14358.2	12.31	221	118	522.5	29.5	0	1177	47.1	16.535	107.7	1847	29.3	130	72	128	70	136	64			5.7	1	2		1
67175	1.04095	3	1	0	49	3	2	3		1	2	0	0	0	1	0	1	0	31540	31610.5	2	94	17453.1	13062.5	9.885	370	98.5	2432.5	6.5	13881	3582.5	61.25	9.075	134.65	20001	28.9	122	84	128	82	126	82	0	96	4.9	1	2	1	2
67181	7.93881	4	1	0	40	3	2	3	0	0	2	0	0	0	0	1	0	0	27356.1	28721.1	1	101	25563.6	19132.6	34.945	1239.5	90	160	38	0	987.5	121.75	21.325	160.7	1275.5	24.4	122	74	126	74	126	74			5.1	2	1	5	2
67184	0.528255	2	1	0	42	1	3	4	1	2	1	0	1	0	1	0	0	0	31640.3	31176	2	94	16006		10.13	664	66	680	21	1342	706	27.2	13.96	150.6	2815	32.5	142	92	142	80	138	82	64645.6	102	5.9	1	2	10	1
67193	4.46574	4	1	0	37	4	3	4	0	1	2		0	0	0	0	0	0	18289.8	19321.2	1	99	12333	10207	6.84	1514	5	4881.5	46	2889	8550.5	38.7	21.055	133	16372	26.2	132	82	126	72	126	70	66614.4	102	5.5	2	2		2
67194	-1.8347	1	1	1	51	4	3	5	1	1	1	0	1	1	0	0	1	0	21762.2	21776	1	91	13526.6	12247.1	3.465	537	64.5	1414	23	984.5	196.5	105.5	10.515	66.65	2682.5	26.4	114	72	114	70	114	70	46764.5	107	6.3	2	2	2	1
67198	-1.14757	2	1	1	50	3	3	4	0	1	2	0	0	0	1	0	1	0	32461.8	32721.9	1	101	25296.3		4.64	302	38	238	56	694	681	8.6	14.98	153.8	1707	29.7	118	78	120	78	120	78			5.1	1	2	2	2
67199	1.70934	3	1	0	41	5	3	5	1	0	1	0	0	0	0	0	0	0	15574.7	15518.4	2	92	11996.9	30088.1	10.565	663.5	1426	4948	30	2125.5	2590.5	96.35	11.325	136.15	11120	24.5	118	80	122	80	120	80	32916.5	88	5.3	2	2	2	2
67200	-1.27164	2	1	0	30	3	3	5	1	1	1	0	0	0	0	1	0	0	97074.5	101634	1	93	85098.2	68453.6	5.885	178.5	39.5	728.5	6.5	2140	884.5	42.3	13.405	130.1	3799	26.7	118	66	112	70	114	66	232778	105	5	2	1	3	2
67203	-3.8284	1	1	0	33	4	2	3	1	0	2	0	0	0	1	0	0	0	17879	20112.7	2	90	14953.7		6.62	452	4	72	50	0	706	91.4	4.41	27.4	832	23.2	116	78	120	64	118	66	0			1	2	2	2
67204	-0.085159	2	1	0	22	4	3	5	0	1	2	0	0	0	0	1	0	0	20333.4	20233.2	1	98	24517.4	34061.8	9.08	371	36	599	3	8827.5	251	40.05	9.61	151.1	9716.5	29.7	100	72	102	74	104	70			5.8	2	1	2	2
67208	-4.4382	1	1	1	67	4	1	2	1	0	1	0	0	0	0	0	0	0	7117.97	7173.65	2	100	5641.26	4543.85	2.88	186.5	12	257	70.5	1435.5	572	37.25	5.195	75.95	2347	22.7	116	84	120	76	124	64			6.1	2	2	7	2
67214	8.03539	4	1	0	39	3	3	5	1	1	1	0	0	0	0	1	0	0	99283.4	103933	3	91	87023.3	70002.1	12.76	1728.5	3955	10249	46	7166.5	1445.5	118.25	16.26	202.8	22862	26.3	112	52	106	50	104	54	238044	112	6.2	2	1	5	2
67215	0.77363	2	1	0	20	1	1	1	0	1	2	0	0	0	0	1	0	0	40899.4	44211.8	1	94	75896.8		7.84	892	319	970	88	2232	1298	65.5	11.6	137.7	4907	26.1	126	72	132	78	132	70			5.2	2	1	6	2
67217	-4.00899	1	1	0	41	1	1	2	0	2	1	0	1	0	0	0	0	0	37402.7	39087.6	2	102	26864.9	20435	5.575	335.5	14.5	219.5	10	1226	345.5	11	5.76	78.8	1815.5	34.5	124	76	124	74	122	74			6	2	2	4	1
67220	5.06234	4	1	0	33	3	3	5	1	1	2	0	0	0	0	1	0	0	106106	111686	1	100	93515.6	279815	10.885	879	1230.5	3435.5	12.5	10779.5	348	23.55	24.37	187.3	15806	27.8	114	86	112	86	114	90			5.1	2	1	6	2
67221	-5.22757	1	1	0	22	4	3	4	0	2	2		0	0	0	0	0	0	17583.7	17293.4	2	95	17521.6	34654.8	1.745	67	92.5	453.5	3.5	2699	194	16.8	7.23	45.4	3442.5	34.3	142	66	132	60	134	58			5.6	2	2		2
67223	3.10895	3	1	0	40	5	2	3	0	0	2		0	0	0	0	0	0	18898.7	22670.2	1	100	42227.2	49886.3	10.39	1058	2268.5	7268.5	204	0	3583.5	140.55	12.175	114	13324.5	21	98	64	102	50	96	56			5.4	2	2		2
67225	-3.15556	1	1	1	80	3	3	5	0	0	2		0	0	0	0	0	2	8318.52	9127.66	3	90	13707	11628.6	6.435	285.5	183.5	585	99	3896	424	66.6	5.885	61.45	5187.5	17.7	112	50	118	52	118	50			5.3	2	2		2
67228	-2.47831	1	1	0	41	5	2	3	1	1	1		0	0	0	0	0	0	14823.3	15546.7	1	96	9743.67	7814.74	6.3	126	46.5	389	15.5	8344	440	16.3	6.34	124.75	9235	26.6	124	78	122	74	126	78			5.2	2	2		2
67229	1.96652	3	1	1	65	3	2	3	0	2	1	0	0	1	0	0	1	0	138076	141933	2	91	141845	178611	5.41	545	80	601.5	61.5	1433.5	1269	92.45	15.93	204.1	3445.5	38.3	110	66	114	66	114	64	297289	114	5.8	2	2	2	2
67230	-3.1571	1	1	1	59	4	3	5	1	0	1	0	0	0	0	0	1	0	25969.9	26997.7	1	97	16770.2	15183.9	3.065	594	37	2335	24	179	3149.5	31.6	5.245	80.8	5724.5	22.8	132	68	132	70	130	74	90626.7	98	6	2	2	3	2
67245	-4.70427	1	1	0	27	5	1	2		0	1	0	0	0	0	0	1	0	9177.3	9548.32	2	92	4912.85		1.94	311	1	3260	0	0	128	50.1	2.88	61.9	3389	23.2	116	64	116	70	120	72			5.3	2	2	3	2
67259	-0.942389	2	1	0	45	3	3	5	1	2	2	0	1	0	0	1	0	0	90081.8	90194.9	2	100	139649	139523	5.04	492	128.5	557	33	9782	489	73.95	10.87	78.55	10989.5	34.3	124	90	116	90	126	90	191738	114	5.5	2	1	2	1
67261	-3.76724	1	1	1	57	3	1	1		0	1		0	0	0	0	0	0	20160.8	25538.5	3	90	19743.1	14776.4	3.82	53.5	47.5	409.5	100	182.5	410.5	64.7	6.465	93.6	1150	23.5	110	78			100	74	0			2	2		2
67266	2.77729	3	1	0	36	1	1	1	0	1	2	1	0	0	0	0	0	0	51543.1	51154.1	3	92	30123.8	77324.5	11.18	447	62	1223.5	138	16037	1115.5	43.5	16.495	157.85	18576	27.8	134	78	138	78	140	76			5.4	2	2	14	2
67269	2.32761	3	1	1	59	4	3	5	1	2	2	0	1	0	0	0	1	1	21762.2	22687.3	1	91	30478.5	37983.2	14.99	587.5	367.5	5270	137.5	1330.5	1257	196.1	7.98	119.1	8362.5	30.4	120	74	122	78	122	76			5.9	2	2	2	1
67275	-4.57689	1	1	1	77	3	1	1	0	0	1	0	0	0	0	0	0	0	16603.3	18119.9	2	98	24530.1	20810.7	1.855	416.5	17.5	129.5	7.5	0	259	11	8.53	49.25	413.5	23.8	116	50	110	50	112	56	36900.7	88	5.5	2	2	5	2
67288	3.62167	4	1	0	24	5	3	5	1	1	2	0	0	0	1	1	0	0	17446.3	17921.3	1	92	37218.8	45331.9	14.88	789	20.5	1630	33	5059	1718.5	116.4	17.345	133.65	8461	26.3	116	84	118	78	120	68			4.9	1	1	3	2
67290	-2.59308	1	1	0	25	3	3	4	0	2	2		1	0	0	0	0	0	34099.6	35276.8	1	94	29537.4	23760.1	5.2	273.5	44	496.5	3.5	113	200.5	34.25	11.645	95	857.5	34.4	126	100	126	96	124	94			5	2	2		2
67293	0.743043	2	1	1	53	3	3	5	1	0	2	0	0	0	0	0	1	0	132970	137509	2	91	75923.2	190415	7.52	861	1640.5	4276.5	133	1578	835	129.25	10.335	86.9	8463	22.1	114	62	114	60	104	64	285850	93	5.1	2	2	1	2
67297	9.42347	4	1	0	29	3	2	3	0	2	1	0	0	0	0	1	0	0	123110	136670	1	101	114434		12.76	1532	22	4090	62	21975	7675	40.8	21.84	237.5	33824	37.7	116	80	112	80	122	80			5.5	2	1	3	2
67300	14.277	4	1	1	72	3	3	4	1	2	1	0	1	0	1	0	1	0	71710	77299	2	91	58690.7	42694.8	18.705	1684.5	570	4274.5	254	26496	2625.5	256.95	26.68	224.5	34220	30	182	74	188	78	188	78	0			1	2	2	1
67306	0.189314	2	1	1	51	4	1	2	0	1	2		1	0	0	1	0	0	19186.4	20284.3	2	97	27250.4	33960.2	9.2	466	743.5	2109.5	289	3885.5	1815.5	185.2	5.425	93	8843	26.8	122	88	134	84	134	86	57083.1	93	5.1	2	1		1
67307	-0.0130881	2	1	0	20	4	2	3	0	2	1	0	0	0	1	1	0	0	21022.7	21611.6	1	100	13795	11416.9	4.43	182.5	80	115.5	130.5	355.5	741	244.4	8.605	118.3	1422.5	34.9	106	60	110	64	110	62			5.5	1	1	1	2
67308	3.19386	3	1	0	21	5	2	3	0	1	1	0	0	0	0	0	0	0	10131.7	10407.6	2	103	5354.96		8.91	885	1339	5925	27	3332	3712	122.2	15.22	127.1	14335	26.7	112	76	108	74	108	70	21162.8	100	5.1	2	2	5	2
67309	-0.210631	2	1	1	72	2	3	5	1	1	1	0	1	0	0	0	1	0	15435.3	15704.3	2	93	25133.4	20157	6.15	665	646.5	1834.5	37.5	2935.5	391	104.85	8.995	114.5	5845	25.6	140	78	142	78	142	80			5.8	2	2	1	2
67312	2.68285	3	1	0	45	3	2	3	1	1	1	0	0	0	1	0	1	0	152859	160002	1	95	88342	66118.1	10.745	1108.5	126.5	798	67.5	8116	836.5	37.1	17.21	130.4	9944.5	27.9	102	42	124	40	108	42			5.6	1	2	3	2
67314	-4.79726	1	1	1	62	3	3	4	0	0	1		0	1	0	1	1	0	40561.1	40941.5	2	101	40916	51521.2	2.16	262	627.5	1663	4	2741	157	8.35	5.485	56.05	5192.5	24.2	120	62	116	60	120	64			7.6	2	1		2
67318	-2.06193	1	1	0	26	4	3	5	0	1	2	0	0	0	0	1	0	0	12364.3	12075.5	1	96	7707.97	15245.1	5.57	305.5	651.5	1709	99.5	5047.5	835	134.6	6.055	53.5	8342.5	25.3	126	64	124	72	126	64	41633.1	89	5.3	2	1	1	2
67322	15.1008	4	1	0	20	4	3	4		0	2	0	0	0	0	0	0	0	20308.9	25155.9	1	90	48139.5		18.85	870	12	1747	11	53855	1631	143.9	23.98	332.6	57256	22.6	126	54	118	54	124	66	99259.7	94	5.4	2	2	2	2
67327	-0.541934	2	1	1	75	3	2	3	1	1	2	0	1	0	0	1	1	1	53149.3	62614.4	2	94	47541.2	34584	5.85	630.5	37	3287.5	253	17144.5	454.5	87.65	7.205	44.5	21176.5	27.4	124	56	124	62	124	60	120224	111	6.1	2	1	3	1
67330	0.155054	2	1	0	46	3	1	2	0	0	1	1	0	0	0	1	0	0	108408	114958	2	98	215733	239560	6.715	291.5	35.5	717.5	93	10471.5	375.5	10.85	16.8	131.3	11693	24	124	64	122	64	126	60			5.4	2	1	12	2
67333	3.35084	3	1	0	42	4	3	5	0	1	2	0	0	0	1	1	1	0	17602.1	17989	1	96	11174.3	10117.3	9.29	202	443.5	1679	9.5	19746.5	1154	224.7	9.105	141.6	23032.5	27.4	126	70	128	74	120	68			5.9	1	1	3	2
67338	-1.21354	2	1	0	24	4	2	3	0	2	1	0	1	0	0	0	0	0	15971.7	15898.3	2	96	16108.2	13331.3	5.455	407	321	1363.5	38	10598	761.5	64.2	11.24	62.2	13082	31.7	124	74	116	56	118	62	47914.5	99	6.1	2	2	5	1
67339	4.56161	4	1	1	70	3	3	5	1	1	2	0	1	1	0	0	1	1	86445.9	91501.1	2	102	69474	50539.1	12.405	787	1005.5	3506	15	19293.5	6710.5	34.05	11.33	192.05	30530.5	25.9	116	64	120	66	122	66	217522	126	6.6	2	2	2	1
67341	-0.793959	2	1	1	74	1	1	1	1	1	2	0	0	0	0	1	1	0	14472.2	14665.2	1	98	9334.81	7486.51	7.215	349	27.5	345.5	107.5	4581	549.5	89.85	12.31	91.65	5611	25.3	120	68	118	62	126	68	26744.1	96	5.8	2	1	1	2
67343	12.236	4	1	1	58	4	3	4	0	0	1	0	0	0	1	1	0	0	29903.3	29808	1	95	54351.3	48881.6	24.5	1687	572.5	2182	222.5	10802.5	2095.5	255.7	22.865	217.25	15875	22.7	120	74	122	72	128	74	100060	91	6.2	1	1	3	2
67344	1.60175	3	1	1	60	2	3	5	0	1	1	0	0	1	1	0	1	0	9691.99	9847.24	1	93	10492.8	27399.8	10.585	524	382.5	3593	94	4678	740.5	189.3	9.915	100.75	9488	25.4	116	64	114	64	112	62	0			1	2	1	2
67346	-1.80903	1	1	1	80	3	2	3		2	1		1	0	0	1	1	0	40859.3	45391	2	101	61448.8	52131.4	3.925	520.5	70	182.5	18	355.5	654.5	88.15	10.8	84.45	1280.5	34.1	148	58	148	58	144	50	88503.6	118	6.4	2	1		1
67347	-0.247741	2	1	1	80	3	1	1	1	2	1	0	1	0	0	0	1	0	38321.7	40488.9	1	92	41731.8	30357.9	14.69	1177	1	392	87.5	0	1215	38.9	6.51	88.3	1695.5	33.4	134	80	128	78	132	82			5.5	2	2	1	1
67349	-1.0861	2	1	0	42	4	3	4	1	2	2	0	0	1	0	1	0	0	23160.4	23797.5	2	98	14782.3	13384	4.43	353	14.5	2058.5	169	4784.5	370.5	165	5.925	92.35	7397	50.8	124	74	118	82	114	70	66189.1	301	11.7	2	1	2	2
67353	10.4157	4	1	1	61	5	3	5	1	0	1	0	1	0	0	0	1	0	8883.46	9371.52	2	92	7172.67	5215.34	19.84	1308	3060.5	10562.5	272.5	2840	5159.5	209.9	19.465	229.65	21895	22.7	148	86	160	86	152	80			5.6	2	2	2	1
67357	4.94393	4	1	0	23	3	3	4	0	0	2	0	0	0	1	0	0	0	36154.5	37370.4	2	101	77610.5	89518.9	10.62	1611	29	6694.5	22	1434	457.5	45.65	19.875	170.05	8637	24.5	108	62	106	60	104	52			5.3	1	2	8	2
67359	6.07308	4	1	1	74	3	3	5	1	1	2	0	1	0	0	1	1	0	59027.3	62692.5	1	103	59517.5	43296.2	17.165	1259.5	157	7603	61.5	6922.5	925	180.7	13.085	145.3	15669	26.5	118	64	110	74	114	78			5.4	2	1	1	1
67363	-0.309007	2	1	1	61	2	1	1	0	2	2	0	0	1	0	0	1	0	8609.25	9380.87	2	90	5971.18	4788.88	6.455	628.5	741.5	1529.5	148.5	350.5	743	162.6	8.785	84.35	3513	34.3	104	56	98	54	102	50			6.7	2	2	1	2
67381	11.3825	4	1	1	50	3	3	4	0	1	1	1	1	0	0	0	1	0	32720.7	32680.8	1	95	54255	54205.9	17.56	1581.5	38	1411.5	55.5	24227.5	1563	60.8	22.295	317.8	27295.5	27.2	130	82	134	84	130	84			6.1	2	2	20	1
67385	-0.925012	2	1	0	47	5	2	3	0	0	1	0	0	0	0	0	0	0	18116.8	18406	2	90	34541	38356	5.62	351	69	1178	65	4853	730	90.15	7.96	130.35	6895	23.6	110	62	114	60	114	60	61785.8	95	5.3	2	2	3	2
67388	3.14104	3	1	0	35	1	3	5	1	0	2	0	0	0	0	0	0	0	54095.2	55399.1	1	92	39498	32035.9	8.555	879.5	245	1039.5	819	4626.5	1444	239.35	11.63	111.75	8174	22.4	106	78	104	74	104	76			5.2	2	2	4	2
67389	-0.528616	2	1	1	62	2	1	1		1	1	1	0	1	0	0	0	0	10585.5	13806.6	1	90	8788.25	7048.17	8.4	782.5	1129.5	3522	295.5	1.5	1554.5	120.3	6.255	79.2	6503	26.4	122	78	118	74	126	80			5.2	2	2	12	2
67392	6.4553	4	1	0	41	2	3	5	0	2	2	0	0	0	0	0	0	2	33029.3	32544.6	2	93	33736.1	91883.6	10.75	472	81.5	1899	214.5	23349	812.5	230.3	15.825	176.2	26356.5	31.2	124	86	124	78	124	86	71327.5	100	5.4	2	2	4	2
67397	-2.71526	1	1	0	20	4	3	4	0	0	2		0	0	0	0	0	0	12364.3	12075.5	1	96	8978.07	7430.37	6.57	300	3.5	452.5	1.5	11409	334.5	8.85	4.675	95.3	12201	23	102	60	100	60	102	60	0	83	5.3	2	2		2
67406	2.80676	3	1	0	48	1	3	5	1	0	2	0	0	0	0	0	0	0	36475.7	37047.2	1	93	25462.5		10.52	529	1189	4614	110	6538	2397	79.9	10.32	209.1	14848	23.8	112	70	104	70	108	68			5.2	2	2	4	2
67407	5.23784	4	1	1	64	3	2	3	1	0	1		0	0	0	0	1	0	153565	166235	1	97	157816	452134	32.75	979	69.5	1201	41.5	5868	1341	51.7	15.01	134	8521	23.3	120	62	122	66	124	70	332158	87	5.7	2	2		2
67411	0.446641	2	1	0	43	2	1	1	0	2	2	0	0	0	0	1	0	0	27127.2	26729.1	3	90	13722.9		8.39	182	35	1005	75	18033	736	84	6.81	141.1	19884	34.9	130	74	138	68	132	70			6	2	1	1	2
67412	-1.37157	2	1	1	77	3	3	4	0	2	1		1	1	0	0	1	2	17776	18879.8	1	92	19459.3	55749.8	5.39	783.5	1347.5	3496	32.5	538	997	64.4	7.815	83.7	6411	39.2	136	62	128	66	122	64			6.3	2	2		1
67413	-0.105594	2	1	1	80	3	2	3	0	0	1		0	0	0	0	1	0	32485	36087.9	2	101	36065.5	45413.5	12.45	605.5	1	39.5	9	1073	484	54.2	12.28	109.9	1606.5	24.2	128	54	124	54	126	56			5.9	2	2		2
67420	1.98579	3	1	0	22	2	2	3	1	0	1	0	0	0	0	0	0	0	49741.7	52356.2	2	91	37328.5		13.49	272	234	1315	65	7910	734	126.6	16.45	106.2	10258	20.9	110	58	104	50	104	54	98366.1	90	5.1	2	2	2	2
67425	2.60021	3	1	0	37	1	1	2	0	1	2	0	1	0	0	0	0	0	41241.2	41716.3	2	102	71612.9	74974.9	10.2	574.5	62	1368	28	7383.5	1775	60.55	15.34	186.15	10616.5	27.8	128	92	130	92	128	92			5.9	2	2	8	2
67427	-4.22866	1	1	0	24	5	3	5	1	2	2	0	0	0	0	0	0	0	14313.3	14977.8	3	91	16995.5	14494.3	4.27	134	10.5	313.5	66	728	797	27.3	6.65	78.3	1915	37.7	120	68	124	52	122	54			5.5	2	2	3	2
67433	-1.25215	2	1	1	65	1	3	5	0	2	1	0	1	0	0	1	0	0	13473.9	13736.5	2	98	21984.1	57407.1	9.54	175	42.5	438.5	67	6663.5	343.5	46.4	12.3	90.3	7555	47	148	92	154	94	152	92	28202.6	103	6.4	2	1	6	2
67435	-0.931555	2	1	1	80	5	3	5	0	0	2		0	0	0	0	0	0	12101.5	12967.5	1	93	20560.6	25904	5.68	701	132.5	4769	4	3241	446.5	80.35	7.055	96.8	8593	16.4	132	82	126	86	128	76			6	2	2		2
67438	-0.571335	2	1	1	61	4	1	2	0	2	2	0	1	0	0	0	1	0	6943.97	7268.81	2	92	7044	5673.71	6.45	309	98	402.5	48	11441	657.5	51.25	12.63	98.05	12647	30.5	136	64	132	64	128	64	18233.3	108	5.7	2	2	5	1
67441	1.34371	3	1	1	80	3	3	5	1	0	2	0	1	0	0	0	0	0	36829.5	39682.3	1	93	59590.8	50555.1	8.725	541.5	61.5	1021	238.5	5557.5	851.5	154.65	9.705	136.55	7730	24.6	118	52	104	54	94	52			5.5	2	2	1	1
67450	-2.27529	1	1	1	55	3	3	4	1	2	1	0	0	0	0	0	0	0	166897	166694	2	91	148368	111043	3.655	341.5	501	1508	3	395.5	688.5	31.6	12.805	93.55	3096	33.6	142	86	134	84	138	94	0	110	5.4	2	2	5	2
67455	-1.88582	1	1	1	70	3	2	3	0	1	1		0	0	0	0	0	0	87101.2	95057.1	1	101	90242.9	65647.6	6.99	370.5	43.5	187	15	1342	600.5	17.35	10.63	122.45	2188	27.6	120	74	120	74	122	74	193581	107	5.6	2	2		2
67457	0.254286	2	1	0	49	3	3	4	0	2	1	0	1	1	0	1	1	0	31010.2	30930.6	3	92	51349.4	57020.7	4.16	1003.5	15.5	463.5	7	827.5	423	15.85	16.5	133.15	1736.5	55.6	136	80	140	76	142	80			6.5	2	1	3	1
67463	-0.549235	2	1	0	28	3	3	5	1	2	2	0	0	0	0	1	0	0	124092	131798	1	95	73807.8	59371.5	7.98	255.5	51.5	659.5	130	4578.5	653.5	45.05	15.455	109.2	6073	32.5			138	74	140	70	283670	102	5.2	2	1	4	2
67469	-0.418279	2	1	0	23	5	3	4	1	2	1	0	0	0	0	1	0	0	14313.3	14703	3	91	12310.9	9902.98	4.855	420.5	6.5	197	3	810	194	4.5	13.775	194.7	1210.5	44.8	130	86	136	84	134	84			5.1	2	1	5	2
67474	1.20735	3	1	0	38	4	3	4		2	2	0	1	0	0	1	1	0	18423.9	18161.2	1	96	13502.8	11175.1	12.11	879	1	277.5	18	501.5	1016.5	14.2	13.02	171.95	1814.5	34.6			132	78			54734.5	108	5.5	2	1	2	1
67475	-3.76782	1	1	1	52	4	2	3	1	2	1	0	1	0	0	0	1	0	16287.8	16793.1	2	100	22560.1	28115.1	5.12	82.5	30.5	97	4	257.5	340	7.5	5.79	131.4	729	37.1	132	62	122	70	124	78	45759.5	85	5.8	2	2	3	1
67488	3.05131	3	1	0	29	5	3	5	1	0	2	0	0	0	0	0	0	0	12241.2	12961.7	2	96	7962.19	6790.4	12.52	519.5	1726.5	5180.5	167.5	3	725	260.05	9.66	123.35	7802.5	22.8	118	70	114	76	112	70	27731.3	91	5.5	2	2	2	2
67490	6.3747	4	1	0	34	2	2	3	0	1	1		0	0	1	0	0	0	41241.2	41716.3	2	102	86402.1	90458.4	13.775	1041.5	2658.5	6917	27	2002	2323.5	167	19.21	171.95	13928	27.2	110	64	104	60	110	66			5.8	1	2		2
67493	-0.0345974	2	1	1	76	4	2	3	1	0	1	0	1	0	0	0	1	0	8517.34	8684.17	2	100	6078.93	7500.75	4.8	655	54.5	1025.5	21	13635.5	2597.5	68.85	11.44	71.6	17334	22.9	126	72	120	68	120	70	24678.9	97	5.4	2	2	2	1
67494	4.67736	4	1	0	34	3	1	2	0	0	1	0	0	0	1	1	0	0	19384.9	21265.1	1	94	44163.2	53790.1	15.305	583.5	66	1532	79.5	9597	1129.5	141.65	16.185	178.55	12404	23.3	124	58	122	72	116	62	48964.4	103	6	1	1	2	2
67499	1.16005	3	1	1	73	2	3	4	1	2	2	0	0	0	1	1	1	0	13345.1	13314.2	1	99	14187.1		9.83	860	633	1636	20	515	250	48.8	16.05	127.1	3054	32.1	110	72	110	64	114	72	24280.4	103	5.5	1	1	2	2
67502	1.65564	3	1	1	56	5	3	5	1	0	2	0	1	0	0	0	1	0	10976.8	11141.5	2	103	12801.9	10267.6	10.235	655.5	835.5	2044.5	53	1751	2411	49	13.405	174.6	7095	24.7									5.7	2	2	1	1
67507	4.12656	4	1	0	28	4	3	4	0	0	2	0	0	0	0	0	0	0	17840.2	17960	2	93	11464.1	9487.88	10.4	1017	137	8394.5	4	2333.5	1590.5	92.6	15.94	175.9	12459.5	16.5	104	72	114	76	112	70			5.5	2	2	1	2
67509	-1.44007	2	1	1	79	3	3	5	1	1	1	0	1	1	0	0	1	0	68266.7	70856.7	1	95	73031.8	53127.3	9.655	544	707	1825	84	488	593.5	49.85	9.92	81.15	3697.5	25.8	148	72	160	72	160	76			6.8	2	2	1	1
67513	3.46077	3	1	1	53	4	2	3	0	0	1	0	1	0	0	0	1	0	20286.3	20915.6	2	99	31329	28176.2	12.855	681.5	291	2181	26.5	0	2389.5	174.15	12.76	174.35	4888	23.1	130	78	140	74	132	76			5.7	2	2	3	1
67520	6.62968	4	1	1	79	3	2	3	0	2	1		1	1	1	1	1	3	11245.8	11855.5	1	98	12733.3	10802.6	2.47	4307	46	338	95.5	0	967.5	218.6	9.875	30.75	1447	48.9	120	78	124	74	126	74	26032.7	144	5.7	1	1		1
67530	2.64289	3	1	1	52	1	3	5	0	2	2	0	1	0	0	0	1	0	22446.3	22508	2	94	15469.8	42133.5	7.39	708.5	150	1256.5	105	17404	648	45.8	17.565	132.35	19563.5	30.2	142	74	136	80	132	76	48436.8	109	5.5	2	2	2	1
67537	9.48216	4	1	0	33	5	3	5	1	0	2	0	0	0	0	0	1	0	19638.7	20390.7	2	99	14939.7	12017.6	19.225	1790	550.5	13070.5	136	7060	1719.5	203.7	11.635	207.5	22536.5	22.9	112	68	122	66	116	68	80457.1	91	5.4	2	2	1	2
67538	6.64997	4	1	0	25	4	1	1	0	0	1	0	0	0	1	1	0	0	25645.3	25368.1	1	92	18861	15609.7	37.3	1155.5	360	1429	49	0	1219.5	56.15	21.86	117.5	3057.5	23.6	110	54	112	54	112	50	0	75	5.4	1	1	1	2
67549	3.84136	4	1	0	25	1	1	2	0	2	1	0	0	0	0	0	0	0	36391.6	41134.7	1	103	29327.8	23787.1	9.185	673.5	46	787.5	101.5	15903.5	695.5	152.15	15.6	138.5	17534	30.8	128	86					0			2	2	7	2
67560	-0.963821	2	1	1	68	5	1	1	0	0	1	0	1	0	0	1	0	0	13527.7	14342	2	98	16675	12124.6	4.85	112.5	263.5	883.5	49	5669	409	47.65	14.75	124.45	7274	20.6	140	58	146	62	146	46			4.6	2	1	8	1
67567	0.597887	2	1	1	69	4	3	4	1	0	1		1	0	0	0	1	0	9618.84	9727.19	3	91	6809.05	8401.63	8.045	875.5	1929.5	5742	213	28.5	1821	84.7	8.355	117.95	9734	23.6	190	96	182	74	188	82			4.5	2	2		1
67584	-5.52973	1	1	0	38	4	2	3	1	2	2		0	0	1	0	0	0	19008.1	19380.2	2	97	37086.9		0.44	26	44	299	6	3097	131	2.6	7.26	53.1	3577	45.5	110	76	110	74	114	80			6	1	2		2
67589	0.418232	2	1	1	79	4	2	3	1	2	1	0	1	0	0	1	1	0	8517.34	8684.17	2	100	13196	12413.7	7.425	885	775	2062.5	90.5	1176.5	1259	113.1	8.24	117.6	5363.5	32.2	122	62	116	54	118	54			5.8	2	1	1	1
67590	6.89052	4	1	0	31	2	2	3	0	1	1	0	1	0	0	1	0	0	36150.8	43021.9	1	90	30673.4	24878.4	9.385	1182	685.5	1857.5	232.5	1498	2715.5	106.2	29.6	201.15	6989	28.5	122	66	128	64	124	58			5.2	2	1	4	1
67591	-0.575902	2	1	0	40	5	3	5	1	0	1	0	0	0	0	0	0	0	11113.6	11678.1	3	90	7319.09	5870.15	4.62	420	473	2114	71	5962	1608	33.4	10.525	146.2	10228	23	114	66	110	68	110	68	26154	92	5.3	2	2	1	2
67594	9.75814	4	1	0	43	3	3	5	1	1	1	0	0	0	0	1	1	0	100868	104079	2	99	172787	172631	9.615	2059	393	16970	44.5	18179	12682	117.95	14.495	150.55	48268.5	25.3	132	82	134	84	130	84			5.3	2	1	4	2
67595	3.36312	3	1	0	49	3	3	4	1	1	2	0	1	0	0	1	0	0	25128.4	25532.3	2	94	38004.8	37970.5	11.615	452.5	129.5	921.5	29	6838	1299	121.05	17.55	171.9	9217	29.6	120	72	114	72	126	74	54277	107	6	2	1	2	1
67596	1.71064	3	1	1	63	5	3	5	1	0	2		1	0	0	0	0	0	9314.75	9205.45	1	91	9488.03	6902.11	8.55	735	450.5	3275	28.5	1328	4126	139.4	9.635	138.95	9208	24.5	150	62	148	62	152	66			5.4	2	2		1
67602	1.75189	3	1	0	43	1	2	3	0	2	2	0	0	0	1	0	0	0	31740.4	32919.8	2	96	22625.8	17210.5	14.635	1049	1609	3870.5	24.5	2255.5	2391.5	51.05	9.63	120.35	10151	30.3	126	74	124	70	124	72			5.6	1	2	3	2
67606	0.731049	2	1	0	48	4	1	2	0	2	2		1	1	0	0	1	0	28542.4	29427.9	2	101	18279.8	16550.7	7.375	655.5	4	6647.5	10.5	3487.5	12345.5	67.05	8.125	95.85	22495	30.6	138	92	140	94	142	90			6.9	2	2		1
67619	-0.285609	2	1	1	53	3	3	5	1	2	1	0	1	0	0	1	0	0	120042	120355	1	98	93043.2	69636.6	6.19	504	783	2186	63	257.5	875	197.6	6.86	90.4	4164.5	31.3	132	96	132	98	134	94			5.6	2	1	1	1
67620	-2.56312	1	1	1	54	4	3	4	0	0	2		1	1	0	0	1	1	28017.2	32299.6	2	102	35845.7	32455	7.785	286.5	90.5	447.5	50.5	1655	432.5	102.55	5.915	70.3	2676	23.8	156	78	154	82	154	82	82740.7	79	5	2	2		1
67624	3.41611	3	1	0	30	3	3	5	0	0	1	0	0	0	0	0	0	0	99283.4	104566	3	91	76612.9	61627.9	16.93	1009.5	1657.5	5662.5	67.5	3246.5	2417.5	54.4	14.78	126.6	13051.5	24.7	116	72	114	70	114	72			5.2	2	2	2	2
67627	-3.22871	1	1	0	25	4	3	5	1	2	2	0	0	0	0	1	1	0	23064.5	22591.9	2	91	16797	33221.6	4.035	103	45	152	145	713	205	138.8	5.76	66.7	1260	37.7	132	84	136	82	134	84			5.2	2	1	7	2
67631	-3.9855	1	1	0	36	4	1	2		2	2	0	0	0	0	0	0	0	18544	22007.1	1	96	16362.1	32361.5	2.385	365.5	179	3332	13	3137	1637	27.7	5.495	53.35	8298	31.3	130	64	126	64	126	60			5.3	2	2	2	2
67635	-1.82024	1	1	1	65	1	1	1	0	1	2	0	1	1	1	1	0	0	10298.5	10551.5	1	94	11243.2	9017.06	8.555	43.5	8	141.5	22.5	2189	215.5	32.8	8.75	154.95	2576.5	26.4	136	74	140	72	136	72	23045.5	117	6.7	1	1	3	1
67640	-4.34416	1	1	1	58	1	2	3	0	2	1	0	1	0	0	1	1	0	27595.5	27352.8	1	98	14043.1	10682	3.44	289.5	2.5	169	1	2676.5	94.5	14.1	6.445	66.85	2943.5	30.9	120	78	126	80	128	76			6.4	2	1	6	1
67643	2.55596	3	1	1	76	3	3	4	1	2	1	0	1	0	0	1	1	2	51472.1	53424.9	2	95	40563.8	29508.3	12.225	771.5	45.5	317.5	34.5	1311	2488	22.85	18.79	178.55	4196.5	30.6	120	68	130	68	124	62	117313	116	5.8	2	1	1	1
67644	2.66788	3	1	1	56	4	3	5	1	2	2	0	1	0	0	0	0	0	23005.2	23019.8	1	95	25547	43209.2	13.6	566	153.5	954	86	6164.5	1212.5	96.8	13.425	169	8570.5	35.2	124	86	122	78	122	86			5.9	2	2	1	1
67652	3.71651	4	1	0	46	3	2	3	0	1	1	0	1	1	0	1	1	0	108408	118203	1	92	183014	203227	9.69	745	211	971.5	103.5	7870	1488.5	60	19.9	186.25	10644.5	26.9	126	74	132	84	128	76	236641	170	7.6	2	1	3	1
67658	-0.209367	2	1	1	77	3	3	5	1	1	1	0	1	1	0	1	0	0	52501.7	55571.9	2	102	83452.2	70798.4	4.88	701.5	299	4466.5	38.5	3587	805	43.1	14.925	89.1	9196	29.7	128	76	124	72	126	78			6	2	1	1	1
67661	-0.425681	2	1	1	80	3	1	1	0	1	2		0	0	0	1	1	0	13408.7	15005.8	2	98	15466.4	11251.1	10.14	1023	2	190	41	0	305	27.55	13.015	82.6	538	26.5	118	64	124	60	110	64	28812.3	111	5.8	2	1		2
67675	3.86232	4	1	1	66	1	1	1	0	0	1	0	0	0	1	1	0	0	11924.9	12067.2	1	98	12858.2	10312.3	20.935	315	53	497.5	43	8686	818.5	62.45	17.64	181.05	10098	24.3	112	66	114	68	112	68	20992.9	99	5.5	1	1	3	2
67677	7.61798	4	1	0	36	3	3	4	0	2	2		1	0	0	1	0	2	17342.3	20631.4	1	93	42847.1	49421.4	15.565	1047	119	2003.5	524.5	15273.5	1786.5	147.3	23.81	160.4	19707	35.5					130	96			5.5	2	1		2
67699	0.997486	3	1	0	32	4	2	3	1	1	2	0	1	0	1	1	0	0	18544	20255	2	100	15059.5	29785.1	7.085	583	10	585	58.5	3836.5	977	26.95	19.41	139.6	5467	26.6	146	64	140	62	146	62	73334.8	88	5.6	1	1	2	2
67700	2.65856	3	1	1	69	5	3	4	0	0	1	0	1	1	1	1	0	2	9883.24	10581.8	1	90	29311.4	25437.1	11.69	645.5	65	2833.5	188	4520.5	510.5	174.05	10.905	144.1	8117.5	24.3	120	54	122	58	120	58			13.9	1	1	3	1
67703	6.14834	4	1	1	72	1	3	4	0	2	1	0	1	1	1	1	0	2	21815.9	22272	3	92	14176.7	11369.7	14.465	493.5	46.5	513.5	280.5	3399	640.5	141.15	26.265	219.3	4880	33.7	144	62	142	64	148	58	42580	126	6.4	1	1	2	1
67707	3.84798	4	1	0	46	3	2	3	0	2	1	0	1	0	0	0	1	0	27340.5	32700.2	2	91	25279.6	18920.1	14.815	583.5	43	527.5	17.5	4070	991.5	109.85	15.04	211.8	5649.5	32.2	112	78	116	78	112	74	72143.5	111	6.1	2	2	3	1
67709	-3.26798	1	1	1	60	2	1	2		0	1		1	0	0	1	1	2	9235.95	10444.3	2	103	6648.07	17360.1	4.23	389	115	351.5	20	0	465	64.6	6.965	76	951.5	24.4	136	80	132	82	126	76			5.6	2	1		1
67710	2.26434	3	1	1	50	2	1	1	0	2	2	0	1	0	0	1	0	0	22238.5	21912.2	2	90	15060.2	11455.7	9.12	705	1486.5	4126	65.5	2753	1078.5	151.85	10.205	150.8	9509.5	34.6	144	72	142	74	142	74			5.9	2	1	4	2
67713	2.71256	3	1	1	62	3	3	5	1	2	2	0	1	1	0	0	1	0	167711	169284	1	101	254214	215668	6.565	1778	1489.5	16410.5	21	123	519.5	51.05	8.81	109.2	18563.5	30.6	144	68	146	66	148	66			7.7	2	2	1	1
67714	17.6506	4	1	1	75	3	1	1	0	1	1	0	1	1	0	0	1	3	43188.3	46554.4	2	91	44196.6		66.79	1041	211	1469	251	3169	886	382.9	39.09	67.9	5986	27.6	142	48	136	38	134	46	0	131	5.7	2	2	6	1
67720	-0.836717	2	1	1	64	4	3	4	1	1	1		1	0	1	1	1	0	12279.2	12375.3	2	102	15569	31586.6	11.475	398.5	12	1731	8.5	221.5	4172	33.9	9.875	113.4	6145	28.9	124	84	126	82	124	76			5.2	1	1		1
67732	1.90636	3	1	1	62	4	1	2	0	2	2	0	0	0	1	1	0	0	6910.12	7233.37	2	95	15078.8	14184.9	5.79	314	174	2066	645	0	3576.5	450.25	4.11	57.75	6461.5	30.3	138	70	138	74	136	72			4.9	1	1	6	2
67743	-3.56707	1	1	1	51	4	2	3	0	0	2		0	0	1	1	0	0	16118	16911.7	1	96	11873		1.45	309	21	633	133	0	283	207.9	3.3	19.4	1070	22.3	110	74	110	74	100	66			5.3	1	1		2
67756	-1.47695	2	1	0	28	4	3	5	1	2	2		0	0	0	1	0	1	17583.7	17958	2	95	18195	15058.4	11.41	173.5	2	364	8	715.5	725	17.8	11.655	124.95	1814.5	31.3	128	72	124	76	126	76	56995.8	104	5.5	2	1		2
67761	-0.942488	2	1	0	20	4	2	3	0	0	2	0	0	0	1	1	0	0	27271.8	29115.9	2	101	18585.1	15381.3	6.63	190	11.5	132	4.5	0	276	56.35	12.185	161.4	424	18.9	132	62	128	58	130	54			5.5	1	1	6	2
67776	-1.16726	2	1	1	54	1	1	1	0	2	1		1	0	0	0	1	0	21139.3	20829.1	1	103	10693.8	8134.35	5.23	216	45.5	489.5	115	1003	2105	110.15	11.9	101.3	3758	30.9	152	70	142	68	134	66	41969.8	100	5.7	2	2		1
67778	4.28428	4	1	0	31	3	3	4	0	1	2		1	0	0	0	0	0	17802.3	18749.5	1	102	13737.3	11050.4	28.65	945	1037.5	2897.5	63	3503.5	742.5	133.55	10.39	104.1	8244	27.1	140	100	146	110	142	98	42522.9	82	4.9	2	2		1
67782	3.6129	3	1	0	44	4	3	4	1	2	2		1	1	0	1	0	1	19440.8	19514.7	2	95	21657.1	36629.9	15.23	404	258	1169	7	19100.5	1137	188.15	9.595	118.75	21671.5	37.2	136	92	130	90	128	92			6.8	2	1		1
67786	2.97695	3	1	0	45	3	1	2	0	1	1	0	1	0	0	0	0	0	152859	153200	1	95	84586.4	63307.3	13.435	824.5	8	1282	199.5	10678.5	845	55.3	13.485	161.95	13013	28.6	100	56	106	50	104	62	325675	99	5.1	2	2	1	1
67787	-1.01456	2	1	0	44	4	3	5	1	0	2	0	0	0	0	0	0	0	24881.6	24802.3	2	94	53501.5	48117.4	7.125	200	23.5	352.5	13.5	4942.5	323.5	50.3	10.69	141.4	5655.5	20.7			132	72	122	78				2	2	1	2
67788	6.40666	4	1	1	62	1	3	4	0	1	2	0	0	0	1	1	1	0	9871.38	9834.89	2	97	6260.17		23.22	401	83	677	66	6436	598	191.6	19.9	184.9	7860	25.2	102	76	112	74	104	66	17935.3	97	5.6	1	1	2	2
67793	-1.15605	2	1	0	39	1	2	3	0	2	2		0	0	1	1	0	0	37658.5	41412.9	1	100	29526.2	23948	7.515	315	52.5	464	82	1711.5	760.5	35	9.625	154.6	3070.5	30.8	106	70	110	74	102	72	87293.5	96	5.5	1	1		2
67797	-0.469143	2	1	0	45	2	2	3		1	2	0	0	0	0	0	1	0	28428.3	29087	3	90	19991.5	15206.7	7.225	315.5	507	1450.5	96	2708.5	1028.5	140.9	9.66	99.3	5790.5	28	116	72	124	72	120	74	56306.9	101	5.6	2	2	1	2
67798	2.7685	3	1	1	51	2	3	4	1	0	1	0	1	0	1	1	0	0	24923.9	24558.2	2	93	16878.9	45971.4	33.155	412	59	390.5	169.5	1450	1234	79.3	15.34	71.05	3303	23.1	128	88	122	86	124	90			5	1	1	4	1
67812	-1.30201	2	1	1	66	2	1	1		1	2		1	0	0	0	1	0	12118	12538.5	2	91	32109.4	37948.7	2.93	460.5	447	554.5	54.5	0	255	111.5	11.515	101	1311	29.4	124	76	118	76	120	74			5.9	2	2		1
67813	2.59211	3	1	1	67	4	3	4	1	2	1		1	1	0	1	1	0	8561.66	8628.63	2	99	6040.06	7452.78	1.135	3696.5	45	60.5	1.5	0	155	16.2	5.4	94.1	262	37.7	146	82	140	82	146	84			7.9	2	1		1
67817	7.68258	4	1	1	55	3	3	4	0	1	1	0	1	0	1	0	1	0	35958.9	36129.3	1	98	53778.4	53729.8	40.1	928	1	3745.5	13.5	15704	6103	100.5	12.245	105.85	25567	29.9	128	80	122	74	120	78			5.4	1	2	2	1
67824	2.24279	3	1	0	40	5	3	5	1	0	2	0	0	0	1	0	0	1	15851.6	15794.3	2	95	29419.7	34755.8	8.285	834	746	2904	116	4016	568	200.7	10.225	112.35	8350	21.3	94	64	86	66	96	68			5.4	1	2	2	2
67826	-3.95316	1	1	1	51	3	3	5	1	1	2	0	0	0	0	0	1	0	122834	128308	1	98	114202	85472.6	4.27	201.5	43.5	556	31	3744.5	209	21.15	4.99	90.25	4584	27.1	118	72	118	74	120	78			5.2	2	2	2	2
67827	-0.0627075	2	1	1	53	4	3	4	1	1	2	0	0	0	0	0	0	0	27609.8	27737	2	101	19473	17631	13.17	549	152.5	684	25.5	7021	458	25.4	12.595	92.3	8341	26.1	110	44	106	52	110	58			4.9	2	2	2	2
67828	-2.84695	1	1	1	67	4	1	1	0	0	1		1	0	0	1	0	0	10717.4	11136.6	2	101	23215.4	21839.2	3.7	369	934.5	3075.5	129	2397	2074	149.4	3.445	31.75	8610	24	170	86	168	82	170	80	31648.1	100	6.3	2	1		1
67833	-3.23732	1	1	1	80	3	1	2	0	1	2		0	0	0	0	1	0	12526.3	13442.2	2	95	10206.2	7424.56	3.64	489	18	252.5	27	0	727.5	24.05	8.04	89.85	1025	26.3	106	50	104	46	98	54	28155.5	104	6.1	2	2		2
67836	3.20764	3	1	0	24	3	3	4	1	0	1	0	0	0	0	1	0	0	108411	112153	1	91	178827	217808	10.93	943	1460.5	4780.5	77.5	5894.5	2369	104.25	12.505	144.05	14582	21.2	118	62	118	68	120	64			5.2	2	1	2	2
67840	1.33074	3	1	0	28	3	3	4	0	1	2	0	0	0	0	0	0	0	115955	120569	1	92	192246	234153	5.715	301.5	4.5	856	57	22345	514	27.15	17.185	114.05	23776.5	29.3	122	78	116	74	116	78	276148	105	5.2	2	2	2	2
67841	3.57871	3	1	1	58	5	3	5	1	1	2		1	0	0	1	1	1	11498.8	11546.9	1	96	7236.84	5804.19	11.24	829	506.5	5853	12.5	2139	7905	137.9	13.685	127.4	16416	25	146	74	140	76	136	74	30061.7	91	5.5	2	1		2
67844	6.2887	4	1	0	23	3	3	4	0	2	2		0	0	1	1	0	0	111285	114467	3	91	83867.1	250945	11.565	1420	1205.5	3666	11.5	4553	1370	52.9	23.06	206.5	10806	48.7	120	70	122	72	114	74	246376	94	5.3	1	1		2
67845	0.105774	2	1	0	49	4	3	4	1	1	1		1	0	0	1	0	0	18116.8	22904.1	2	90	16080	27196.9	10.435	619	1285.5	3960.5	198	12046.5	579.5	53	7.655	84.65	18070	28.7	108	74	108	76	104	78			6.1	2	1		1
67848	-1.11461	2	1	1	66	1	1	1	0	1	1	0	1	1	0	0	0	2	12585.1	13281	2	98	34010.6	40195.8	6.805	384	38	680	107	4068.5	968.5	22.85	12.585	118.9	5862	29.6	130	76	120	72	126	74			5.6	2	2	3	1
67853	-2.56413	1	1	0	37	4	2	3	0	1	1	0	0	0	1	1	0	0	19923.5	23644.2	2	95	45246.7	62860.8	5.245	291	10	186	39.5	3640	422.5	46.05	5.785	121.8	4298	25.3	122	58	122	60	124	52	0	116	5.3	1	1	3	2
67855	-1.70498	1	1	1	58	5	3	5	1	1	1		1	0	0	1	1	1	11498.8	11546.9	2	100	7236.84	5804.19	7.95	588.5	1006.5	3317	42.5	2571	1532.5	46.65	8.075	67.45	8469.5	25.5	136	78	142	82	144	78	30061.7	113	6.1	2	1		2
67861	1.22794	3	1	1	60	3	3	5	1	2	1		0	0	0	0	1	0	85786.9	86591.5	2	96	89249.6	64925	9.02	297	16	370	2.5	1820.5	864	225.9	12.335	105	3073	33.2	122	74	122	82	116	78	181372	105	5.5	2	2		2
67865	-0.677913	2	1	1	59	5	3	5	1	1	2	0	0	1	0	0	1	0	17121.4	17378.3	1	92	33826.3		6.51	351	227	2266	93	1994	1760	158.8	7.92	90.1	6340	27.4	120	78	126	90	128	84			6.7	2	2	2	2
67893	2.32936	3	1	0	34	3	3	5	1	1	2	0	0	0	0	0	0	0	83819.7	99717.1	1	99	73060.2	58770.1	10.65	759	163.5	1441	65.5	3601	1207.5	74.75	10.995	203.15	6478.5	26.7	122	80	120	80	124	86	228389	88	5.1	2	2	2	2
67894	1.32607	3	1	1	80	5	1	1	0	2	1		1	1	0	0	1	2	38080.4	40864.8	2	95	43890.7	37235.6	4.06	654.5	344.5	1096.5	195	126	1096	275.55	13.165	64.35	2858	31.1			110	56			89823.7	107	7.7	2	2		1
67899	-2.23059	1	1	1	80	4	1	2	0	0	2		1	0	0	1	0	0	7663.8	8115.96	1	96	5681.18	7009.97	7.86	441.5	37	1748	33.5	2862	2389	64.65	6.38	67.95	7069.5	22.7	132	78	138	78	132	78			5.2	2	1		1
67902	13.5719	4	1	0	21	1	2	3	0	1	2	0	0	0	1	1	0	0	39915.5	44831.6	2	98	33093.2	26841.1	14.23	1612	980	2893	148	9296.5	2245.5	213.95	30.48	331.4	15563	27.3	122	72	124	74	114	68	91404.8	105	5.4	1	1	4	2
67908	46.7257	4	1	0	28	3	3	4	0	2	1	1	1	0	0	1	0	0	23236	24675.8	2	95	18079.4	14543.2	154.625	2085	119	736	335	9793.5	1678	689.75	84.205	131.35	12661.5	37.3	134	92	134	96	136	92			5.3	2	1	12	2
67912	-0.243403	2	1	1	65	2	3	5	1	1	1	0	0	0	0	0	0	1	14067.2	14292.5	2	102	9097.57	23756.5	5.835	588	78	734.5	242	6249.5	1388	129.4	6.85	109.8	8692	29.7	120	78	122	78	126	82	29344.1	104	5.9	2	2	3	2
67915	-0.0594354	2	1	0	24	5	3	5	1	0	2	0	0	0	0	0	0	0	15976.5	17286.2	2	96	10618.7		5.53	253	1	870	0	7289	705	50.1	12.92	157.8	8865	21.5	116	60	126	72	114	64	36983.5	102	5.5	2	2	1	2
67917	3.37217	3	1	0	27	3	3	4	1	1	2	0	0	0	0	1	0	0	22634.5	23281.7	1	103	19493.9	15681	13.685	677	141.5	3532.5	68	9732.5	4321.5	112	13.015	132.65	17796	26.9	122	60	116	68	118	62	53323.8	94	5.4	2	1	2	2
67927	1.92759	3	1	0	32	5	3	5	1	0	1	0	0	0	0	0	1	0	15137.1	17738.8	2	99	10896.7	9293.04	12.25	416.5	488.5	2185.5	52.5	13086	1331.5	117.25	11.955	106.45	17144	23.9	122	86	122	86	126	84			5.5	2	2	2	2
67930	-0.339381	2	1	1	59	1	3	5	1	2	1	0	0	1	0	0	1	0	27595.5	28151.5	1	98	39022.7	46823.1	6.87	189.5	14	155	96	2118.5	996	254.5	8.86	61.2	3379.5	31	122	84	126	84	128	86	0	79	5.2	2	2	6	2
67939	0.528888	2	1	1	72	3	1	1	1	0	1	0	0	0	1	1	1	2	49653.6	54189	2	98	41144	29930.4	10.015	440	193	1649	64.5	12784	1089.5	117.35	8.89	84.15	15780	24.7	112	66	110	62	102	66	104047	118	5.4	1	1	2	2
67940	3.84139	4	1	1	66	3	3	4	1	1	2	0	1	0	0	0	1	0	22184	22468.6	2	94	21330.7	15517.1	14.765	1085.5	65.5	1253.5	171.5	9807.5	853	189	14.34	67.55	12151	26.5	132	88	132	92	126	86	43141.4	96	4.5	2	2	2	1
67948	0.391807	2	1	0	27	2	3	4	0	1	2	0	0	0	0	1	0	0	44549.7	46547.5	2	93	34359.8	27868.4	12.6	249.5	41	747.5	17	14504.5	389	9.65	11.635	131.85	15699	26.1	116	64	114	66	108	68			5.3	2	1	2	2
67965	4.89724	4	1	1	74	3	3	5	1	0	1	0	1	0	0	0	1	1	52448.4	54438.2	1	99	54404.3	68505.7	27.16	1076	186	4131	37.5	515.5	2891	102.35	12.8	135.35	7761	21.7	138	66	134	64					5.2	2	2	1	1
67966	-1.50518	2	1	0	20	3	3	4	1	0	2	0	0	0	0	0	0	0	101419	103801	1	100	215573	262565	10.865	442	28	591	28.5	5123	371.5	19.35	9.88	88.65	6142	19.8	114	56	114	56	114	56	239009	86	4.9	2	2	7	2
67967	-3.69153	1	1	1	52	3	3	4	1	2	1	0	0	0	0	0	0	1	158509	159426	1	100	88023.9	65880	5.555	222	106.5	564.5	8.5	129	412.5	13.75	7.355	94.35	1221	30.1	120	78	116	74	116	74			5.4	2	2	1	2
67970	0.538408	2	1	1	72	3	3	4		2	1	0	1	1	0	1	0	0	48254.8	51076.6	2	100	48489.9	35274.1	20.69	1015.5	358	1092	18.5	0	454	44.7	7.86	84.45	1922.5	32.7	158	64	154	46	148	0	0	172	5.6	2	1	4	1
67972	2.62546	3	1	0	30	3	3	4	0	2	1	0	0	0	0	1	0	0	84910.1	90031.5	2	96	143554	174847	10.7	796.5	51	820	71	11188	783	44.65	18.17	130.5	12913	30.5	136	68	128	70	122	76	193782	102	5.5	2	1	5	2
67974	-2.38136	1	1	0	27	3	3	4	0	2	1	0	1	0	1	1	1	0	37814.4	44413.5	1	98	72203.1	83281.8	4.335	720	17.5	345.5	85	0	400	87.2	8.735	52.2	848	44.4	124	80	120	78					5.8	1	1	4	1
67979	-4.65289	1	1	1	65	4	3	4	1	1	1	0	1	0	0	0	0	0	8232.24	8296.64	2	98	8040.04	6475.99	4.055	47.5	5.5	151	14.5	2917.5	226	8.2	7.04	69.4	3314.5	28.1	150	90	144	88	140	86			5.2	2	2	5	1
67984	8.17425	4	1	0	20	3	3	4	1	0	2	0	0	0	0	1	0	0	85040.4	89341.2	1	93	74805.8	223832	25.165	1132.5	87	156.5	194.5	0	540.5	298.85	17.16	169.55	978.5	21.2	94	52	96	56	94	66			4.9	2	1	2	2
67992	7.63786	4	1	0	41	2	3	4	1	2	2	0	0	0	0	0	0	0	52941.6	52646.9	2	102	54574.3	41512.4	9.07	422	96.5	860	133	1641.5	850.5	171.8	30.62	288.85	3581.5	31.7	118	74	116	70	116	82			5.4	2	2	3	2
67993	2.43891	3	1	1	60	2	1	1	0	1	1	0	1	0	0	0	0	0	8609.25	11228.9	2	90	11862		5.63	613	2124	2698	210	2848	1301	212.7	12.43	132.2	9181	25.3	150	78	146	82	146	82			4.5	2	2	3	1
67995	11.8662	4	1	1	70	3	1	2	1	2	2		1	1	0	0	1	0	58072.6	61468.6	1	101	58355.5	167185	17.39	3967	186.5	727.5	29	10285	775.5	99.35	10.315	254.5	12003.5	30.8	120	78	128	72	120	72			6.6	2	2		1
68000	-3.04701	1	1	1	65	3	3	5	1	0	1	0	1	0	1	1	1	0	21941.5	21717.6	1	99	16489.5	11995.3	5.67	460.5	662	1534	21.5	867.5	694.5	15.35	8.47	74.3	3779.5	22.9	128	58	122	50	118	52	51575.9	90	5.6	1	1	2	1
68001	-5.51558	1	1	1	79	4	1	2	0	0	2		1	0	0	1	0	1	8992.41	11769.9	2	90	24535.6	23081.1	3.19	65	42	53	5	0	90	17.3	3.91	69.9	190	24	112	64	114	64	106	64	0			2	1		1
68003	0.0637989	2	1	1	72	3	3	4	0	2	2		1	0	1	1	1	1	15262.7	16210.4	1	102	15389.4	44089.8	5.67	679.5	649.5	1064.5	561	0	1003	78.4	11.98	136.45	3278	34.5	134	80	128	78	122	80			5.9	1	1		1
68005	3.28962	3	1	0	21	4	3	4	0	1	2	0	0	0	0	0	0	0	25815.9	26556.7	2	101	47905.8	47474.8	9.89	702	23.5	483	233.5	6671	691.5	181.3	15.46	135.55	8102.5	25.4	138	60	134	50	142	52			5.3	2	2	4	2
68010	-2.97222	1	1	1	63	4	1	2	0	2	2	0	1	1	0	0	1	0	10717.4	11218.7	2	97	14114	11368.4	3.27	350.5	1	2908.5	6.5	0	5506.5	17.85	4.53	117.3	8422.5	35.9	156	72	136	74	142	70			7.1	2	2	4	1
68022	8.239	4	1	1	58	1	3	4	1	2	1	1	1	0	1	0	0	0	37426.3	36877.1	3	92	25345.7	19279.4	13.225	642	39	1555	485	23538.5	1389.5	328.05	13.47	179.85	27007	31.7	136	84	130	88	128	90	76467.2	103	5.4	1	2	12	1
68023	-2.60834	1	1	0	25	5	3	5		0	2		0	0	0	0	0	0	9177.3	9548.32	2	92	4912.85		2.91	325	78	646	129	9	1178	56.8	8.39	113.3	2040	23.1	102	66	106	62	100	72			5.3	2	2		2
68029	-2.05787	1	1	1	60	4	2	3	0	0	1	0	1	0	1	1	1	1	7973.88	8285.76	1	100	12590.6		6.03	229	12	119	24	159	290	3.4	12.53	137.4	604	22.7	144	0	140	60	138	0			6.3	1	1	8	1
68038	-4.41611	1	1	1	68	4	2	3	1	1	1	0	1	0	0	0	0	0	7238.67	7295.3	1	96	5736.93	4620.91	3.695	296	17.5	310.5	143.5	3848.5	372	53.05	5.06	35.15	4692	29.5	132	72	128	82	130	80	17380.3	104	6.3	2	2	3	1
68040	-2.18304	1	1	0	25	3	3	4	1	2	2	0	0	0	1	1	0	0	29739	30201.1	2	94	62721.4	76393.6	3.98	442.5	38	472.5	61.5	1294	617	12.45	12.205	108.05	2483	32.1	124	78	122	82	122	76			5.7	1	1	8	2
68041	4.39657	4	1	1	63	4	2	3	1	2	2	0	1	0	0	0	0	0	6441.26	6693.19	1	96	5263.44	4239.53	8.38	520.5	116.5	1134	199.5	3690	1929.5	247.5	17.17	166.15	7069.5	36.3	116	70	122	72	122	74			5.7	2	2	3	1
68042	-2.60128	1	1	0	23	3	1	2	0	0	1	1	0	0	0	0	0	0	32375.3	34954.8	1	98	19575	15746.2	5.365	316	20.5	78	75.5	684.5	578	106.25	6.64	80.5	1436.5	17	114	78	106	70	108	68			5.6	2	2	24	2
68052	2.0985	3	1	0	39	3	1	2	0	2	1	0	1	0	0	1	0	0	18404.7	22792.2	1	101	47334.5	57652.7	10.14	626.5	239	976	69.5	1190	1278	35.65	20.595	162.05	3752.5	32.3	132	78	128	78	134	78	51691.3	108	5.3	2	1	1	1
68058	0.167182	2	1	1	50	3	3	4	1	2	1	0	1	0	0	1	0	0	123771	129272	2	98	71375	179009	8.575	552	952	2176.5	53.5	755	728	70.45	12.635	126	4665	30.6							274808	108	5.4	2	1	3	1
68062	-1.44947	2	1	0	28	1	3	4	1	0	1	0	0	0	0	0	0	0	59683	63721.1	2	102	186454	195207	6.755	200	44	704.5	76.5	10994.5	442.5	20.1	11.62	96.45	12262	23.7	124	66	120	60	112	58			5.5	2	2	5	2
68063	-2.28204	1	1	1	51	3	2	3	0	0	1	0	0	0	1	1	0	0	27227.9	28128.1	1	101	15530.4		3.04	38	8	245	62	0	832	10.1	14.17	145.3	1147	20.7	128	70	124	70	120	70	0	97	5.3	1	1	1	2
68070	12.5973	4	1	0	47	4	2	3		1	1	0	1	0	0	0	1	1	19692.7	21458.5	2	99	15065.1	13640	22.085	732.5	154	4542	199.5	3951	6150	373.4	24.49	263.4	14996.5	29.8	142	96	150	94	146	94			5.1	2	2	4	1
68073	0.366458	2	1	1	58	4	3	4	0	1	1		1	1	0	0	0	0	26124.5	26375.9	1	94	39507.8	49235.7	4.66	650.5	903.5	2846	129	0	1333	65.35	12.47	156.75	5211.5	26.6	120	76	124	70	124	78	0	250	5.9	2	2		1
68075	-3.89818	1	1	1	59	5	3	4	0	0	1	0	0	0	0	1	1	0	15693.7	16353.8	1	94	30461.9	35987.1	4.375	131	18	112.5	7	0	251.5	82.35	5.66	73.2	389	24.8	128	64	124	62	120	62			5.8	2	1	2	2
68076	1.73483	3	1	0	30	3	3	4	1	1	1	0	0	0	0	1	0	0	101896	107318	3	91	89857.7	72282.1	14.66	692	2140.5	5924	1.5	1.5	2922.5	143.4	12.37	60.3	10990	27.5	118	82	118	86	120	84			5.1	2	1	5	2
68084	3.39913	3	1	0	20	5	3	4	0	1	2		0	0	0	1	0	0	25815.9	26556.7	2	101	42344.4	48841.6	6.17	860.5	734	2280	96.5	4750	1609.5	170.65	9.37	209.45	9470	25.7	126	72	116	80	112	74	0			2	1		2
68089	0.011069	2	1	0	46	4	3	5	1	1	2	0	0	0	1	1	0	0	18335.5	18907.5	1	96	28321.1	25471	12.295	160	27	299	84.5	853	1026.5	122	13.885	97.7	2290	26.4	110	62	108	62	112	62			5.2	1	1	1	2
68093	-5.2748	1	1	0	47	5	1	2	1	1	2	0	1	0	1	1	0	0	18186.3	18752	2	101	12024.3	9643.91	8.945	100	35.5	145.5	2	514.5	84.5	12.3	3.505	40.05	782	28	132	92	126	94	126	98			6.1	1	1	3	2
68101	4.42304	4	1	1	80	3	3	5	0	0	2	0	1	0	0	0	0	0	11740.6	12693.2	3	91	12685.3	15973.3	12.52	1153	1215	3112.5	24.5	2953	1370	64.25	12.71	234.05	8675	21.9	148	64	148	66	146	72	25362.6	85	5.9	2	2	1	2
68102	-4.98515	1	1	1	75	2	1	1	0	2	2	0	1	1	0	0	1	2	12962.9	16930.8	2	90	10776.9	28141.7	2.685	129.5	37.5	180.5	21	791	149.5	33.15	5.305	63.7	1179.5	33.5	136	68	144	64	138	60	37215.1	126	7.6	2	2	1	1
68109	-1.4619	2	1	0	45	4	2	3	1	1	1	0	1	0	1	1	1	0	18790.6	20754.7	2	100	12892.3	11672.8	5.705	172	22	159	79	2683.5	344	92.7	9.72	123.5	3287.5	27.1	144	78	132	78	148	80	63928.2	85	4.4	1	1	3	2
68110	131.896	4	1	1	60	3	3	5	1	0	2	0	0	0	0	1	0	0	121589	120348	1	91	114253	83113.5	52.73	23582	72037	246122	1	639	146912	1836.5	26.85	71.55	465710	22.6	106	72	112	70	106	72	240470	108	4.6	2	1	1	2
68112	1.83967	3	1	1	52	5	3	5	1	2	2	0	1	0	0	0	1	0	17950.7	18011.3	2	94	11549.4	9262.99	13.08	748	1560.5	4293	22.5	0	1314	54.8	17.595	108.05	7190	31.8	120	82	116	84	110	78			5.6	2	2	1	1
68117	-2.69213	1	1	0	28	5	2	3	1	2	1	0	0	0	1	0	0	0	23022.7	27069.8	2	102	15159.3	12194.3	6.135	564	106.5	324	40	0	1211	37.55	7.67	81.5	1681.5	31.5	120	70	120	64	122	60	0			1	2	6	2
68119	0.537271	2	1	0	30	4	3	4	1	0	2	0	0	0	0	0	0	0	30195.4	34424.3	2	102	25594.3	21182.2	5.565	265.5	111.5	1297	65	3073	783.5	62.45	13.83	190.1	5330	24.5	134	64	138	70	138	58			5.8	2	2	3	2
68121	-0.0328011	2	1	1	70	3	3	5	1	0	2	0	1	0	0	0	1	0	62513.1	66168.8	2	95	62817.6	45697	7.595	533.5	441.5	2122	103	2850.5	1628	99.9	10.005	114.15	7145	24.8	150	66	150	70	152	58	127049	91	5.4	2	2	2	2
68128	3.31369	3	1	1	58	3	3	4	0	1	1	0	0	0	0	0	0	0	25786.2	27127.6	1	93	50908.2	56530.8	5.45	1477.5	3949.5	9370	187.5	1642.5	1945.5	133.85	12.33	96.6	17095	26.1	126	68	120	62	116	64	58635.5	108	4.8	2	2	6	2
68133	-2.12559	1	1	0	44	2	3	4	0	1	1	0	1	0	0	0	1	1	33029.3	33302.6	2	93	46163	48013.3	8.12	117	236.5	542	1.5	0	833.5	59.55	12.005	88.9	1613.5	28	118	78	132	78	120	82	71666.5	107	5.6	2	2	6	1
68134	3.18952	3	1	0	32	1	3	4		2	2	1	0	0	1	1	0	0	41155.2	40844.6	1	102	84596.5	88568	11.11	509	50	709.5	130.5	8459.5	675.5	71.4	22.93	140.5	10025	31.8	118	64	118	58	116	62			5.2	1	1	12	2
68135	1.70184	3	1	1	50	5	3	4	1	1	2	0	1	1	0	0	1	0	16590.1	17115.4	1	92	31880.4		9.11	487	12	1979	34	11788	1476	47.9	9.38	196.1	15289	29.5	146	94			144	96			6.7	2	2	1	1
68140	5.91757	4	1	0	30	4	2	3	0	0	1	0	0	0	0	0	0	0	19008.1	18737.1	2	97	13931		9.32	876	9	957	6	15342	509	67.1	20.73	241.2	16823	24.9	118	70	114	68	118	68	73932.6	111	5.5	2	2	4	2
68142	13.7798	4	1	0	36	5	3	5	1	0	2	0	0	0	0	0	0	0	15732.5	16321.9	2	92	8398.01	17264	17.76	1913.5	557	13707	51.5	14338	27153	153	20.585	189.9	55806.5	21.7	110	78	116	80	110	84			5.4	2	2	1	2
68147	-0.790166	2	1	1	75	4	3	4	0	1	2	0	0	0	0	0	0	3	9662.12	9885.04	2	92	15020.7	18534	4.97	328	25	535	194.5	5965.5	635	91.8	11.715	105.05	7355	29.4	130	70	142	66	130	74			5.3	2	2	1	2
68151	3.01631	3	1	0	29	4	1	2	0	1	1	0	0	0	0	0	0	0	16088.4	15890	2	100	11814.1	23366.3	6.3	257	13	173.5	19	1906.5	644.5	41.25	19.26	294.05	2756.5	26.6	128	66	126	58	124	54			6.1	2	2	3	2
68152	5.33013	4	1	1	56	4	2	3	1	2	2	0	1	0	1	0	1	2	16287.8	16737.9	2	100	22486	28022.7	6.705	1164	1742	6201	80.5	0.5	5167	221.25	14.47	165.95	13191	36.3	106	86	114	82	116	80			5.9	1	2	2	1
68170	-1.4505	2	1	0	37	4	3	4	1	2	2	0	1	0	0	1	1	0	22856.4	22932	2	98	27787.6	38605	7.025	261.5	159	1246.5	130.5	7230	1840.5	35.55	11.005	91.7	10606.5	37.8	120	82	126	74	124	78	0	96	6	2	1	1	1
68173	-0.912369	2	1	0	38	3	2	3	0	2	1	0	1	0	1	0	0	0	22188.8	22824.3	1	95	16722.8	13451.9	8.765	264	45.5	1082	195	15740	1022.5	31.75	7.92	95.9	18085	31.3	114	66	110	66	116	78	51764.3	100	5.4	1	2	1	1
68177	6.29956	4	1	1	62	3	3	5	0	1	1	0	1	1	0	0	1	0	32476.1	32780.7	1	100	32760.3	41251.6	42.91	355.5	564.5	1303.5	119.5	2597.5	1019.5	29.3	13.845	227.7	5604.5	26.8	102	36	102	40	106	42			6.3	2	2	4	1
68180	5.50203	4	1	0	31	4	3	5	1	1	1	0	0	0	0	0	0	0	19799.6	19517.3	1	90	12458.2	10310.6	9.895	542	105.5	1266.5	16	27843.5	881.5	145.5	11.235	209	30113	25.3	124	82	120	80	122	66	67290.6	100	5.8	2	2	3	2
68181	0.630736	2	1	1	74	3	2	3	0	1	1		0	0	0	0	1	0	15498.5	16338.7	1	98	16328.5	20560.8	7.31	407	15.5	407.5	38.5	1910	541.5	34.2	19.145	150.15	2913	28.9	134	74	134	80	128	78			5.7	2	2		2
68182	1.0445	3	1	0	47	3	2	3	1	1	1	0	0	0	1	1	0	0	138834	153441	1	100	228398	228191	10.57	926	34.5	2011	1.5	217.5	3486.5	68.5	12.12	115.85	5751	29.1	114	74	110	74	110	76			5	1	1	2	2
68185	0.719329	2	1	0	29	3	3	4	0	0	1	0	0	0	1	1	0	0	26847.6	27369.4	1	98	20052.9	16130.7	12.04	270.5	5.5	580	67.5	6925.5	249.5	30.7	12.81	169.6	7828	19.9	112	74	120	70	118	68			5.4	1	1	1	2
68197	1.32622	3	1	1	59	3	2	3	1	2	2	0	0	0	1	0	1	0	196252	199712	1	98	110267	82527.7	7.69	848.5	322.5	681.5	203	262	695	188.7	10.78	106.2	2164	31.9	130	74	132	76	130	78	392212	103	5.9	1	2	3	2
68198	0.929838	3	1	0	32	4	3	4		0	2	0	0	1	0	0	1	0	17371.1	17243.5	1	96	31897.2	31610.2	5.715	458	12	175	26.5	5384.5	255.5	153.25	12.93	127.45	5853.5	23.9	116	62	112	70	118	72			13.8	2	2	2	2
68200	14.9663	4	1	1	51	4	3	4	1	0	1		0	0	1	1	0	0	31155.8	31636.8	1	92	19651.9	17793	17.385	1340.5	7	2579.5	79	40039	3159.5	236.45	22.925	292.35	45864	22.3	128	62	126	72	126	68			5.4	1	1		2
68207	2.696	3	1	0	36	3	1	2	0	2	1	0	1	0	0	0	1	0	22013.3	22643.7	1	101	43483.8	50155.9	10.685	899	1781	4907	29	9465	1126.5	73.9	12.885	126.75	17308.5	39	134	88	128	84	128	80			5.6	2	2	6	1
68210	3.39551	3	1	0	27	5	3	5	1	0	1	0	0	0	0	0	0	0	9177.3	9548.32	2	92	10834.6	9240.09	10.63	300	251	2937	45	26017	1218	91	10.855	161.3	30468	22.4	94	46	100	52	92	54			5.3	2	2	3	2
68219	0.480042	2	1	0	20	4	2	3	1	2	1	0	0	0	0	1	0	0	25270	25978	1	100	48054.2	47621.9	6.145	603	646	1670	104	4672	988.5	95.9	11.265	129.6	8080.5	32.9	112	58	112	64	114	62			5.2	2	1	4	2
68222	-1.6509	1	1	0	36	1	1	2	1	2	2	0	1	0	0	1	0	0	39040.7	38746	2	98	80250.1	118002	6.675	246	565.5	1655.5	34	4560.5	793	30.75	11.48	101.75	7608.5	40			156	116	164	112			5.3	2	1	8	2
68234	-1.16725	2	1	1	68	1	3	4	1	0	1	0	1	0	0	0	1	0	12845.1	13050.9	1	100	8307.24		8.2	417	640	1997	79	1142	1165	66.1	8.3	116.3	5023	24.6			198	104	190	94			5.6	2	2	1	1
68237	1.12212	3	1	1	63	3	3	4	1	1	1	0	0	0	0	0	0	0	120735	122284	1	94	92846.2	67541.4	16.19	387	823.5	2941.5	41.5	4618	1346	171.35	9.535	64.3	9770.5	29.6	116	60	114	64	118	72	249027	101	5.2	2	2	1	2
68244	11.3562	4	1	0	49	3	1	1	0	1	1	0	1	0	0	1	0	0	28813	29108.4	1	94	48324.3	53661.5	7.57	2503	338	1198.5	75.5	3500.5	1680.5	99.45	31.82	287.3	6793	27.4	128	86	126	84	118	80				2	1	3	1
68249	-0.938034	2	1	1	60	3	3	4	1	1	2	0	1	0	1	1	0	2	117076	118578	1	94	112572	81891.1	8.385	361.5	31	525	15.5	4138	728	31.1	13.73	104.4	5437.5	27.6	116	74	110	72	112	72	258722	109	5.5	1	1	1	1
68255	-2.27824	1	1	1	60	5	3	5	0	1	2	0	0	0	0	0	0	0	6800.6	7011.07	1	99	8151.57	44029	4.105	313.5	64	1227.5	141.5	0	2083.5	69.45	8.7	102.3	3516.5	26.2	128	82	132	88	126	90			6	2	2	1	2
68260	3.37074	3	1	1	61	4	1	2	0	2	2		1	0	0	1	1	3	10717.4	11218.7	2	95	7853.13	9689.91	11.24	660	305	1199	128	1754	1266.5	193.8	12.67	171.85	4652.5	41.8	124	82	124	78	126	80			6.3	2	1		1
68271	4.31741	4	1	0	43	3	3	4	1	1	2		0	0	1	1	1	0	127198	126872	1	101	112924	84515.8	13.4	853	59.5	912	8	23149.5	736	78.05	13.195	147.2	24865	25.6	112	74	108	76	114	74			5.3	1	1		2
68273	6.3424	4	1	0	31	3	3	5	0	1	1	0	0	0	0	1	1	0	59510.7	64021.4	1	99	53605.4	43120.6	13.24	1059	1159.5	5338.5	103.5	5962	6659	88.05	18.665	204.7	19222.5	27.8	120	78	118	74	114	78	134137	94	5.2	2	1	2	2
68275	-1.90226	1	1	1	71	4	3	4	1	2	2		1	1	0	0	0	3	7608.03	7606.54	1	99	15856.7	14916.7	12.32	268	19.5	232.5	151	669	314.5	124.95	5.325	70.05	1386.5	32.5	128	78	126	78	124	76	17199.4	127	5	2	2		1
68277	3.74907	4	1	1	61	1	3	4	0	1	2	1	0	0	0	0	1	0	11568.9	11794.3	1	102	7507.42	6020.94	15.475	303.5	35	382	7	3535	292	99.65	18.52	215	4251	25.5	134	70	122	66	120	68			5.9	2	2	12	2
68279	2.37082	3	1	0	20	5	3	4	1	0	2		0	0	0	0	0	0	14425	15274	2	102	17331.6		13.45	1030	199	1613	246	8653	1651	123.5	8.93	104.7	12362	24.9	114	58	110	54	108	62			5.5	2	2		2
68281	12.05	4	1	0	27	4	2	3	1	0	2	0	0	0	1	0	0	0	17421	17115.5	2	97	31660.5	31375.6	14.945	783	103.5	1804.5	254.5	30331.5	2025.5	196.9	33.285	214.55	34519.5	22.4	128	66	134	72	126	74			5.6	1	2	2	2
68288	-0.679265	2	1	0	28	1	1	2		2	1	0	0	0	0	1	0	0	34709	37032.8	2	97	26403.3		4.41	310	921	3205	45	1889	1703	35	15.92	116	7763	31.9	102	64	102	66	104	72				2	1	1	2
68291	-1.82696	1	1	1	69	2	2	3	0	2	1		1	0	0	0	1	1	6687.99	7006.09	2	93	7465.37		7.98	518	439	1578	30	903	1371	40.9	6.71	109.8	4321	31.5			184	88	174	88			5.7	2	2		1
68293	-2.28874	1	1	1	54	3	3	4	0	1	2	0	0	0	0	0	1	0	191792	199777	1	98	177814	133082	2.305	636.5	25	274.5	7	6916.5	319	17.6	8.095	99.8	7542	28.2			120	68	120	74	392339	98	5.1	2	2	5	2
68301	-1.67413	1	1	1	59	3	2	3	0	2	1	0	1	1	1	1	1	1	166897	169896	2	91	318831	318542	7.32	551	3	804	37	3581	1735	58.55	6.355	98.95	6160	32.6	202	108	204	100	200	98	333657	114	6.5	1	1	6	1
68309	3.58724	3	1	1	57	5	3	5	0	0	1	0	0	0	0	1	0	0	16499.7	16747.3	3	91	32598	33506.8	10.2	1548.5	1260.5	15178.5	95	448	1890	96.1	7.965	126.9	18872	23.4	124	84	118	88	126	80	37506.9	105	5.4	2	1	2	2
68314	-2.09351	1	1	0	31	4	2	3	0	2	2	0	1	0	0	0	1	1	16995.3	18681.9	2	103	11924.9	9869.23	5.455	243	5	308.5	16	5101.5	641.5	24.75	9.31	121.9	6072.5	36.6	158	90	152	104	154	106	59837.7	99	5.9	2	2	3	1
68321	0.680747	2	1	1	80	5	2	3	1	2	2	0	0	0	0	0	0	2	28658.6	30983.9	2	94	33278.2	41903.7	8.445	435.5	360.5	1750	0.5	20808.5	533.5	50.55	7.575	121.45	23453	31.2	132	58	128	56	134	46			5.4	2	2	3	2
68322	-1.4866	2	1	0	32	2	3	4	0	1	1	0	0	0	1	1	0	0	30626.6	32055.1	2	90	22854.4	18536.7	4.545	467.5	12	247	6.5	3465	381	82.35	9.76	100.5	4111.5	29.1	118	76	112	80	114	78			5.7	1	1	3	2
68327	-2.44533	1	1	1	80	3	3	5	1	1	2		1	0	1	1	0	0	26019.4	28034.9	2	100	30110.8	25545.1	6.09	509	316	1296	25	3284.5	890.5	64.95	5.43	78.45	5812	25.3	170	54	162	50	156	52	61168.7	102	5.4	1	1		1
68331	0.52594	2	1	1	66	1	3	4	1	2	2	0	0	0	0	0	0	0	14489	14771.3	3	92	25533.9	30177.5	4.525	1137	50.5	360	36	579	788.5	13.15	12.155	172.95	1814	32.9	140	84	140	84	136	82	30327.2	118	6.1	2	2	5	2
68337	-3.50861	1	1	0	36	1	3	4	1	2	2	0	0	0	1	1	1	0	41241.2	42341.9	2	102	24934.5	20223.7	3.235	346.5	2.5	347	113.5	143	372.5	38.4	9.065	74.4	978.5	37.6	118	72	122	78	120	70	82054.9	101	5.8	1	1	3	2
68338	-1.31827	2	1	1	51	2	2	3	0	0	2	0	0	0	0	1	0	0	25108.6	27044.8	2	93	37488.7	38991.4	4.665	190.5	52.5	327.5	6.5	3025	143.5	112.3	12.925	90.2	3555	22	120	76	128	76	128	76			5.6	2	1	6	2
68343	6.26872	4	1	1	52	4	3	4	0	0	1	0	0	0	0	0	0	0	17206.3	17285.6	1	96	23221.8	28939.7	12.19	557	65	633.5	149	8334.5	1467.5	187.4	25.355	177.1	10649.5	20.2	120	78	116	74	120	82			5.4	2	2	6	2
68344	6.95117	4	1	0	40	3	3	4	1	2	1	1	1	0	0	1	1	0	152859	152466	1	95	236063	262136	17.05	838	1704.5	4098.5	80	4462	564	120.25	20.775	237.05	10909	30	126	78	124	76	120	76			5.3	2	1	12	1
68348	1.17759	3	1	0	32	1	3	5	1	2	2		0	0	0	0	0	0	51543.1	54569.9	3	92	32135.3	82488	10.65	496	263	1846.5	22.5	8901	1988	56.4	11.12	146.4	13021	34.9	108	72	104	72	106	74			5.7	2	2		2
68353	1.32026	3	1	0	36	3	3	5	1	1	2	0	0	0	1	1	0	0	94698.1	100771	1	101	193515	223207	6.41	259.5	54.5	521.5	28	3879.5	410	27.9	24.715	149.3	4893.5	26.8	124	68	122	60	122	68	209308	93	4.8	1	1	3	2
68354	-2.1026	1	1	0	45	5	3	4	0	1	2		0	0	0	0	1	0	14879.7	14825.9	3	91	9506.84		6.18	486	29	270	2	2148	85	25.6	11.16	91.2	2534	25.5	114	72	114	76	108	80	0	93	5	2	2		2
68364	-1.85382	1	1	1	63	4	1	1	0	1	2	0	0	0	1	0	0	0	7514.99	7713.03	2	90	5399.13	6661.95	3.955	793.5	415.5	7969.5	8.5	112	1238	21.25	5.245	104.85	9743.5	25.8	126	80	124	80	126	72			4.6	1	2	4	2
68365	8.93006	4	1	1	64	3	3	4	1	1	1	0	1	0	0	1	1	0	22184	22468.6	2	94	24132.3	30387.3	19.16	704	20.5	1806	191	16806.5	1571.5	258.45	21.14	180.85	20395.5	27			148	68	142	66			5.8	2	1	2	1
68367	-1.11812	2	1	1	78	4	1	2	1	2	1	0	1	1	0	1	1	0	10160.6	10681.3	1	96	13437.9	10823.8	8.24	300	35.5	714	152.5	0	1124	89.35	8.59	129.05	2026	31.7	176	92	176	86	180	80	24151.8	95	5.8	2	1	3	1
68374	-3.66004	1	1	0	45	5	3	5	1	0	2	0	0	0	0	0	0	0	20696.7	21333.3	2	102	47022.4	55551.3	4.99	126	40	486.5	7.5	2806	424	29.4	6.815	89.9	3764	24.1	122	90	108	78	118	80			5.4	2	2	1	2
68377	-1.60459	1	1	1	74	3	3	4	0	0	1	0	0	1	0	0	1	0	8386.96	8877.41	1	93	6740.35	4903.29	5.515	458.5	99.5	583.5	174.5	791	2086.5	106.1	7.01	99.2	3735	23.6	118	56	116	52	110	46	17756.2	124	6.9	2	2	1	2
68401	2.99713	3	1	0	43	1	1	1	0	0	1	0	0	0	0	0	0	1	31347.4	35248.7	2	90	18096.9	13765.6	11.27	545	333.5	1551	138.5	9050	1671.5	213.6	10.935	120.25	12744.5	23.9	110	62	112	60	108	60	68857.6	103	3.8	2	2	8	2
68412	-1.91274	1	1	0	32	3	1	2	0	0	1	0	0	0	1	1	0	0	22013.3	24073.7	1	101	13481.5	10844.6	6.83	400	60.5	226.5	18	1391	445.5	33.25	9.95	114.1	2141.5	18.8	114	66			116	66	57642.2	84	5.6	1	1	1	2
68424	-3.48909	1	1	1	72	5	1	1	1	1	2		1	0	0	0	1	0	16828	23148.5	1	97	17717.1	12882.3	2.615	295	199	689.5	37.5	8870	167	60.85	4.895	57.4	9963	26.8	136	68	128	70	114	70	45811.4	98	5.5	2	2		1
68425	-0.513742	2	1	1	56	4	3	5		2	2	0	0	0	0	0	0	1	16287.8	16385.9	2	100	18184.9	16464.7	13.1	325	291	1272	2.5	1713	420.5	30.35	16.62	78.65	3699	40.5	130	62	136	68	130	64			5.1	2	2	2	2
68429	-4.23525	1	1	0	27	3	3	5	1	2	1	0	0	0	0	0	0	0	118671	152849	2	91	111988		3.27	155	12	387	12	2036	502	32.1	5.11	88.3	2949	31	114	90	114	86	112	88			5.7	2	2	1	2
68432	-3.46586	1	1	1	80	2	2	3	0	0	1		1	1	0	0	1	0	11755.8	12827.2	3	90	8164.88	6548.22	3.11	126	2.5	32.5	4	58	186.5	97.3	5.21	99.8	283.5	23.3	172	60	170	58	174	62	25656.4	162	8.5	2	2		2
68438	-0.0589301	2	1	0	43	4	2	3	0	2	2	0	0	1	0	0	1	0	25965	26784	2	96	35982.1	44841.9	14.37	378	645.5	1800.5	55.5	9201.5	1009	39	7.03	120.6	12712	32.4	102	70	112	74	110	74			6.5	2	2	2	2
68440	5.20595	4	1	0	46	3	3	4		1	1	0	0	0	1	1	0	0	116465	116166	2	94	89804.4	67212.6	8.7	1013	794	2590	222.5	10045	1490	196.95	16.42	149.25	15141.5	25.5	92	70	96	66	90	66	226164	96	6	1	1	5	2
68444	0.15567	2	1	0	23	4	2	3	0	2	1		1	1	1	0	0	0	19537.4	21142.9	2	96	13495.8	11169.3	6.955	331	105.5	1451.5	65	4614.5	1286	46.55	15.535	135.2	7522.5	34.1	128	68	130	68	130	70			6.3	1	2		1
68445	0.104334	2	1	1	70	2	3	4		2	1	0	1	0	0	0	1	0	9710.4	9879.67	2	93	10527.3	8442.91	7.23	619.5	2074.5	5936.5	4.5	11310.5	2302.5	120.35	4.005	73.45	21628.5	30.4	174	70	170	68	154	60	18888.1	107	5.3	2	2	3	1
68455	-3.27685	1	1	0	27	3	2	3	0	2	1	0	0	0	0	0	1	0	39032	39638.6	1	95	22197.9	17856.2	8.485	241.5	21.5	418.5	10.5	5465.5	580	7.8	5.675	82.2	6496	32.7	116	90	124	84	120	82			5.6	2	2	5	2
68462	5.02511	4	1	0	49	3	1	2	0	0	1	0	0	0	0	1	1	0	29483.1	29407.4	1	94	26174.4	19589.8	11.73	1147	31.5	525.5	42	0	2132	53.45	28.405	164.3	2731	22.4	120	82	128	80	128	78	61131	96	5.6	2	1	1	2
68468	-1.89476	1	1	1	61	2	1	1	0	0	1		0	0	0	1	1	1	9115.68	11889.4	2	90	7567.94	6069.48	9.555	420.5	7	444.5	12.5	2733	878.5	7.05	8.7	112.5	4075.5	22.8	114	68	118	66	110	66	20683.7	105	5.6	2	1		2
68469	-5.53965	1	1	0	25	3	3	4	0	2	1	0	0	0	0	0	0	0	29739	30201.1	2	94	62721.4		1.25	119	299	875	0	5	235	3.3	6.55	55	1414	32.3			114	72	108	74	65002.4	99	5.3	2	2	7	2
68470	6.94795	4	1	1	56	5	2	3	1	0	1	0	1	0	0	0	0	0	12158.1	12114.1	3	90	13919.5	11163.9	11.515	741.5	888	7030.5	4.5	20738.5	888	74.2	20.1	221.35	29549.5	23.5			132	82	134	84			5.2	2	2	1	1
68473	-4.21849	1	1	0	28	4	2	3		1	2	0	0	0	0	0	0	0	17811.5	19015.9	2	99	23042.4	32012.5	2.74	135	1.5	116.5	4	0	411.5	13.55	6.555	109	533.5	29.4	124	80	114	82	128	72			4.3	2	2	3	2
68474	0.606251	2	1	0	35	3	3	5	1	1	2	0	0	0	1	0	0	0	108015	114941	2	94	64368.1	51778.1	6.655	513	63.5	1558.5	210.5	838	654.5	120.05	9.885	165.35	3325	26.5	114	78	116	78	112	78	263258	98	5.5	1	2	1	2
68477	-4.87525	1	1	0	21	4	3	4	0	0	2	0	0	0	0	0	0	0	16386.2	20297	2	90	37545.5	37207.7	3.405	137.5	53.5	504	13.5	1206.5	533	37	4.285	63.65	2310.5	23.1	122	54	112	52	114	64			5.3	2	2	1	2
68478	3.15242	3	1	0	41	3	3	4	1	2	2	0	0	0	1	1	0	0	116465	120278	2	94	66409.4	166555	24.185	359.5	54	1057	454.5	6046.5	1487	38.6	17.975	134.75	9099	30.5	128	74	130	74	126	68	242654	101	5.4	1	1	2	2
68491	-1.02887	2	1	1	80	3	1	2	1	1	2	0	1	0	0	0	1	0	35161.2	42165.8	3	91	32015.2	23289.6	8.91	851.5	11.5	301	153.5	0	515.5	99.65	7.06	80.75	981.5	29.2	136	68	132	66	134	70	0	105	5.9	2	2	1	1
68493	-1.23705	2	1	0	29	5	3	5	0	0	2		0	0	0	0	0	0	11770.1	12287.3	3	91	7547.93	6437.11	5.925	535.5	144.5	480	16.5	0	321.5	79.45	10.375	110.2	962.5	21.7	102	70	102	72	104	74	26288.5	94	5.3	2	2		2
68499	7.59336	4	1	1	58	3	3	4	1	0	1	0	0	0	1	0	1	0	175545	182853	1	91	272177	271930	8.645	2223.5	4405.5	12789.5	71	2590.5	2931.5	184.2	16.235	107.75	22788	24.1	126	78	116	82	104	76	380108	107	5.8	1	2	3	2
68501	3.11378	3	1	1	52	3	3	4	0	1	2	0	0	0	0	0	1	0	152467	152865	1	94	84401.6	63168.9	13.635	356	275.5	1216.5	132.5	908	1047	126.15	13.855	218.6	3579.5	29.2	124	50	130	54	128	44	314301	89	5.3	2	2	4	2
68502	-1.48509	2	1	0	27	4	3	5	0	1	2	0	0	0	0	0	0	0	21873.8	21362.8	2	99	15883.1	13145.1	3.73	406.5	2.5	266	27	15361.5	929.5	14.6	8.915	99.1	16586.5	28.9	126	66	124	66	122	68	73653.3	84	4.7	2	2	3	2
68505	-2.20019	1	1	1	57	3	2	3	0	2	2		1	0	0	1	1	3	151767	156269	3	91	241952	241733	4.395	590.5	27	229.5	88	324.5	925	44.05	12.455	67.3	1594	33.1	158	92	158	84	154	84			5.8	2	1		1
68510	-0.231055	2	1	1	65	4	1	2	0	1	1		1	0	0	0	1	0	8886.72	8956.23	2	101	7043.06	5672.96	6.25	489.5	35.5	1113	81.5	3192.5	1746.5	88.95	10.48	127.7	6169	27.4	128	54	124	50	126	42	0			2	2		1
68516	4.49489	4	1	0	30	4	3	5	1	1	2	0	0	0	0	0	0	0	28213.4	32164.8	1	100	20531.3	16991.9	13.41	966.5	24	7585	54	981.5	16638.5	108.2	11.71	133.6	25283	25.5	118	58	124	52	124	52	110896	99	5.6	2	2	2	2
68526	1.54062	3	1	0	31	3	1	2	0	1	1	0	0	1	1	1	0	0	15799.1	16817.8	2	95	12322		9.77	953	1832	5123	22	4406	2068	96.7	10.7	93.4	13451	28.5	104	80	118	78	114	82			8	1	1	2	2
68531	-0.987474	2	1	1	60	4	3	4	1	1	2		1	0	0	0	1	0	6038.69	6085.92	1	96	4785.89		5.77	498	24	442	89	2058	1548	99	7.61	122.3	4161	27.3	168	110	166	106	162	106	14499.1	125	5.9	2	2		1
68538	-4.48216	1	1	1	72	4	1	2		1	2		1	0	0	1	0	0	9472.03	9657.57	2	93	12150	9786.39	2.655	199.5	79	696.5	265.5	514.5	419.5	52.4	4.76	69.1	1975	28	150	90	142	88	140	86	23008.2	123	6.3	2	1		1
68544	-3.24632	1	1	1	66	5	3	4	1	1	2		1	0	0	0	1	1	8623.18	9096.94	2	103	25198.4	21867.8	8.15	106.5	96.5	624.5	35.5	1	344	38.1	9.095	77.5	1101.5	25.1	144	84	146	90	140	82			5.2	2	2		1
68549	-2.06923	1	1	1	67	2	1	1	0	0	1	0	0	0	0	0	0	0	9430.94	9952.4	1	92	10604.8		5.45	299	111	888	102	4965	1054	56	7.45	105.9	7120	24.9	122	66	116	66	114	62	17646.2	116	5.5	2	2	2	2
68559	4.48623	4	1	1	80	3	2	3	1	2	1	0	1	0	0	0	0	0	34540.4	39912.1	1	90	59935.9	50847.9	10.58	687.5	23	1812	0.5	41120.5	1218.5	29.25	11.56	135.35	44174.5	32.8	136	72	130	62	124	60			5.7	2	2	1	1
68568	-4.74818	1	1	0	27	3	3	4	1	2	1	0	1	0	1	1	0	0	114410	116188	1	97	185261		0.99	69	21	172	7	515	108	3.7	9.49	79	823	33.7	128	86	132	86	124	86				1	1	4	1
68570	6.41782	4	1	0	49	3	2	3	0	0	1	0	1	0	0	0	0	0	23465.6	23669.6	2	98	44418.9		11.2	936	174	2744	34	37016	2198	37.6	12.7	199.1	42166	23.2	116	72	110	74	114	70	0	124	5.1	2	2	2	1
68571	3.14381	3	1	1	53	5	3	4	0	1	1	0	0	1	1	0	1	0	10562.5	10524.4	1	103	6748.56	5412.57	7.01	738	1723	5230.5	8.5	972.5	1096.5	51.9	19.34	197.45	9031	25.3	114	74	106	70	116	70	26412.9	112	8.5	1	2	4	2
68572	0.441086	2	1	0	42	3	3	5	1	1	1	0	1	0	0	0	1	0	117614	123317	2	93	95333.1	71350.5	11.45	346.5	166	1803.5	62.5	772	3794.5	72.25	11.29	142.2	6598.5	26.7	116	64			112	64	242181	100	5.2	2	2	6	1
68573	-1.75992	1	1	1	64	5	1	2	1	0	1	0	0	0	1	1	1	0	10288.3	10853.6	3	91	8306.99	44868.5	2.25	404.5	359	1655	24	333.5	2188.5	79	8.53	121.8	4560	21	124	82	114	78	122	76	19023.7	90	5.4	1	1	3	2
68574	-2.24912	1	1	0	20	1	3	4	0	0	2	0	0	0	0	0	0	0	39915.5	40776.1	2	98	84454.7	124184	6.535	621	19.5	362.5	34	3702	208	16.25	8.615	86.75	4326	23.9	114	68	114	70	114	74	76609.5	99	4.9	2	2	3	2
68581	-1.8849	1	1	0	43	4	3	5	1	1	2	0	0	0	0	0	0	0	18790.6	18862	2	100	11716.6	10608.3	5.005	128.5	1	369.5	5	8281	419.5	98.4	8.695	83.6	9076	27	120	72	126	70	122	64	58098.4	92	4.8	2	2	1	2
68589	-3.54658	1	1	1	54	4	3	4	1	2	2		1	0	1	1	0	0	16118	16472.2	1	96	30035.2	27012.6	4.93	127	2.5	65.5	0	640.5	202.5	77.1	7.025	75.75	911	30.9	134	84	136	84	132	82			5.5	1	1		1
68591	2.13737	3	1	1	67	4	3	5	1	2	2	0	1	1	0	0	1	0	8088.22	7993.32	1	99	10056.2	20402.2	13.945	498.5	178	2501.5	134	965	2942	215.65	9.535	107.05	6720.5	32	142	70	144	68	140	72	18200	124	6.9	2	2	1	1
68592	7.24438	4	1	0	34	4	3	4	1	0	1	0	0	0	0	1	0	0	24793.7	26072.3	1	92	48228.8	47794.9	47.43	1034.5	3841.5	9325.5	47.5	1	526	94.75	12.675	84.9	13741.5	24.6	126	74	128	72	126	78			4.7	2	1	4	2
68594	0.691404	2	1	1	80	3	2	3	0	1	2		0	1	0	0	0	0	12291.2	13189.9	1	95	14166.5	17838.4	5.43	1083.5	1400	3366	40.5	392	470	69.45	13.805	101.7	5668.5	25.4	132	64	132	64	130	66	26888	95	6.3	2	2		2
68601	3.19566	3	1	0	26	5	3	4	0	0	2	0	0	0	1	0	0	0	9956.6	10266.9	1	95	5282.58	4505.14	8.055	240	37	1710.5	68	11377	1250	69.2	23.925	159.95	14442.5	22	116	66	118	76	114	76	21965.8	95	5.4	1	2	4	2
68602	-3.72814	1	1	0	36	1	1	2	0	1	2	0	0	0	0	0	0	0	34997.8	35379.1	2	96	26115.6	21181.8	4.49	302.5	149.5	506.5	24.5	89.5	788	17.95	4.98	109.1	1558	29.3	114	66	112	60	106	66	72132.5	110	5.1	2	2	2	2
68614	-2.0614	1	1	1	73	2	1	2	0	1	2		1	1	0	0	1	2	15301	16695.6	1	90	17790.1	14267.6	3.66	685	31.5	543	14	6706	681	12.25	9.44	84.85	7975.5	29.8	144	64	132	64	132	64	0		7.4	2	2		1
68619	0.439964	2	1	0	30	3	3	4	0	1	1	0	0	0	1	1	1	0	16942.1	18043.2	1	99	28769.6	35041	18.99	288.5	920.5	2710.5	32	1	813	61.05	10.455	121	4477	25	124	64	116	68	116	64			5.3	1	1	2	2
68623	1.49006	3	1	0	28	5	3	4	1	0	1	0	0	0	0	0	1	0	11279.6	11667.9	1	93	33504.9	41629.1	6.785	804.5	484	2168.5	11	11240.5	2128.5	30.6	11.025	159.7	16032.5	24.5	134	42	132	70	128	40	24963.3	117	5.4	2	2	4	2
68624	-2.90907	1	1	0	45	2	1	2	1	0	1		0	0	1	1	0	0	34205	34329.4	2	102	106585	110857	4.915	43.5	33.5	455	49	1812	393	37.15	9.84	110.3	2742.5	20.5	102	48	104	56	98	50			5.5	1	1		2
68625	1.69223	3	1	0	24	1	3	4		1	1	0	0	0	0	0	0	0	47487.5	49034.4	1	102	34960.2	28355.4	20.18	715.5	0.5	171.5	16.5	1273.5	399	69.4	11.81	126.55	1861	25.3	110	58	102	46	106	44			5.4	2	2	3	2
68630	1.00226	3	1	0	32	3	1	2	1	1	1	0	1	0	1	0	1	0	69063.1	75761.9	1	92	42427.3	34128.8	13.23	533	486.5	2621.5	144.5	0	2882	84.05	10.155	142.65	6134.5	28.3	116	78	120	78	122	80	158735	93	5.3	1	2	6	1
68657	4.54211	4	1	1	67	3	1	1	0	0	1	0	1	0	0	0	1	0	22705.8	22474	1	95	21335.8	15520.8	11.24	671	48.5	443.5	128	10194	384.5	258.85	15.51	119.65	11198.5	20.2	154	52	136	58	134	38			5.4	2	2	1	2
68660	-0.242835	2	1	0	24	2	1	1	0	0	2	0	0	0	1	0	0	0	38474.8	38999.2	2	93	28787.9	23349.2	4.8	240	301.5	898.5	208	2756.5	496	253.75	8.64	71.3	4660.5	20.9	120	74	122	74	122	74			5.4	1	2	10	2
68667	-2.24794	1	1	1	51	5	3	5	1	1	2	0	0	0	0	1	0	0	22345.8	22681.2	1	92	26061.3	20902	4.845	216.5	16.5	2134	2	5838	2111.5	149.45	3.925	58.35	10102	25.2	134	76	124	78	128	76				2	1	1	2
68669	7.4475	4	1	1	51	3	1	2	0	1	2	0	1	0	0	0	0	0	27140.4	27611	1	101	21345.3	15975.5	14.775	1262	731	3361	53	17622.5	1770	64.45	16.155	245.15	23537.5	29.3	126	86	130	88	134	86			5.1	2	2	6	1
68672	-3.92545	1	1	0	46	3	2	3	0	0	2		0	0	0	0	0	1	133496	134864	3	92	120038	89840.1	3.435	287	2	371.5	2	7593.5	296.5	24.7	7.22	43.3	8265.5	24.5	126	64	130	76	124	82			5.3	2	2		2
68673	-4.06322	1	1	1	62	2	3	4	0	2	1	0	0	0	1	1	0	0	10004	10164.3	2	102	26029.3	30763	7.295	229.5	5.5	317	115.5	167	682	27.35	6.37	60.2	1287	33	122	74	124	62	124	70			5.7	1	1	3	2
68678	-2.10715	1	1	0	43	2	1	1		1	2	0	1	0	0	0	1	0	27776	27368.4	2	90	14051.2	10688.1	3.355	724	559.5	7950	278	1934	488	124.7	3.79	33.55	11209.5	27.3	128	90	124	82	128	86			6.1	2	2	5	1
68679	-4.65088	1	1	0	43	5	3	4	0	2	1	0	0	1	1	1	0	0	168807	176993	2	101	97723.2		2.34	431	1478	3345	0	339	300	7.2	5.26	45.1	5462	33.5	124	72	130	72	122	76			8.9	1	1	1	2
68681	-1.15497	2	1	1	66	4	2	3	1	0	1		1	1	0	0	1	3	7973.88	8285.76	1	100	17272.6	21312.5	8.745	313	55.5	347.5	102.5	5469.5	514.5	131.6	6.965	80.85	6489.5	22.6	118	72	112	60	104	62	21225.3	151	7.6	2	2		1
68693	5.17965	4	1	0	28	3	3	4	1	1	2		0	0	1	1	0	0	124092	126020	1	95	70572.5	211165	8.715	441.5	826.5	2390	67	9542.5	1040.5	195.5	23.53	151.55	13866.5	25.8	134	72	130	72	134	76	261754	100	5.1	1	1		2
68694	0.64359	2	1	1	57	4	3	5	1	2	1	0	1	0	0	0	1	0	16589.3	16585	2	90	10302.1	9327.63	8.385	531	461	4501.5	47	745.5	3809	86.65	9.58	143.85	9564	30.5	114	70	122	72	124	74	45192.5	116	5.9	2	2	3	1
68696	-2.43301	1	1	0	44	2	3	5	0	2	2	0	1	1	0	0	1	0	35393	36467.9	2	93	18722.9		3.16	455	1	107	1	0	24	0.7	11.93	124.4	133	30.1	114	66	124	66	120	68	78478.4	173	7.6	2	2	6	1
68702	1.2278	3	1	1	56	4	2	3	1	0	1	0	0	0	0	0	0	0	20066.4	20688.8	1	96	22960.2	38833.9	6.86	690.5	275.5	2559	255.5	7010.5	3540	123.8	11.99	94.45	13640.5	23.3	116	70	114	68	110	68	69449	95	5.4	2	2	3	2
68703	-0.204083	2	1	1	63	1	3	5	1	1	1	0	1	0	0	0	1	0	9235.95	9415.96	1	103	9946.84	11168	9.165	420.5	222.5	1061	68	6417	1110	47.2	10.52	129.65	8878.5	28.2			138	68	130	64	19469.1	113	5	2	2	2	1
68706	0.691922	2	1	0	26	4	3	4	0	0	1	0	0	0	1	0	0	0	21022.7	20897.4	1	100	37696.9	37357.7	5.375	708	6.5	80	17.5	1660	585.5	11.95	13.435	208.45	2349.5	23.6	104	74	102	68	98	60	82456.4	95	4.4	1	2	3	2
68707	12.8842	4	1	1	54	3	3	5	1	2	1	0	1	0	0	0	1	0	166897	167183	2	91	148804	111369	10.535	2731	9972.5	23477	126.5	0.5	4326	258.7	16.165	174.1	37902.5	39.7	124	74	116	76	120	78	328329	113	5.5	2	2	2	1
68710	-0.968913	2	1	0	40	2	3	4	0	2	2	0	0	0	0	0	0	0	33029.3	32544.6	2	93	22367.9	17014.4	6.635	335	10.5	540	98.5	4246.5	523	47.05	11.23	131.05	5418.5	35.7	120	88	114	88	120	88			5.3	2	2	3	2
68711	13.9094	4	1	0	26	5	3	5	1	1	2	0	0	0	0	0	0	0	12084	12472.8	1	99	14153	12070.1	30.82	1777.5	36.5	9949.5	278	10946.5	1713.5	123.7	30.075	235.05	22924	26.7	110	58	110	64	116	66	26685.3	92	5.1	2	2	1	2
68715	4.63238	4	1	1	54	3	2	3	1	2	1	0	0	0	0	0	0	0	145343	147905	1	99	81662.8	61119.2	14.68	753.5	287	1372	10.5	26078.5	969.5	29.4	15.43	157.25	28717.5	32	108	72	106	76	102	74			5.4	2	2	2	2
68722	0.874545	3	1	0	40	2	1	2	0	1	2	0	1	0	1	1	1	0	31740.4	33170.2	2	96	17029.8	46382.5	9.175	550.5	384.5	1422.5	94.5	4721.5	1017	23.9	14.78	155.2	7640	27.5	126	68	112	66	116	72			5.3	1	1	10	1
68730	-0.625953	2	1	1	80	3	3	4	0	0	1	0	1	0	0	1	0	0	9260.07	9783.74	1	98	10508.2	8914.85	10.035	850.5	666.5	1810	96	0	741.5	22.5	10.785	101	3314	22.4	136	84	134	84	130	82			5.4	2	1	1	1
68733	3.34989	3	1	1	54	1	2	3	1	2	2	0	1	1	0	1	1	0	37557.9	44552.9	2	102	22873.8	62299.1	7.245	365.5	42	612.5	54	7673.5	1119.5	149.8	16.585	199.85	9501.5	45.9	144	66	146	64	142	50	85195.6	127	6.7	2	1	5	1
68737	3.71953	4	1	0	42	1	1	2	1	2	1	0	0	0	0	0	0	0	41527.4	43502.1	1	95	22334.3	16988.8	14.125	565.5	129.5	1542	168	21595	2276.5	80.75	11.335	153.25	25711	32	130	74	128	78					5.8	2	2	4	2
68738	4.56865	4	1	0	22	3	2	3	0	0	2	0	0	0	1	1	0	0	120221	126280	1	98	92521.8		10.22	625	34	875	86	7671	631	110.6	20.38	206.5	9297	22.9	110	70	102	72	106	74	309442	89	5	1	1	4	2
68739	-3.19086	1	1	0	31	5	2	3	0	2	2	0	1	0	1	1	0	0	14204.3	14001.8	1	99	29078.8	35417.5	4.01	207.5	105	886.5	134.5	2356	1323	97.35	4.265	81.45	4805	37.2	148	70	144	80	154	74			5.9	1	1	1	2
68740	1.28863	3	1	1	64	3	3	4	1	2	1	0	0	0	0	0	1	0	101091	102039	2	102	77475	56359.5	8.565	495.5	160	1636	35	10677	831	116.7	12.385	109.75	13339	35.3	134	82	140	82	142	84			5.5	2	2	1	2
68744	5.45161	4	1	0	33	3	2	3	0	2	1	0	0	0	1	0	0	0	19384.9	22235.9	1	94	16291.6	13105.1	32.92	543.5	39	299	190	328.5	1485	27.2	26.905	132.05	2341.5	37.6	130	88	128	82	124	80	47858.6	99	5.6	1	2	1	2
68748	1.0316	3	1	1	70	5	3	4	0	1	2	0	1	1	0	0	1	0	18239.9	19545.3	2	102	22162.8	16114.9	8.055	545.5	25	1261.5	45.5	27642.5	674.5	52.6	8.025	89.05	29649	26.7	134	64	130	70	132	66	47644	113	6.4	2	2	1	1
68751	-3.91995	1	1	0	39	3	3	4	1	2	1	0	0	0	0	1	0	0	83226.9	86401.8	2	95	48385.7		3.74	161	380	819	2	0	339	1.2	9.42	90.2	1540	32.1	116	78	118	78	108	82	185964	121	5.3	2	1	2	2
68752	-3.88899	1	1	0	45	1	1	2	1	2	1	0	0	0	0	0	0	0	46745.7	51362.8	2	98	35301.7	26852.5	4.09	154.5	20	251	20.5	3216.5	506.5	47.1	7.2	63.35	4014.5	30.3	100	62	102	60	104	58	108290	108	6	2	2	2	2
68754	2.79357	3	1	1	57	3	3	4	1	0	1	0	0	0	0	0	0	0	143642	143889	1	90	238876	265260	14.205	513	144	2663	318	6975	2844.5	142.45	10.605	145.35	12944.5	23.2	124	84	122	84	126	86			5.6	2	2	7	2
68760	7.39642	4	1	0	24	3	3	4	0	0	1	0	0	0	0	0	0	0	37326.9	39363	2	91	22043.6	17732	17.695	831.5	22	544.5	73	4420	866	290.55	22.22	146.75	5925.5	22.3	120	54	122	50	124	56	90635.8	86	5.1	2	2	7	2
68763	6.34458	4	1	0	26	2	1	2	0	1	2	0	0	0	0	1	0	0	35339	37196.5	2	90	21904.4		16.63	943	187	2458	152	4247	2183	267.7	13.62	167	9227	25.5	114	72	112	70	112	66				2	1	8	2
68765	0.812772	3	1	0	25	1	3	4	0	0	2	0	0	0	0	1	0	0	41258.2	42207.1	2	99	30092.5	24407.3	9.97	458.5	162	1133	193	9538	943	122.3	11.11	94.45	11969	20.1	108	64	108	68	104	66	79298.1	98	5.3	2	1	2	2
68774	-0.737132	2	1	0	21	3	3	4	0	0	2	0	0	0	1	1	0	0	43104.3	46015.2	2	101	74807	86285.2	7.52	346.5	22	438	11	7699.5	383.5	47.6	7.855	149.15	8554	24.8	130	52	130	64	132	70			4.6	1	1	6	2
68780	-1.0416	2	1	1	78	5	3	5	1	1	1		1	0	0	0	0	0	16632.5	17822.9	1	100	20722.1	15067.3	5.68	1321	2221	5110.5	71.5	0	1505.5	28.75	8.145	47.8	8908.5	27.5	166	72	168	76	170	68	31239.1	107	5.5	2	2		2
68781	-0.680287	2	1	0	34	5	3	5	1	0	1	0	0	0	0	0	0	0	13936.8	14121.7	1	93	37873.9	38756.9	7.675	462	6	792.5	32.5	1536	1157	22.9	8.59	178.2	3524	21.6	98	58	98	50	96	54	30213.1	108	5.7	2	2	4	9
68783	-3.87635	1	1	0	22	3	2	3	0	1	1	1	0	0	1	1	0	0	32375.3	36431.3	1	101	59226.5	72137	4.775	146	119.5	118	20	0	438.5	42.2	5.33	100.45	696	28.9	110	64	110	68	110	72			4.9	1	1	12	2
[truncated: 5,736 more rows]
[truncated: 43 more columns]
