# Supplementary material for: Composite dietary antioxidant index in relation to urge urinary incontinence in US men
Source: Front Nutr. 2024 Dec 20;11:1514320. doi: 10.3389/fnut.2024.1514320 (PMC11695336; doi:10.3389/fnut.2024.1514320)
Supplement: Supplementary file 4 [file Table_4.xlsx]

## Sheet: Sheet1
SEQN	CDAI	CDAI_quantile	GENDR	AGECS	AGE	RACE	EDUCATIONNEW	EDUCATION	INDFMPIRCS	BMICS	SMOKINGNEW	ALQ130CS	HBP	DIABETEFIN	VIGACT	MODACT	HTC	CDNEW	WTINT2YR	WTMEC2YR	SDMVPSU	SDMVSTRA	WTDRD1	WTDR2D	VESUM	VA	ALPHA.CAROTENE	BETA.CAROTENE	BETA.CRYPTOXANTHIN	LYCOPENE	LUTEIN.ZEAXANTHIN	VITAMIN.C	ZINC	SELE	CARSUM	BMI	BPXSY1	BPXDI1	BPXSY2	BPXDI2	BPXSY3	BPXDI3	WTSAF2YR	LBXGLU	LBXGH	VIGOROUS.ACTIVITY	MODERATE.ACTIVITY	ALQ130	BP
100046	15.2659	4	1	1	51	5	3	4	0	2	1	0	1	0	1	1	0	0	19743.6	20396.4	2	142	34567.8	45113.9	13.575	1225.5	66	5467	1587	15302	1471.5	439.3	29.91	260.65	23893.5	34.2	120	74	122	76	122	74			5.7	1	1	8	1
100051	0.520237	2	1	1	66	3	2	3	1	2	1	0	1	1	0	0	1	1	32052.5	31604.6	1	142	19133.9	15653.1	8.155	479.5	37.5	364	23.5	933	672	19.4	16.985	166.6	2030	42.9	130	96	136	84	132	86	79665.1	107	6.4	2	2	5	1
100056	2.74732	3	1	1	57	1	3	5	1	2	2	0	0	1	0	0	1	0	54035.7	53551.1	1	148	36396.6	78133.2	13.575	279.5	73.5	866	87.5	10901.5	1051	105.6	15.545	153	12979.5	36.9	136	84	132	88	140	88	108138	135	6.2	2	2	3	2
100067	-4.036	1	1	1	69	3	3	4	1	2	1	0	1	1	1	1	1	0	5360.88	7242.76	2	139	4384.87	8626.85	2.6	215	16	83.5	56.5	387	200	59.35	6.995	71.85	743	44.5	126	72	128	72	132	70	15637	273	9.1	1	1	1	1
100071	-1.57019	1	1	1	71	3	3	4	0	0	1	0	1	0	1	1	1	0	19955.1	21728.1	2	146	17298.8	14151.8	15.935	640.5	1	146.5	18	342	603.5	16.2	7.38	80.8	1111	24.9	174	84	158	86	164	86	70660.6	95	5.7	1	1	1	2
100092	4.90303	4	1	0	22	5	3	4	1	1	2	0	1	0	1	1	1	1	44401.9	43841.8	2	134	44794.2	37693.5	13.23	320	59.5	475	67.5	1210.5	580.5	33.95	25.53	282.1	2393	25.8	144	82	146	84	146	88			5.2	1	1	3	2
100103	4.44463	4	1	1	61	2	1	2	1	2	2	0	0	1	0	0	0	2	11781.1	12817.8	1	144	7790.04	6777.19	7.955	545	88	1650.5	358.5	27629.5	1207	169.4	11.795	140.05	30933.5	33.5	110	80	126	82	108	88	40815.5	134	6.1	2	2	1	2
100113	1.7752	3	1	1	79	3	2	3	1	2	1	0	1	1	1	1	1	2	128812	139598	1	134	72223.2	142093	7.455	434	1	2160.5	278	15801	956	80.75	14.53	122.35	19196.5	33.8	158	72	160	68	162	72			7.1	1	1	1	1
100114	0.0960662	2	1	1	79	3	3	5	0	1	1	0	1	0	0	0	0	1	15874.3	17126.5	2	136	25954.9	33013.6	10.425	581	31.5	1846	0.5	433	4002	76.5	12.625	91.5	6313	27.5	146	64	146	68	144	70	51803.6	111	5.3	2	2	2	1
100123	0.443715	2	1	1	57	3	1	2	0	2	1	0	1	1	1	1	1	2	23915.1	25233.3	2	146	42765.3	42325.3	7.335	493	2	594	28	17388	644	18.6	12.245	117.25	18656	37.2	98	48	90	38	98	48	59159.8	151	7.6	1	1	1	1
100127	2.34229	3	1	1	55	2	3	4	1	2	1	0	1	0	1	1	1	0	24375.8	23860.6	2	144	18977.1	16939.6	8.07	360.5	544.5	2667.5	157	2050	796	262.45	7.615	163.75	6215	33.5	158	86	166	90	162	88			6.1	1	1	4	1
100133	-0.933176	2	1	0	20	3	1	2	1	0	1	0	0	0	0	0	0	0	42407.2	46083.9	1	145	27711.7	23805.5	8.635	693.5	12	297.5	4.5	3942	209	13.5	12.995	91.5	4465	17.1	124	82	122	76	126	70	0			2	2	11	2
100154	-1.81004	1	1	1	66	1	1	2	0	2	1	0	1	1	0	0	1	0	5738.47	5946.2	1	135	10585.8	14318.9	9.715	365	66.5	398	70.5	719.5	1679	65.65	7.57	96.45	2933.5	30.1	132	78	134	76	130	78	13560.8	167	8.7	2	2	2	1
100180	5.82963	4	1	0	45	4	3	4	1	2	2	0	1	0	0	0	0	1	12618.9	14329.9	1	146	26815.2	25996.9	38.87	739.5	39.5	864.5	42	9895	485.5	53	15.48	124.55	11326.5	33	160	82	156	76	152	84			5.1	2	2	3	2
100205	-1.7408	1	1	0	48	4	3	5	1	2	1	0	0	0	0	0	0	2	19983.6	22307.6	1	147	14250.7	11717.3	10.195	405	50.5	2923.5	123	837	5810.5	50.85	6.43	74.55	9744.5	34.3							62876.7	111	5.9	2	2	2	2
100213	1.4402	3	1	1	66	3	2	3	0	1	1	0	1	1	0	1	0	0	39630.4	41535.1	1	143	21488.8	17579.6	10.17	780	40	719	122	10629	418.5	71.2	10.015	138.3	11928.5	26.1	120	70	116	72	128	68	97379.8	171	7.9	2	1	3	1
100270	7.51191	4	1	0	36	2	3	4	1	1	1	0	1	0	0	0	1	0	42913.4	50866.1	2	135	105252	149497	10.37	756	42.5	853.5	276	7280	458.5	169.75	23.575	273.7	8910.5	28.7	156	102	150	106	148	104	120151	106	5.7	2	2	8	1
100303	-1.82735	1	1	1	60	1	1	1	0	1	2	0	1	0	0	1	1	0	12028.6	13205	2	143	23508.3	24114.5	8.725	271.5	69	724	146.5	11343.5	1370	26.35	7.555	80.35	13653	27.2	126	60	122	66	126	62	35084.9	108	5.4	2	1	1	1
100334	3.20402	3	1	0	25	1	1	2	0	1	2	0	1	0	1	1	0	1	17747.4	18648.3	2	135	38586.9	41563.7	15.535	762	40.5	230.5	85	614	838.5	116.6	15.275	167.85	1808.5	27.2	134	74	136	82	134	74	0			1	1	2	1
100347	-0.378433	2	1	1	57	1	3	5	1	1	2	0	1	0	0	0	1	0	78805.6	79621.8	2	140	54115.9	48305.8	11.495	391.5	1	2830	6.5	3801.5	3028	13.4	10.09	130.7	9667	27.3	124	72	126	76	124	82			5.1	2	2	2	1
100363	8.61642	4	1	1	63	2	3	5	0	1	2	0	0	1	1	1	0	0	9428.15	9104.02	1	137	8514.5	7407.45	18.92	1231	1180.5	2913.5	254.5	721	1608.5	162.1	20.885	259.7	6678	29.7	116	82	108	76	114	86			6.6	1	1	3	2
100373	7.76284	4	1	1	74	5	3	5	1	0	2	0	0	0	0	0	1	0	20325.4	21278.7	1	148	40926.1	56097.1	18.3	1493.5	1112.5	5772.5	58.5	1671	2604	182.1	16.365	192.85	11218.5	22.6	138	74	134	72	136	70	43665.6	124	5.7	2	2	1	2
100393	-0.91	2	1	1	52	3	2	3	1	2	1	0	1	1	0	0	1	0	162290	160433	1	135	142841	119899	4.55	474	193.5	679.5	718.5	4803	891.5	107.1	8.745	103.3	7286	34.9	126	70	124	64	124	66			6.7	2	2	1	1
100411	0.278814	2	1	1	68	4	3	4	0	0	2	0	0	1	0	1	1	2	7719.49	8633.28	2	134	14446	17999.2	5.425	1683.5	55	412.5	5	634.5	642	30.95	8.42	115.8	1749	24.9	110	74	116	76	114	74			6.8	2	1	1	2
100422	3.0508	3	1	1	66	4	3	4	1	0	1	0	1	1	1	1	1	0	6730.49	7096.62	1	146	11874.7	14795.5	12.605	798	10.5	812	46.5	686	2049.5	100.9	14.715	184.05	3604.5	19.9	124	70	122	68	124	60	17851.2	102	6.7	1	1	1	1
100433	-0.946742	2	1	1	67	2	3	5	0	1	2	0	1	1	0	0	0	0	11052.9	10774.9	1	135	6548.46	5697.04	7.205	433.5	192.5	857.5	19	1217.5	493.5	71.55	9.51	130.8	2780	27	172	72	162	74	162	78			11.4	2	2	1	2
100492	5.46608	4	1	1	55	4	1	2	0	2	1	0	0	1	1	0	1	2	22216.2	21369.6	1	137	39988.4	38768.2	15.995	1865.5	76	1688	131.5	3059.5	2815.5	49.45	15.57	172.7	7770.5	31.6			116	88	122	88			6.7	1	2	6	2
100558	-1.83886	1	1	1	60	1	2	3	0	1	1	0	1	1	1	1	1	2	14183.4	15506.8	2	148	11028.2	23073.6	7.105	269.5	751	2017.5	8.5	8568	579	36.35	8.13	89.15	11924	26.6	144	76			142	82			7.1	1	1	2	2
100572	3.64532	4	1	0	41	3	3	4	0	2	1	0	1	0	1	0	1	1	22218.9	22335.7	2	143	37854.5	37465.1	23.44	500	17	644.5	108	3946	734.5	72.95	17.68	149.3	5450	38.1	148	104	156	106	148	98			6	1	2	5	1
100576	-3.33975	1	1	1	62	2	3	4	0	2	1	0	1	1	0	0	1	0	15386.7	15782.3	1	140	9591.75	8344.64	5.47	74	1.5	255	43	0	133.5	81	9.245	67.15	433	35.5	116	46	110	50	116	54	35992.8	159	6.9	2	2	3	1
100594	-5.63075	1	1	1	59	4	3	4	0	0	1	0	1	0	0	0	0	0	15360.5	15867.5	1	145	15598.7	30844.8	2.515	39.5	13	59.5	38.5	0	59	43.1	3.12	60.5	170	15.7	144	92	150	92	142	86	38371.9	69	5.1	2	2	6	2
100599	4.29859	4	1	1	54	1	2	3	1	1	2	0	0	1	0	1	0	0	41993.7	43860.7	2	140	87321.9	91906.4	10.385	811.5	577.5	2667.5	676.5	5839.5	1355	128	16.565	183.7	11116	29.3	110	74	118	70	116	74			10.3	2	1	1	2
100611	3.69114	4	1	0	43	1	1	2	1	1	2	0	0	0	1	1	1	0	21870	23479	1	137	18673.6	16668.7	21.12	530.5	77	1009.5	79.5	1890.5	1450	33.45	21.285	165.4	4506.5	26.7	116	76	114	66	114	68			5.3	1	1	3	2
100642	5.39038	4	1	1	65	4	3	5	0	2	2	0	1	0	0	0	1	1	6308.88	6279.82	2	142	10508	13092.6	8.81	1578	80.5	5235	133.5	8012	8533.5	46.55	20.615	125.85	21994.5	46.1	168	98	172	98	168	94			6.2	2	2	1	2
100692	5.20501	4	1	1	62	3	2	3	1	1	2	0	1	0	0	0	1	0	139409	142001	1	136	215201	207582	19.885	1174	24.5	582.5	11	12420.5	538	65.25	16.675	151.2	13576.5	28.2	126	72	122	78	120	80			5.1	2	2	2	1
100696	3.89847	4	1	1	70	3	2	3	0	1	1	0	1	0	1	1	0	0	22829.2	25073.5	2	142	37998.6	36653.1	7.42	573.5	348	1925	25.5	34047.5	1768	212.65	7.575	79.55	38114	27.9			100	62	94	66			5.7	1	1	4	1
100739	5.20651	4	1	1	79	3	3	4	1	2	1	0	1	1	0	1	1	2	49247.8	49928.9	1	142	75666.7	72987.6	16.96	720	111	1758.5	180.5	2175	1366	110.05	18.43	219.8	5591	31.4	136	92	142	86	136	94			6.5	2	1	1	1
100756	7.18633	4	1	1	60	4	2	3	1	0	2	0	1	0	0	0	1	0	8344.22	8559.61	1	135	14322.8	17845.6	15.25	733.5	128	2124	262	14824.5	3315.5	103.8	21.245	225.7	20654	22.7	136	60	142	56	120	62			6.2	2	2	6	1
100780	4.27448	4	1	1	54	3	3	4	0	1	1	0	0	0	0	1	1	0	28527.7	29970	1	146	50793	66289.2	5.175	3034	7.5	228	8.5	2528	167.5	33.9	11.475	139.35	2939.5	28.5	126	76	120	76	116	72	64750.5	109	5.7	2	1	1	2
100782	3.33265	3	1	0	39	3	3	5	0	2	2	0	1	0	1	1	0	0	82541.9	82606.9	2	143	58128.2	49934.4	5.18	856	579	8592.5	3	1418	9633	317.9	8.51	52.4	20225.5	37.7	136	98			140	92			5.6	1	1	2	2
100836	3.17429	3	1	1	63	2	1	2	1	1	1	0	0	1	0	1	1	0	17837.1	18581.8	1	137	17378.5	15119	13.265	1233	288.5	3635.5	364.5	1891.5	1876	92.6	12.72	136.9	8056	27.7	110	76	112	78	112	74	42046.7	107	6.6	2	1	6	2
100843	0.801949	3	1	0	33	5	1	1	0	2	1	0	1	1	1	0	0	0	27391.1	27120.2	2	146	47770.8	48386.4	10.15	594	17.5	296	66.5	1475.5	825.5	86.25	15.385	116.55	2681	40.3	124	86	120	82	128	88			5.7	1	2	1	1
100866	13.7813	4	1	0	46	3	3	4	1	2	2	0	1	0	0	0	1	0	22078.2	22020.9	1	145	14909.1	12514.5	26.96	2432.5	1094	4273.5	18	1863	2616	91.4	35.135	234.9	9864.5	39.1	118	76	118	78	118	76	44251.4	112	5.5	2	2	1	1
100881	-1.62614	1	1	0	26	4	2	3	0	1	2	0	0	0	0	0	1	1	35025.5	34374.3	1	137	66853.5	66331.1	3.89	849	21	236.5	59.5	0	687	28.75	6.135	147.5	1004	25.2	114	70	106	68	100	74	81479.3	90	5.2	2	2	2	2
100905	0.133544	2	1	1	80	3	3	5	1	1	1	0	0	0	0	0	1	0	30205.4	34730.6	1	144	27650.8	54400.5	18.915	800.5	41.5	396.5	15.5	1057	196	83.35	8.185	70.1	1706.5	28.3	114	64	114	64	116	66	95437.9	106	5.6	2	2	1	2
100937	2.63391	3	1	1	55	2	1	1	0	1	2	0	0	0	0	0	1	0	37455.2	41071.7	1	135	27914.9	24917.8	14.585	657	249	2030	95.5	8903	2792.5	66.3	14.16	133.4	14070	27.2	118	74	120	78	104	76			5.7	2	2	1	2
101001	4.48111	4	1	1	67	4	3	4	1	2	2	0	1	0	0	0	0	0	7196.14	7672.74	2	145	5128.89	4110.1	13.105	321	79.5	1853	576.5	18643	1265.5	257.25	12.88	103.05	22417.5	33.2	144	94			156	108			5.6	2	2	1	2
101017	0.859838	3	1	1	65	3	3	4	1	0	1	0	1	0	0	1	1	0	14847.8	14801.9	2	139	22432	21637.8	7.58	1092	2733	6475	9.5	1317	1445.5	56.55	8.395	118.4	11980	20.2	164	86	170	88	160	80			5.5	2	1	1	1
101046	-1.50262	2	1	1	68	5	3	4	0	2	2	0	1	1	1	1	1	0	26841.7	29154.3	1	146	44183.1	42618.7	6.21	440.5	729	2805	152	2617.5	2635	88.85	6.765	86.35	8938.5	30.2	146	74	134	66	132	68	68352.9	154	5.7	1	1	2	1
101075	-0.645676	2	1	1	67	1	3	4	1	2	2	0	1	1	0	0	1	0	28755.4	28345.6	2	140	20159	17537.9	8.335	603	161	928	41	4719.5	981.5	50.95	12.375	83.75	6831	31.7	122	76	122	74	124	78			6.3	2	2	2	1
101078	3.01482	3	1	1	62	4	3	4	0	2	1	0	1	0	0	0	1	0	6091.9	6681.41	1	144	3816.68	7355.52	7.1	528.5	1347	3424.5	11	14347	1551.5	294.65	6.71	89.35	20681	31.1	130	82	124	76	120	74	14204.9	125	5.4	2	2	2	1
101124	2.93712	3	1	1	76	3	2	3	1	2	1	0	1	1	0	1	1	1	61887.5	65304.1	1	135	98967.6	125883	5.835	1254.5	847.5	2684.5	206	6366	967	151.9	17.925	66.75	11071	30.4	94	72	98	68	96	68			6.5	2	1	1	1
101200	0.096464	2	1	1	73	3	3	4	0	0	2	0	1	0	0	0	1	0	12395.2	13666.3	1	142	20711.1	26343.7	4.415	813.5	740.5	9153	73.5	0	780	159.05	8.305	65.75	10747	21.7	194	78	186	72	188	72			5.5	2	2	1	1
101206	3.12232	3	1	0	34	1	2	3	0	1	2	0	0	0	0	1	0	0	59164.5	60328.5	1	135	42615.5	38930.9	9.845	647.5	93.5	2164.5	175.5	14174.5	1223	127.05	12.085	149	17831	28.7	128	94	122	90	122	84	158948	102	5.5	2	1	1	2
101227	0.88988	3	1	1	60	4	2	3	1	2	1	0	1	0	0	0	1	0	12704.7	13696.3	1	144	22917.9	21654.6	6.675	523.5	426	2322	84.5	18243.5	1590.5	114.2	6.205	106.9	22666.5	31.3	128	84	126	80	130	82			5.1	2	2	3	1
101236	7.34441	4	1	0	26	4	2	3	1	0	2	0	0	0	1	0	0	1	37989.7	39259.7	2	145	26066.4	21934.5	29.39	1123.5	4	319.5	9	3793	332	28.2	26.39	185.25	4457.5	21.2	114	54	110	62	112	56			5.5	1	2	2	2
101246	-1.03556	2	1	1	54	5	2	3	0	2	1	0	1	1	1	1	1	0	26513.8	26886.9	2	144	23102.7	50256.3	4.11	158.5	435.5	1480.5	137.5	13326.5	477.5	191.75	6.56	44.55	15857.5	31.1	160	76	154	72	138	76	64669.7	242	9.1	1	1	1	1
101248	3.40765	3	1	1	52	4	2	3	1	1	2	0	1	0	0	0	0	1	20912.4	20282.9	1	144	19939.3	16394.7	7.035	685	107.5	5451	268	4040	2531.5	260.1	6.405	169	12398	29.9	168	94	168	92	164	94	0			2	2	2	2
101253	-1.35181	2	1	1	57	4	3	4	0	2	1	0	1	0	1	1	1	2	13622.1	13971.8	2	147	13735.1	11293.4	7.615	502.5	803.5	1944	236.5	1748	1044	42.15	8.29	114.75	5776	31	170	104	164	106	164	102			5.7	1	1	2	1
101275	1.66467	3	1	1	80	4	3	4	0	1	1	0	1	0	0	1	1	1	11620.8	12853.6	2	147	21507.9	20322.4	14.03	770	69	3288	77	0	7045.5	63.7	9.64	139.95	10479.5	28.9	156	68	164	62	130	52			5.7	2	1	1	1
101277	-4.44444	1	1	1	75	5	3	4	1	2	1	0	1	0	1	1	1	0	7149.04	9879.64	2	139	14972.5	14442.3	4.065	429.5	364	914.5	23.5	0	253	37.6	6.88	28.1	1555	32.6	118	66	116	64					5.6	1	1	1	1
101282	-1.75521	1	1	1	60	3	2	3	1	2	2	0	1	0	1	1	1	1	218602	213902	1	139	324167	312689	10.655	371.5	375	1403	51.5	745.5	1107.5	28.5	6.845	121.4	3682.5	33.8	110	80	110	82	112	82			5.2	1	1	3	1
101319	-3.75718	1	1	0	34	1	3	4	0	2	1	0	1	0	0	0	0	0	63102.2	62492.9	2	143	129310	139285	3.09	387	10	154	24	0	760.5	11.85	6.28	104.15	948.5	40.9	140	80	132	94	142	90			5	2	2	6	1
101324	0.982915	3	1	0	35	4	3	5	0	0	1	0	1	0	1	1	0	0	16079.5	16859.2	2	140	11193.6	9419.26	8.67	538	107.5	1324	86	4024	940.5	117.4	11.3	137.6	6482	24.8	142	94	144	98	146	102			5.8	1	1	2	2
101335	-1.95984	1	1	1	80	4	3	4	1	1	1	0	1	0	0	0	1	2	8503.24	8934.53	1	139	14950.1	18627.3	11.365	353.5	36.5	688.5	6.5	1591.5	715	50.7	7.915	84.65	3038	25.3	114	56	112	56	114	60			5.5	2	2	2	1
101339	-0.107304	2	1	1	63	1	1	1	0	2	1	0	1	1	0	0	0	1	6654.65	6964.95	2	137	6513.94	13628.6	9.45	967.5	949.5	3243	26.5	402.5	2044.5	122.3	6.705	66.3	6666	31.3	162	76					14783.2	179	7.2	2	2	4	1
101355	-1.70074	1	1	0	46	4	2	3	0	1	2	0	1	0	1	1	0	0	23059.6	23247.7	1	146	43502.9	42175.5	7.895	257	12	530.5	1	10081.5	260	12.55	9.48	102.4	10885	28	142	78	144	82	144	76	54687.3	117	4.7	1	1	4	2
101384	-5.32966	1	1	0	22	4	3	4	1	1	1	0	0	0	0	1	0	0	40658.2	50627.9	1	144	98464.6	97695.2	3.95	68.5	21.5	371	18	551.5	220.5	78.6	2.235	39.1	1182.5	28.4	110	62	104	66	104	64			5.9	2	1	5	2
101389	-1.26921	2	1	0	42	5	3	4	1	2	1	0	1	1	0	0	0	0	15060.6	16240.8	1	144	11925.4	25941.8	8.5	412	33	453	43	3103.5	1149	64.05	9.16	103.95	4781.5	34.5	124	92	122	96	122	98			6.6	2	2	3	2
101399	2.67745	3	1	0	41	3	3	4	1	0	1	0	0	0	1	1	0	0	186290	184940	1	147	125213	105102	12.74	576	708	2222.5	34	1775	1456.5	39.75	16.1	204.6	6196	24.8	114	54	118	58	116	58	366556	93	5.2	1	1	4	2
101401	3.61834	4	1	1	52	5	2	3	0	0	1	0	0	0	1	0	0	0	15186.6	16487.7	1	137	14167.2	12814.8	8.955	657.5	761.5	3513.5	243	449.5	1778.5	175.35	14.485	186.15	6746	20.8	130	84	120	86	126	84			5.6	1	2	1	2
101404	-2.05087	1	1	0	31	4	3	4	0	2	1	0	0	0	0	1	0	0	27461	29318.6	2	147	57020.8	56575.3	10.845	387	16.5	358.5	14.5	496	376.5	7.2	9.03	111.4	1262	37	104	72	108	72	110	70			5.2	2	1	7	2
101439	-3.84865	1	1	0	38	4	2	3	0	2	1	0	0	0	0	0	0	0	32723.6	36152.9	1	145	70312.7	91993.3	4.26	167	21.5	439	2.5	3616	212	13.8	6.705	90.3	4291	30.5	128	76	132	80	130	74	71519.7	103	5.6	2	2	3	2
101444	1.32823	3	1	1	63	1	3	4	1	2	1	0	0	0	0	0	0	0	21645.7	23014.7	2	144	16367.7	14239.6	10.48	561	100	1267	305.5	2638.5	1033.5	150	9.485	139.8	5344.5	37.1	134	84	130	78	124	66	60202	115	6	2	2	6	2
101467	-3.73951	1	1	0	39	3	3	4	0	2	2	0	1	0	1	1	1	0	35662.5	35928.6	1	135	21605	18559.6	14.695	113.5	12.5	241.5	1	1479	107	6.05	7.185	39.7	1841	31.8	128	82	132	92	128	88	78258.9	97	5.7	1	1	5	1
101484	9.30833	4	1	0	49	3	3	5	1	1	2	0	1	0	0	0	1	0	158979	156305	2	140	264905	262180	18.27	606	66	3816.5	180	25060	6803.5	225.7	18.995	173.1	35926	27.6	122	80	126	80	126	82	294076	97	5.1	2	2	2	1
101502	0.22989	2	1	1	68	3	3	4	0	2	1	0	1	1	0	0	0	0	54464.1	59601	2	142	90324.6	114889	7.985	480.5	17	99.5	5	0	200	26.95	16.085	165.45	321.5	37	126	80	124	72	128	74			7.6	2	2	2	1
101530	-0.0173234	2	1	1	51	2	3	4	1	2	2	0	0	0	0	0	1	0	36529	35975.4	1	136	37626.7	80773.7	7.665	848	202.5	1981.5	18	0.5	2138.5	25.7	13.76	114.1	4341	32	110	54	106	60	114	68			5.4	2	2	4	2
101535	6.01693	4	1	1	80	3	1	2	1	1	1	0	1	1	0	0	1	0	30549.8	35668.3	2	138	54054.9	68755.6	13.345	1525	307	882.5	88	1221.5	471.5	139.65	23.435	145.55	2970.5	29.4									6.4	2	2	1	1
101546	-1.27587	2	1	1	61	4	1	2	0	0	1	0	1	0	0	0	1	1	9602.56	11077.6	2	143	6327.98	5071	12.01	458	217.5	985	59	1671	612	15.75	11.56	91.95	3544.5	19.9	154	102	162	100	162	94	22093.3	102	4.6	2	2	2	2
101563	-6.89338	1	1	0	21	4	2	3	0	2	2	0	0	0	0	1	0	0	77496.6	74893.2	1	144	76520.1	64390.3	0.74	195.5	3	216	31	878	310.5	11.95	2.74	9.25	1438.5	38.7	122	66	120	70	122	78			4.9	2	1	1	2
101565	2.10252	3	1	0	46	4	3	4	0	2	2	0	0	0	1	1	0	1	8554.97	9714.91	1	147	7262.34	5971.32	10.335	342.5	90	1357.5	19.5	9775.5	570	64.9	17.415	154.85	11812.5	40.2	128	84	130	84	132	82	0			1	1	5	2
101579	5.33185	4	1	1	70	1	3	5	0	2	1	0	1	0	1	1	1	0	30686.9	33857.2	2	143	31664.8	27547.7	15.46	318	162	659.5	84.5	3872.5	874	62.2	22.19	280.75	5652.5	31.5	136	64	140	72	136	64			5.3	1	1	1	1
101581	2.59276	3	1	1	62	4	1	2	0	0	1	0	1	0	1	1	1	1	8719.07	10058.4	1	139	16830.8	15903	7.625	645.5	36	3426	78	4435	4739.5	39.2	15.295	200.95	12714.5	18.9	154	84	152	82	150	80	21384.6	101	5.5	1	1	2	1
101589	6.80339	4	1	1	63	4	3	5	0	2	2	0	0	0	1	0	1	1	6353.51	6718.4	1	144	5905.83	11381.7	16.73	1307	41	1345	72.5	15702	1399.5	72.65	16.93	207.15	18560	44.5	132	82	130	84	128	84			6.3	1	2	1	2
101645	-2.09359	1	1	1	68	3	2	3	0	2	2	0	0	1	0	1	0	0	16526.3	21383.9	2	139	11063.3	21766	3.9	399	45	521.5	27.5	14735	1622.5	72.3	4.58	63.9	16951.5	35	132	60	126	62	130	64	50134.9	128	7	2	1	1	2
101654	1.39738	3	1	1	72	3	3	4	1	2	1	0	1	1	0	0	1	2	9532.08	10519.6	2	134	8375.19	6851.59	8.75	362.5	23	806.5	12	15148	505.5	80.15	13.395	127.7	16495	31.3	134	64	128	66	128	66	24663.4	125	5.3	2	2	2	1
101662	1.82228	3	1	1	58	3	3	5	1	1	2	0	1	0	1	1	1	0	17162.2	18079	2	139	16096.6	13511.3	8.125	875.5	13	214.5	64.5	4101	1173	36.2	20.215	127.7	5566	29.9	130	82	130	80	128	78	37200.2	116	5.5	1	1	2	1
101724	-2.27052	1	1	1	60	4	3	4	1	1	1	0	0	0	1	1	0	0	9046.89	9912.88	2	141	16587.2	15672.9	5.135	580.5	10	302	5.5	2771	288	15.85	8.905	103.5	3376.5	25.6	116	74	114	68	118	76	23451.1	96	4.8	1	1	1	2
101726	2.14308	3	1	1	61	5	2	3	1	1	1	0	1	1	0	0	1	0	20868.9	21031.3	1	143	40450.2	55444.8	7.725	812.5	454.5	1931.5	142.5	3566	1805.5	162.15	8.79	158.15	7900	27.6	124	72	116	72	114	72	44795.5	161	7.1	2	2	5	1
101730	0.674273	2	1	1	73	3	2	3	1	2	1	0	1	0	1	1	0	0	7135.06	9478.71	2	139	14364.9	18271.5	5.4	726.5	416	1585.5	20	2370.5	1043	133.35	14.66	87.05	5435	34	148	62	146	60	142	62	28670.9	109	6.2	1	1	1	2
101743	-1.9645	1	1	1	74	2	1	2	0	1	2	0	1	0	0	0	1	0	13701	15809.8	1	138	9608.47	8359.18	4.725	489.5	118.5	2417	114.5	1608	3277.5	100.5	5.56	78.8	7535.5	26.8	110	70	110	68	100	64			5.7	2	2	3	1
101786	3.9734	4	1	1	53	3	3	4	0	2	1	0	0	0	1	1	0	0	40362.6	42513.6	1	145	28783.6	24160.6	18.755	1133.5	21	737.5	5	20382	374	46.1	10.8	123.85	21519.5	35	102	68	108	66	108	68			5.7	1	1	3	2
101809	-1.10977	2	1	1	61	3	3	4	1	2	1	0	1	1	1	0	0	1	18471.5	19836.2	2	147	10262.6	8395.62	10.93	270.5	28.5	585	51.5	7915.5	319.5	34.55	11.895	81.65	8900	39.4	144	72	136	64	132	64			6	1	2	2	1
101811	-1.56867	1	1	1	69	2	3	4	0	1	2	0	1	0	0	0	1	0	14438.7	14361.2	1	139	25566.6	34582.7	2.7	634	1107	4655	22	2387.5	1952.5	65.6	5.845	106.45	10124	27.9	138	64	138	64	136	64			5.4	2	2	4	1
101817	-4.32528	1	1	1	71	3	2	3	1	2	1	0	1	1	0	1	0	0	8896.62	9040.02	1	142	13700	17425.9	3.67	154	24	223	44	1895	120	24.7	5.71	84.1	2306	37.7	122	74	118	70	116	72	27344	150	7.4	2	1	2	1
101840	1.59719	3	1	1	74	3	2	3	0	2	1	0	0	1	0	0	1	0	9685.69	10237.3	1	142	5296.43	4332.91	15.065	728.5	345.5	3193	254.5	8329.5	2424	75.15	10.84	90.05	14546.5	34.1	104	68	104	70	108	68			7.2	2	2	2	2
101846	0.41917	2	1	1	51	3	2	3	1	0	1	0	1	0	1	1	1	0	223573	225011	2	142	381348	497692	5.57	479.5	133.5	513.5	29.5	514.5	683	24.2	20.885	140.6	1874	23.1	140	92	140	86	134	92			4.9	1	1	3	2
101866	2.76116	3	1	1	52	4	1	2	0	2	1	0	1	0	1	1	1	1	28618.1	31161	2	146	58310.9	56531.6	9.745	813.5	15	2532.5	94.5	2808	5196.5	79.9	14.18	168.25	10646.5	32.4	136	88	138	96	130	90	78932.5	110	6.4	1	1	3	1
101899	1.27072	3	1	0	36	4	3	4	0	0	1	0	0	0	1	1	0	0	24211.4	25849.1	2	145	17162.5	14442	9.065	872	2793.5	7762	2	130	2707.5	161.5	6.62	85.4	13395	21.3	132	84	130	74	128	74			4.9	1	1	2	2
101917	0.547849	2	1	1	66	2	3	4	1	2	1	0	1	0	0	1	0	0	13548.6	13286.5	1	146	8074.95	7025.05	5.635	408.5	563	2674.5	189.5	2130	1308	151.35	12.81	110.2	6865	30.9	146	68	146	78	150	74	34755	105	5.3	2	1	1	2
101919	3.7726	4	1	0	33	5	3	5	1	1	1	0	0	0	0	1	0	0	20890.9	25235.3	1	139	29636.4	65978.7	7.675	779	96.5	5378.5	39	4483	11090.5	88.45	15.38	162.6	21087.5	27.4	112	66	116	64	112	62	71464	104	5.6	2	1	2	2
101947	0.157194	2	1	1	66	4	3	4	1	2	2	0	1	1	0	0	0	0	6610.98	7087.03	2	137	11858.7	11205	14.855	381	13.5	534	17	2974.5	1197.5	50.3	12.67	111.8	4736.5	32.8	138	82							6.7	2	2	2	1
101962	1.08444	3	1	1	79	3	3	4	0	2	1	0	1	1	0	1	1	0	11166.1	12469.5	1	137	18897.4	18228.3	16.98	938	773	4193	2473.5	545.5	3805.5	116.1	7.63	42.35	11790.5	32.1	134	76	136	74	136	60			7	2	1	1	1
101971	-1.67757	1	1	0	24	4	3	4	0	0	1	0	0	0	0	0	0	0	19662.5	19433.1	1	147	37794.8	49448.6	6.62	209.5	3.5	208.5	9.5	3386.5	259	10.7	10.295	152.35	3867	19.6	116	64	118	68	118	66			5.4	2	2	2	2
101977	6.30409	4	1	0	45	4	3	5	0	2	1	0	0	0	1	0	0	1	13432.4	13072.4	1	145	24462.1	31272.6	11.93	1229	47.5	2517.5	477.5	13817.5	1741	71.95	29.125	108.95	18601	34.3	114	74	118	76	116	76			5.6	1	2	4	2
101987	-1.48938	2	1	1	66	3	2	3	1	2	1	0	1	0	1	1	0	0	186203	196549	1	134	101687	83188.6	5.07	377.5	12	2199	13	1292	1147	59.9	8.255	134.05	4663	31	116	70	118	70	116	72				1	1	2	1
101995	-5.04216	1	1	1	59	3	3	4	1	2	2	0	1	1	0	1	1	0	209859	222819	1	146	377632	492842	2.525	146	178	807.5	2.5	6801.5	164	23.15	3.63	44.35	7953.5	35.8	146	66	158	64	146	62			7	2	1	3	1
102002	5.67211	4	1	1	77	3	3	4	1	2	1	0	1	1	0	0	1	2	85302.3	98717	2	146	149604	144307	13.24	670.5	249	4187.5	161	14426	6946	259.55	8.96	141.1	25969.5	54.6	124	64	128	62	118	56			6.3	2	2	1	1
102027	-3.57395	1	1	1	67	3	2	3	0	2	2	0	1	1	0	0	1	0	16877.8	16704	1	136	25314.7	24418.3	7.88	324.5	0.5	99	4.5	0	111.5	18.95	6.69	80.25	215.5	37.6	138	70	138	66	136	66			8.4	2	2	1	1
102045	0.415049	2	1	1	55	3	3	4	0	2	1	0	1	0	1	1	0	0	24443.4	25471	2	143	14737	29748.7	7.295	491.5	34	411	143	3534.5	785.5	138.4	10.64	123.2	4908	49.4	138	88	142	82	142	88	0	99	5.6	1	1	2	2
102078	-6.282	1	1	1	61	4	3	4	0	0	1	0	0	0	0	0	0	1	6385.95	7108.9	1	147	4751.99	9158.05	2.145	149.5	17	1625	31.5	0	2911	12.75	2.46	19.95	4584.5	23.6	130	76	132	80	136	80	16817.6	122	6.3	2	2	2	2
102106	-1.82434	1	1	1	64	4	2	3	0	2	1	0	1	0	1	1	0	0	7872.35	7719.72	1	140	12917.4	16094.6	7.02	627	761.5	2953.5	10.5	514.5	2005	56.95	6.345	85.65	6245	34.1	138	68	132	70	136	70			5.2	1	1	1	1
102170	0.174672	2	1	1	64	4	3	4	1	0	1	0	1	1	0	0	1	1	9279.64	9894.22	2	146	8697.55	16762	12.3	416.5	164	1007.5	11	10446	1158	17.25	12.07	111.25	12786.5	22.8	128	62	132	64	128	62			6	2	2	1	1
102183	0.345962	2	1	1	68	3	3	4	1	1	1	0	1	0	0	0	1	0	77605.1	77338.2	1	140	117205	149080	5.77	1074	303.5	1157.5	102.5	98.5	555.5	30.7	13.86	129.8	2217.5	28.2	152	96	154	88			211201	97	5.8	2	2	2	1
102192	-4.73085	1	1	1	65	3	2	3	1	2	1	0	1	1	0	0	0	2	94639.6	93317.1	1	140	74294.5	60778.9	7.37	134	39	344	8	1540.5	399.5	13.95	3.685	64.65	2331	35	168	80	170	84	178	80			7.3	2	2	5	1
102219	-0.828459	2	1	1	54	4	3	4	1	1	1	0	0	0	0	0	0	0	19391.3	19762.6	2	145	12624.9	10380.6	6.02	190	192.5	623.5	9.5	11884	162	47.15	10.15	126.35	12871.5	26.1							55703.4	87	5.5	2	2	1	2
102229	-1.89436	1	1	1	57	1	1	1	0	1	1	0	1	0	0	1	0	1	20360	22145.4	2	135	17612.9	15721.9	3.135	208.5	8	111	12.5	461.5	344	26.3	15.75	120.3	937	29.1	152	66	152	62	158	58			5.5	2	1	7	1
102242	-2.11208	1	1	0	23	3	2	3	0	0	1	0	0	0	1	1	0	0	84908.4	88578.7	2	142	156027	208396	11.24	507.5	30.5	529	85	249.5	321.5	51.4	6.975	79.5	1215.5	19.4	134	76	134	84	140	82			5.2	1	1	10	2
102251	-0.690111	2	1	1	75	1	3	4	1	2	1	0	1	0	0	1	0	0	19644.2	21376.2	1	148	19992	17392.7	9.84	505	2	179.5	39.5	0.5	739.5	95.65	8.28	121.4	961	30.7	126	78	120	74	122	76			6	2	1	3	1
102263	-0.410794	2	1	1	79	3	2	3	1	2	1	0	1	1	1	1	1	2	21022.1	21961.6	2	137	13295.8	10877.1	4.345	630.5	72	2077	69	9137.5	1010.5	51.2	8.29	129.6	12366	31.7	128	50	130	48	134	54			10.1	1	1	1	1
102311	13.1683	4	1	0	33	2	3	4	1	1	1	0	0	0	1	1	0	0	92370.9	115817	2	138	125897	115012	25.305	2071	2916	12836	106.5	3920.5	8525	112.55	19.49	282.9	28304	29.2	112	70	116	72	104	70			5.1	1	1	5	2
102317	0.844954	3	1	1	59	3	3	4	0	2	1	0	1	1	0	0	1	2	34868	36755.9	1	142	62293.7	81298.5	11.7	419.5	33	191	54	0	355.5	36.05	14.845	180.3	633.5	36.1	104	58	94	56	98	56			8.1	2	2	1	1
102321	1.96915	3	1	1	56	1	2	3	0	1	1	0	1	1	0	0	1	0	28045.2	28622.2	2	142	22764.1	20320.1	12.84	585.5	106	681	194	3475	1344.5	126.45	11.125	152.1	5800.5	29.6	150	90	142	92	146	90			6.8	2	2	4	1
102329	1.31275	3	1	1	72	1	1	1	0	2	1	0	1	0	0	0	1	1	9896.09	10604.4	1	140	7541.7	15779	11.9	390	58	550.5	32.5	8976	859	39.5	14.555	150.15	10476	34.4	144	72	146	74	138	70			6	2	2	2	1
102365	-0.727474	2	1	1	75	3	3	4	0	1	1	0	1	0	0	1	1	0	7270.67	7466.79	1	140	11315.8	10915.2	4.38	890.5	13.5	7140.5	108	1148	383.5	74.65	7.93	90.8	8793.5	25.7	144	70	150	72	146	76			6	2	1	2	2
102368	8.49322	4	1	1	67	3	3	5	1	2	1	0	1	0	0	0	1	0	147630	156483	2	147	124584	101920	14.12	1295.5	92.5	5720.5	50	11637.5	10928	166.7	18.045	180.15	28428.5	30.9	116	68	120	72	118	70	430007	119	5.8	2	2	2	1
102371	0.941969	3	1	1	54	4	2	3	1	1	2	0	1	0	0	1	1	1	29664.7	30752.2	2	134	57545.9	55789.9	6.285	412	50	2480	519.5	30741	739.5	76.5	8.295	64.1	34530	26.8	170	98	168	96	168	94			5.3	2	1	2	1
102478	-4.55944	1	1	1	60	4	1	2	1	2	1	0	1	1	0	0	1	1	9408.69	9949.22	1	147	5683.38	4554.44	5.335	275.5	4	33	9	0	620.5	3	4.565	82.25	666.5	33.2	118	80	120	82	116	78			5.7	2	2	1	1
102489	-2.92429	1	1	1	73	3	3	5	1	2	1	0	0	1	0	1	0	0	72244.9	81340.1	1	138	42082.5	34426.9	2.835	535.5	790.5	2357	27	2921.5	801	75.6	3.595	78.05	6897	31.2	132	74	134	76	128	74	223518	132	6.5	2	1	1	2
102497	-1.97337	1	1	1	75	3	2	3	1	1	1	0	1	0	0	0	0	0	36820.3	48733	1	142	73854.3	93939.7	5.185	613	841	2474.5	49.5	0	1906.5	54.25	9.65	69	5271.5	26.4	146	70	148	72	148	74	135741	106	5.5	2	2	1	1
102516	-2.97793	1	1	0	46	3	3	4	0	2	2	0	1	0	0	1	0	0	45728.4	52214.9	1	146	46489.5	39022.6	3.36	466.5	316.5	2447.5	36.5	1420.5	1762	27.3	8.2	75.55	5983	40.2	148	90	140	92	144	96			5.5	2	1	1	2
102522	0.297267	2	1	1	60	1	1	2	0	1	1	0	1	1	0	0	1	1	6626.46	6898.04	1	137	12280.3	16611	6.42	460	88.5	595	255.5	6599	1334.5	116.9	8.09	144.25	8872.5	28.7	120	64	116	58	124	60	15731.6	173	8	2	2	3	1
102556	-0.829476	2	1	1	50	2	3	4	0	2	1	0	0	0	0	0	0	0	23282.6	22960.2	1	140	15605.1	13929.7	10.295	479.5	17	1271.5	81.5	0	1712.5	6.2	10.305	147.35	3082.5	33.1	136	86	134	78	136	84			5.6	2	2	4	2
102559	0.703365	2	1	1	53	1	1	1	0	1	2	0	0	1	0	0	0	0	24508.6	24754.4	2	136	49283.3	51870.7	7.225	512	116	2845.5	183	3482	961	112.65	10.52	141.1	7587.5	29.2	126	76	120	78	126	84	53044.6	166	7.7	2	2	5	2
102560	3.53936	3	1	0	33	5	3	4	0	2	2	0	1	0	0	1	0	0	35864	36588.4	2	141	25746.3	53189.6	11.825	630	51.5	1294.5	45.5	9516.5	1133	20	17.525	217.75	12041	68.2			168	74	174	68	0	124	5.9	2	1	3	1
102573	-0.906269	2	1	1	54	4	3	5	1	2	2	0	1	1	0	0	1	0	26240.4	26337.7	2	147	49285	63006.5	4.745	637.5	1154.5	5036	30.5	4548	1379.5	50.2	9.08	94.3	12148.5	30.5					136	86	62902.4	163	10.6	2	2	1	1
102576	8.9353	4	1	1	60	4	3	5	1	1	2	0	1	1	0	1	0	2	11270	12042	1	141	20149.8	19039.1	29.165	1100	3658	10749.5	64	22448	1875	197.05	10.895	99.75	38794.5	28.2	126	80	130	82	126	78			13.1	2	1	2	1
102578	1.35301	3	1	1	70	4	3	5	0	2	1	0	0	1	0	0	0	0	6074.18	6353.19	1	144	3629.19	2908.29	11.86	402.5	207	2268.5	99	2354	2092	129.85	14.47	105.85	7020.5	30	138	68	124	68	126	72	0			2	2	1	2
102581	1.52036	3	1	1	50	4	3	4	1	0	1	0	0	0	0	1	0	0	21657.5	24870	1	144	15887.6	13063.3	13.155	370	193	1429.5	71	927	1141	20.7	12.79	223.25	3761.5	21.7	110	70	116	74	110	68	70099	99	6.4	2	1	2	2
102634	2.31809	3	1	1	80	3	3	4	1	2	1	0	0	0	0	0	0	2	23613.3	27533.5	1	144	41726.7	40249.3	10.525	651	117.5	1331	129.5	4750.5	850	131.5	14.645	135.05	7178.5	31.7	114	64			114	64	75660.7	109	6.1	2	2	1	2
102683	13.7093	4	1	1	65	1	1	1	0	2	2	0	1	1	0	0	1	0	5738.47	5720.08	1	135	4068.04	3539.12	15.88	2119.5	13682	13371.5	280	15874.5	6574.5	212.15	13.47	236.8	49782.5	32.3	118	72			118	68			6.6	2	2	3	1
102696	-0.893464	2	1	1	67	4	3	4	1	2	1	0	1	1	0	0	1	3	17066.8	18520.6	1	136	30990.5	38613	8.72	518.5	52	985.5	15	4134	630.5	13.95	11.465	118.85	5817	31.2	128	82	132	80	136	78			7.6	2	2	4	1
102726	-0.692653	2	1	1	62	4	2	3	0	2	1	0	1	0	0	0	0	2	7042.25	7446.07	1	144	4977.37	9592.41	7.015	404	34	193	14	0	783.5	114.6	8.825	134	1024.5	31.6	158	88	170	86	160	96	14701.4	106	4.9	2	2	1	2
102730	-2.98188	1	1	1	54	5	3	4	0	2	1	0	0	1	0	1	1	2	9985.94	10346.8	2	148	7597.54	6872.29	7.335	246	4.5	47.5	8	0	170	5.3	7.15	129.55	230	32.6	114	72	112	64	110	60			10.9	2	1	2	2
102733	-3.3463	1	1	1	61	4	1	1	0	1	1	0	1	1	0	1	1	0	9821.05	9912.51	2	146	6626.08	5309.88	3.3	221	20	337.5	11.5	515	601.5	70.2	6.53	94.4	1485.5	28.9	124	90	134	94	124	88	23674.1	145	6.7	2	1	4	1
102754	8.448	4	1	1	50	4	3	4	1	2	2	0	1	1	0	1	1	0	25016.9	27066.9	2	138	20233.8	16636.8	21.97	912	601.5	5604.5	41.5	6310.5	7969	99.8	15.99	276.1	20527	31	148	104	154	104					7.5	2	1	2	1
102768	-2.0952	1	1	0	49	3	3	5	1	2	1	0	0	0	1	1	0	0	293906	290562	1	139	168113	141112	6.535	385	36	401.5	8	2050	492.5	19.35	9.465	118.3	2988	32.1	118	74	114	70	108	66			5.4	1	1	1	2
102772	-0.594115	2	1	1	56	3	3	4	0	2	2	0	0	0	0	1	0	0	19832.9	21072.6	2	139	35713.8	35346.4	8.165	900.5	172.5	828	36.5	0	1643	10.7	9.455	136	2680	32.8			116	80	114	80	42345.8	99	5.4	2	1	1	2
102781	4.14524	4	1	0	24	1	1	2	1	0	1	0	0	0	0	0	0	0	10842.7	11572.5	2	135	8174.71	7467.9	11.66	429	11	886.5	53.5	20870	637	28.55	11.085	268.3	22458	23.8	136	54	130	48	134	42	27122.2	82	5.2	2	2	6	2
102789	-0.525597	2	1	1	61	1	1	1	0	2	1	0	0	0	0	0	0	1	4987.43	5219.98	2	142	9292.92	9532.56	11.01	640.5	1004.5	3853	15	518.5	1630.5	39.75	8.355	111.55	7021.5	30.8	132	84	130	80	122	82	13654.5	115	5.8	2	2	1	2
102808	0.745627	2	1	1	62	4	1	2	0	2	1	0	1	0	1	1	0	3	11733.7	12284	1	147	7017.12	13523.4	7.615	815.5	22	669.5	22	6331	497	20.75	15.645	125.25	7541.5	34.6	174	102	174	104	166	94	26116.3	91	5.7	1	1	2	1
102815	-2.56628	1	1	1	80	3	3	4	0	0	2	0	0	0	0	1	0	0	6533.56	7323.93	1	142	3789.15	3099.83	5.685	581.5	1089.5	3192.5	8.5	440.5	1579.5	57.8	4.455	78.75	6310.5	18.7	126	66	128	62	132	70			4.5	2	1	2	2
102834	-1.59768	1	1	1	57	4	2	3	1	2	1	0	1	1	0	0	1	0	41448.7	43702.6	2	148	81779.7	79284.2	4.705	487	119.5	2141.5	32	2862.5	1546.5	126.95	5.37	85.75	6702	34	170	98	172	100	170	102	0	126	6.2	2	2	2	1
102836	10.0876	4	1	0	40	1	1	2	0	2	1	0	1	1	1	0	0	1	44003.7	48907.3	1	137	38897.5	34721.4	13.67	685.5	547.5	3019.5	455.5	24198.5	1318	242.35	21.955	235.65	29539	34.3	146	100	144	100	146	100	91203.1	173	7.4	1	2	3	2
102875	5.65448	4	1	1	61	3	2	3	0	1	1	0	1	1	0	1	1	0	19612.8	18617.5	1	139	11271.3	9220.86	10.29	1607	1808.5	6575.5	74.5	404.5	7016	234.8	11.845	106.95	15879	25.6	148	90	142	88	148	92	43649.1	137	5.8	2	1	1	1
102878	1.84687	3	1	1	61	1	1	2	1	2	1	1	1	1	1	1	1	3	7809.83	8348.97	2	135	5074.12	4414.38	9.44	242.5	66	1826.5	0.5	15712	3315.5	59.75	10.875	172.95	20920.5	34.8	140	88	148	90	142	78	0	211	7.2	1	1	12	1
102895	4.23822	4	1	0	43	4	3	4	0	2	1	0	1	1	0	0	0	0	17801.9	20351.3	1	146	13001	10689.8	11.16	964	111	2258.5	112	6860.5	1509	50.8	18.84	194.1	10851	35.6	142	92	142	86	134	80	48605.2	164	7.8	2	2	5	1
102947	-2.72699	1	1	1	75	4	3	5	1	1	1	0	1	0	0	0	1	1	13379.7	13564	2	137	9066.91	7265.87	5.825	223.5	2	148	19	4272	286.5	31.6	11.615	68.8	4727.5	25.2	160	82	150	82	152	76	32088.5	85	5.8	2	2	1	2
62228	1.98194	3	1	1	50	3	3	5	1	2	2	0	1	1	0	0	1	0	144353	144730	1	91	111887	83739.6	9.37	328	218	1428.5	70	12915.5	2638	31.15	15.57	168.15	17270	43.4	116	74	110	74	118	74	276758	204	8.7	2	2	3	1
62256	1.29741	3	1	1	80	3	1	1	0	1	1	0	1	0	0	0	1	0	7911.36	9487.39	2	94	9481.48	11939	11.095	316.5	142	1272.5	121	23376	1755.5	42.9	10.32	108.15	26667	26	126	52	124	54	118	54			5.8	2	2	1	1
62264	0.193636	2	1	1	77	3	1	2	1	2	1	0	1	1	0	0	1	1	52448.4	55291.9	1	99	56989.2	41457	6.12	639	753	2513.5	35.5	3532.5	878	52.7	14.375	114.75	7712.5	31.1	134	60	134	64	134	58	121412	130	6.2	2	2	2	1
62265	6.78502	4	1	1	52	3	3	4	0	2	1	1	0	1	1	1	1	0	19478.8	19591.5	2	95	10817.1	8095.86	9.52	742	325.5	1475	94.5	22044.5	1365	47.25	29.21	184.65	25304.5	31.4	124	74	126	64	136	64	39524.7	258	11.1	1	1	12	2
62266	4.99912	4	1	1	64	3	3	5	0	0	1	0	0	0	0	0	0	2	29999.5	30837.6	2	91	41747	52567.6	10.64	1413.5	1329.5	5624	59.5	8945.5	2926	171.3	12.585	113.45	18884.5	16.6	96	64	98	64	96	60	0	92	5.1	2	2	1	2
62269	-3.6711	1	1	0	29	4	1	2	0	0	1	0	1	0	1	0	0	0	14718.1	15404.5	2	101	27788.3		4.9	270	33	1833	10	0	2727	80	4.66	52.8	4603	22.8	132	90	136	88	136	86			5.5	1	2	6	1
62291	2.41775	3	1	1	56	5	3	4	1	1	2	0	1	0	0	1	1	0	20111.2	20038.5	1	92	29827.4	29800.4	7.18	797.5	111	648	303	437.5	1156.5	248.5	9.785	135.85	2656	29.9	122	70	120	68	116	62	50671.3	103	6	2	1	3	1
62353	-1.50028	2	1	1	80	3	3	5	1	1	1	0	1	1	0	0	1	2	39587.3	43438	2	91	44771.4	32569.1	3.855	757	17	209.5	0	179	413.5	35.35	12.695	98.1	819	27.8	110	32	116	36	122	40	103263	222	7.8	2	2	1	1
62366	7.40022	4	1	1	80	3	2	3	0	0	2	0	1	1	0	0	1	1	37318.8	40047.5	1	98	54215	45994.5	29.47	1119.5	427.5	1877	112	6277	2078.5	131.65	17.095	164.85	10772	21.7					180	90	80101.1	135	5.7	2	2	1	2
62407	3.38704	3	1	0	49	5	3	4	0	1	1	0	1	0	1	1	0	1	28680.7	29290.2	1	94	54966.6	54916.9	14.85	921	29.5	607	38.5	3948.5	474.5	12.1	19.12	185.6	5098	29.9	138	82	134	86	136	90			6.1	1	1	8	1
62413	-2.79904	1	1	1	65	3	3	4	0	2	1	0	1	1	0	0	1	0	131446	130104	1	101	98784.1	71860.9	2.49	202	427.5	1408.5	6.5	5892.5	918.5	16.95	11.635	80.05	8653.5	40	140	56	136	54	136	54	284160	70	5.8	2	2	3	1
62439	6.08686	4	1	1	75	3	3	4	1	2	1	0	1	1	0	1	1	1	60942.6	64726.7	1	94	61448.6	44701.1	6.875	1643.5	4843.5	12517	6	8615.5	2589	197.65	10.27	120	28571	33	136	56	140	60	138	56			6.5	2	1	1	1
62440	4.75044	4	1	0	22	1	3	4	0	2	2	0	0	0	1	1	0	0	35669.2	36294	2	94	106200	156159	27.945	888	27.5	710	74	7171	727	67.75	15.995	131.95	8709.5	30.2	122	80	114	78	116	70			5.5	1	1	6	2
62452	-2.24855	1	1	0	39	2	2	3	0	2	2	0	0	0	0	0	0	0	34564.4	35621.1	2	90	68267.1	71472	4.09	382	1021	2585.5	42.5	8992.5	664	38.6	7.76	71.5	13305.5	33.1	102	78	112	62	110	64			6.4	2	2	6	2
62517	-0.00552083	2	1	1	80	3	1	1	0	2	2	0	1	1	0	0	1	1	11483.4	15883.3	1	90	17059.4		5.49	959	533	2006	52	2424	1117	142.8	8.03	77.4	6132	32.3	158	66	156	64	154	62			5.9	2	2	2	1
62519	-3.31388	1	1	1	56	4	2	3	0	1	2	0	1	0	0	0	1	2	17801.7	19397.9	2	95	35369.8		2.28	635	45	6884	13	0	12860	34.5	2.62	15.7	19802	25.8	140	58	144	52	138	58			5	2	2	1	1
62522	-2.91948	1	1	1	54	3	3	4	1	2	1	0	0	0	1	1	1	0	24930.3	25494.6	2	94	14076.4	10535.2	5.3	441	736	2259	67	3996.5	541.5	13.55	8.255	67.25	7600	31.2	142	70	136	70	140	70	52418.6	124	5.6	1	1	7	2
62539	1.16541	3	1	1	60	4	1	2	0	2	1	0	1	1	0	0	1	0	10717.4	11218.7	2	101	7853.13	9689.91	9.32	523	5	3906	7.5	2146	7302	81.2	8.815	154.55	13366.5	31.9	148	84	144	86	140	84	28337.6	116	6.6	2	2	5	1
62587	0.225116	2	1	1	73	3	3	4	0	0	1	0	0	1	1	1	0	0	15565.8	16476	1	101	12509.7	9100.26	4.41	1606	179	632	14.5	3596.5	319	22.6	9.85	104.3	4741	24.8	124	76	136	74	134	72	33552.9	126	5.8	1	1	1	2
62601	0.669743	2	1	1	65	4	2	3	1	1	1	0	0	0	0	1	1	0	9636.21	9711.59	2	97	9411.23	7580.44	8.97	842	279	3838	73	0	5947	92.3	9.4	100.7	10137	26.1	134	66	130	70	132	70	25324.1	94	5.9	2	1	1	2
62619	0.784474	2	1	1	80	3	3	5	1	0	1	0	1	0	0	0	1	3	24023.7	25884.6	2	96	24573.6	70402	8.87	529.5	506	2594	34.5	80	2333	34.15	17.42	134.4	5547.5	24.9	156	76			148	64	61471.9	107	6.2	2	2	2	1
62634	1.12551	3	1	1	68	3	1	2	1	2	1	0	0	0	0	0	1	0	114175	113009	2	97	112939	142212	5.97	1256	2753	6832	53	2926.5	850.5	72.15	7.185	118	13415	32.6	132	74	130	70	130	76	236706	109	5.7	2	2	1	2
62650	-2.80543	1	1	1	71	4	1	1	0	2	2	0	0	1	0	0	0	3	7110.38	7529.89	2	93	5921.41	4769.5	7.605	375	249.5	504.5	5.5	0	847.5	18.2	6.725	109.2	1607	33.3	118	84	114	82	118	80			6.4	2	2	1	2
62651	-0.934898	2	1	1	55	3	2	3	1	2	1	0	1	1	1	1	1	0	152467	155918	1	94	86087.3	64430.6	4.83	495	143	573	46.5	5211	487.5	15.45	14.075	118.4	6461	39.5	140	100	140	96	142	94			6.1	1	1	2	2
62664	7.22215	4	1	1	64	3	3	5	1	2	1	0	1	1	0	1	1	2	25436.9	25763.2	1	94	26554	19316.8	9.915	604	591	2507.5	10	45212.5	1981	365.7	6.64	58.8	50302	39.4	138	70	140	74	140	74			9.2	2	1	1	1
62718	3.75011	4	1	1	63	4	3	4	1	1	1	0	0	0	0	0	0	2	6038.69	6085.92	1	96	12686.8	11934.7	20.335	927.5	1552.5	6849.5	36.5	2658	6285	85.3	10.05	125.6	17381.5	26.8	134	68	122	58	126	64	14647.4	84	4.8	2	2	2	2
62734	0.316337	2	1	1	52	4	1	2	0	2	1	0	1	1	0	1	1	0	18783.6	19376.1	2	99	26030.3	32439.7	9.285	350	157	508	372	546.5	1652.5	96.3	13.7	130.1	3236	33.9									6.8	2	1	3	1
62737	-1.67956	1	1	1	58	5	1	1	0	0	1	0	0	0	0	1	0	0	10579.1	10676.4	2	92	20781.1	24550.4	3.605	397.5	127	3433.5	158	118.5	821	139.7	7.185	84.65	4658	23.6							23910.5	87	6	2	1	1	2
62739	-2.0377	1	1	1	74	3	3	5	1	1	1	0	0	1	0	0	0	1	60135.7	64822.6	1	90	64782.2	81573.5	7.725	286.5	13.5	357.5	49.5	5118	248	21.5	11.725	84.1	5786.5	26.4	118	72	122	66	112	74	0	129	6.3	2	2	1	2
62757	-0.0558329	2	1	1	54	3	2	3	1	2	1	0	1	0	0	0	1	0	105571	105443	1	92	81514.7		3.83	750	1078	4604	19	1615	2814	37.6	10.72	138.4	10130	36.1	132	76	126	76	128	78	207077	98	5.7	2	2	5	1
62761	-0.739893	2	1	1	68	1	2	3	0	2	2	0	1	0	1	1	1	0	11992	12562.4	2	102	32170.5	36120.1	7.72	842	498	1415.5	54.5	598	995	53.55	7.335	122	3561	37.6	122	70	116	68	116	70			6	1	1	4	1
62798	2.89038	3	1	1	50	2	1	2	0	1	1	0	0	0	1	1	1	0	27240.3	27670.6	1	90	51844.6	53922.7	10.685	978	591.5	3920.5	220	12037.5	4064.5	108.1	7.975	129.8	20834	25.8	118	76	124	86	122	88			5.5	1	1	6	2
62806	-1.99599	1	1	1	53	4	1	2	0	1	1	0	1	0	0	0	1	1	23775.7	24513.3	2	96	17209.7	15581.8	5.02	274	22.5	1421	17	0	2055	55.25	8.185	130	3515.5	25	108	86	116	86	110	82			5.9	2	2	3	1
62807	1.73486	3	1	1	67	3	3	5	1	2	1	0	1	0	1	1	1	0	121589	120348	1	91	120273	151447	10.11	622.5	6	1290.5	172	8395.5	1481	166.35	10.895	97.05	11345	30.8	132	70	132	72	126	76			5.6	1	1	2	1
62814	1.26588	3	1	1	72	4	1	2	0	0	1	0	0	0	0	1	1	0	8601.45	8734.62	2	101	12708		12.16	566	1205	3755	109	4734	568	38.8	14.73	125.7	10371	24.4	128	60	134	66	130	62	24822.3	107	4.8	2	1	3	2
62985	9.63196	4	1	1	68	5	3	5	1	1	1	0	1	1	1	1	1	0	11138.9	11750.8	1	102	24877.6	21589.4	10.755	1080	1954	5010	421	3556.5	1305.5	273.1	31.815	172.6	12247	27.1	134	80	134	82	128	82	19507	117	6.5	1	1	2	1
63064	4.57534	4	1	1	61	4	1	1	0	0	1	0	1	0	0	0	0	0	6910.12	7233.37	2	95	9100.13	7329.86	10.705	948	51	1112	136.5	0	2530	236.3	15.585	152.9	3829.5	18.7	162	84	156	82	156	82	20556	105	5.6	2	2	1	1
63076	1.29234	3	1	1	53	4	2	3	0	2	1	0	0	0	1	1	0	2	21168.3	23066.5	2	99	16194	27389.8	13.13	170	120	181	21.5	715	580	148	10.45	175.3	1617.5	30.2	122	78	126	80	134	84			5.2	1	1	5	2
63081	-2.76024	1	1	1	62	5	2	3	1	1	1	0	0	0	0	0	0	0	19328.5	19868.5	3	90	20478.4		4.56	71	2	612	20	11967	5772	16	3.56	103.1	18373	25.3	106	64	110	62	104	58	46852.4	104	5.5	2	2	4	2
63091	-1.35345	2	1	1	70	3	3	5	1	2	1	0	1	0	0	0	0	1	55996.8	59271.4	2	93	45002.9	32737.6	8.01	293.5	211	1637.5	105	4843	433.5	71.35	8.585	102.35	7230	31.3	108	76	114	74	116	78	130151	97	5	2	2	3	1
63106	-2.95477	1	1	1	50	3	1	2	0	1	1	0	0	0	0	1	0	1	32720.7	32838.1	1	95	50843.4	56458.9	3.935	326.5	686	1782	11	409.5	423	16.6	9.035	103.25	3311.5	27.9	122	88	124	86	126	86	63932.9	95	5.3	2	1	1	2
63117	-1.38714	2	1	0	24	5	3	4	1	1	2	0	0	0	0	0	0	0	14385.7	15533.8	2	101	7992.55	6816.29	6.225	492.5	43.5	267.5	1.5	2947	1388	11.35	12.04	117.5	4647.5	26.2	136	78	122	72	126	72	33234.4	101	5	2	2	2	2
63126	-1.98022	1	1	0	44	3	3	5	1	1	2	0	0	0	0	0	0	0	111448	119471	1	90	184977	184810	5.61	218	131.5	1719.5	173.5	952.5	2521	145.1	6.5	71.65	5498	27	122	86	122	82	118	84	258233	93	4.7	2	2	2	2
63190	7.66253	4	1	1	53	3	3	5	1	1	2	0	1	1	0	0	1	0	104765	105039	2	92	162632	162485	14.92	2012	1950.5	6845	881	46	3643.5	141.95	13.23	202.15	13366	27.4	116	64	124	66	116	62			7	2	2	2	1
63198	7.22599	4	1	1	80	4	3	5	0	1	2	0	0	1	0	0	0	0	7199.33	7340.35	1	93	5138.25	6340.05	5.865	160	34.5	402.5	2	13816	449.5	41.7	46.045	203.65	14704.5	26.6	124	46	120	42	132	40			7	2	2	1	2
63291	-0.984355	2	1	0	47	4	3	5	1	2	2	0	0	0	0	1	0	0	21799.5	22114.2	1	96	24542.1	22220.6	6.445	298.5	1.5	481.5	5.5	571	1043.5	132.35	9.32	110.7	2103	40.5	126	78	120	78	124	78	61507.4	96	5.9	2	1	1	2
63308	-0.500081	2	1	0	28	4	3	5	0	0	2	0	0	0	0	0	0	0	22498	22497.2	1	102	16726.6	13843.1	7.555	201.5	50	323.5	274	2836	469.5	237.1	7.115	72.45	3953	22.9	108	64	106	64	100	64	88769.2	90	5.5	2	2	1	2
63374	-3.07904	1	1	1	57	4	1	1	0	1	1	0	0	0	0	1	0	0	16851.3	17374.1	2	95	23340.7	29087.8	5.365	107.5	12	348.5	9	0	572.5	36.35	9.585	104.35	942	26.2									5.7	2	1	2	2
63383	7.11546	4	1	1	51	4	1	2	0	2	1	0	0	0	0	1	0	0	16287.8	16801.6	2	97	10436.7	9449.44	17.34	418	456.5	2066	69	19330.5	994	61.7	17.225	297.6	22916	33.5	110	56	114	54	112	54	46731	90	5.6	2	1	2	2
63420	-2.49823	1	1	1	62	3	3	4	0	2	1	0	1	0	0	0	0	2	21963.9	22169.8	2	102	33292.4	28244.3	3.725	173	22.5	642.5	131.5	6410	517.5	94.45	8.635	67.25	7724	30.7	110	64	104	64	106	66			5.7	2	2	6	1
63438	-2.36049	1	1	1	64	4	2	3	1	2	1	0	1	0	0	1	0	0	6358.06	6283.46	1	99	6089.12	4904.59	4.43	341	132	237	34.5	1310	802.5	44.55	11.765	87.2	2516	33.7	164	98	158	98	150	96			5.8	2	1	2	1
63500	10.712	4	1	1	53	4	2	3	0	1	1	0	1	0	0	0	0	1	15001.4	15740.2	2	99	9777.38		21.21	1230	4	436	22	3791	1250	69.6	29.98	340.2	5503	28.5	154	98	156	100	150	102	0			2	2	3	1
63504	-3.42756	1	1	1	54	1	1	1	1	2	2	0	1	1	0	1	0	0	33162.4	34847.2	3	92	23950.5	65231.6	5.945	138	45.5	385	40	4981.5	224	49.45	7.38	62.6	5676	31.8	146	82	144	78	138	80	74990.5	120	6.7	2	1	1	1
63512	-0.184584	2	1	1	64	2	1	1	0	2	1	0	1	1	0	0	1	0	11019.4	12461.1	3	91	15117	17866.2	7.795	287	829.5	2341.5	61	1879	832.5	138.85	11.535	95.85	5943.5	32	166	82	160	82	170	88			7.1	2	2	4	1
63529	-3.36821	1	1	0	23	3	3	4	0	0	1	0	1	1	1	1	0	0	31962.3	33458.6	1	100	24514.3	19719.4	7.78	159	15	132.5	9.5	1532	235.5	68.6	5.15	78.7	1924.5	19.1	116	0	112	64	118	0	74829.5	312	11.9	1	1	10	1
63544	-4.47384	1	1	1	63	2	3	4	1	0	1	0	1	0	0	0	0	0	9357.88	9682.59	2	90	16737.5	18792.4	3.71	95	321	507.5	154.5	193	283.5	89	5.095	46.3	1459.5	23.8	170	84	158	84	160	82			5.7	2	2	1	1
63554	-4.93019	1	1	1	61	4	3	5	1	2	2	0	1	1	0	0	1	2	8895.64	8965.22	1	96	7050.13	5678.65	3.355	419	55.5	165	35	1870.5	526.5	5.6	6.15	33.1	2652.5	33.2	122	80	118	80	116	80			6.6	2	2	1	1
63556	-2.64559	1	1	1	64	5	3	5	1	0	1	0	0	0	0	0	1	0	9082.31	9548.68	1	96	11102	8072.38	3.97	126	25	424	22.5	1590	593	71.25	9.57	100.15	2654.5	24.7	104	78	98	72	102	72			5.6	2	2	1	2
63593	0.920317	3	1	1	77	3	3	4	0	2	1	0	0	0	0	1	0	1	73144.2	78845	2	91	74851.9	54451.3	7.11	372.5	30	777.5	28	11191.5	1045.5	134.4	11.8	109.05	13072.5	31.9	112	62	110	66	116	66	185926	92	4.9	2	1	1	2
63596	-1.19504	2	1	1	74	1	1	2	1	2	1	0	0	0	0	0	0	0	15471	17519.4	1	91	11151.6		5.43	890	14	94	48	810	255	8.8	16.26	70.7	1221	32.4	126	82	118	74	130	80			5	2	2	2	2
63609	-2.85836	1	1	1	66	5	1	2	0	1	1	0	0	0	0	0	1	2	23761.3	24066.1	2	103	25848.1	32547.8	4.015	281.5	17	670	164	8544	621	59.9	4.38	86.9	10016	26.7	118	88	118	50	114	52	50408	107	5.3	2	2	1	2
63639	-0.994145	2	1	1	55	4	3	5	0	2	1	0	1	0	0	0	1	0	16970.4	16981.2	1	99	10548.2	9550.47	3.875	865.5	62.5	8507	176.5	2858	1207	75.1	8.27	56.6	12811	30.6	116	80	114	78	110	80			5.9	2	2	1	1
63659	0.412448	2	1	1	80	3	2	3	1	1	1	0	1	0	0	0	1	3	36810.1	39501.6	1	95	53476	67336.7	6.14	763.5	777	2935.5	71	4265	2124.5	119.7	10.37	87.4	10173	29.7	110	52	120	60	124	58	75846.1	99	6	2	2	2	1
63665	9.81074	4	1	1	56	2	2	3	1	1	2	0	0	1	0	0	1	0	23431.7	27795.7	2	93	28813.3	21917.1	37.395	640.5	146	1454.5	675	3039.5	965	369.05	14.965	158.25	6280	29.6			140	90	136	88	53712.2	111	5.6	2	2	1	2
63700	-1.44799	2	1	0	40	4	2	3	1	2	2	0	1	1	0	1	0	0	17602.1	21123.7	1	96	13121.5	11880.3	4.04	399	43.5	2614.5	79.5	7516	5624	30.2	8.67	94.6	15877.5	31.9	142	98	146	94	146	98	41330.9	71	10.5	2	1	3	1
63708	2.50262	3	1	1	63	5	3	5	0	2	1	0	1	1	0	0	1	0	13133.9	13808.3	2	102	15657.5	11384.8	9.805	672.5	469	2923	33	7251	1801.5	123.6	10.4	163.5	12477.5	30.9	144	74	140	68	134	66	31222.3	112	6.2	2	2	4	1
63732	-3.58348	1	1	1	60	2	2	3	0	1	1	1	1	1	1	1	1	2	5185.04	5649.75	2	90	14468.2	17099.4	3.22	196	286.5	698	4	3358.5	596.5	14.6	8.245	89.65	4943.5	25.9	154	86	158	78	146	82			7.3	1	1	16	1
63738	1.64192	3	1	0	46	4	2	3	0	0	1	0	1	0	0	0	0	0	19260.9	19199.5	2	97	13479.1	22798	11.785	590	324.5	1186.5	115.5	3030	2162	35.9	17.69	139.85	6818.5	24.2	150	104	160	108	146	102			5.2	2	2	1	2
63746	-3.87765	1	1	0	49	4	2	3	0	1	1	0	1	0	0	0	0	1	28542.4	29427.9	2	101	32658.7		4.82	224	23	197	7	2661	96	10.3	8.41	72.1	2984	25.3	134	86	130	84	126	82			5.9	2	2	3	1
63772	0.386058	2	1	1	65	3	3	4	1	1	1	0	0	0	1	1	1	0	136844	135447	1	95	183364	155561	6.78	836.5	1418.5	3546	74.5	1051.5	1056	17.65	14.17	128.9	7146.5	29	126	82	128	82	128	80			5.3	1	1	2	2
63795	1.65511	3	1	1	59	3	3	4	1	1	1	0	1	0	0	0	1	0	152467	152281	1	94	252809	280731	5.545	675	60	3213	34.5	8941	5334.5	172.8	7.805	109.8	17583	26.4	136	70	144	82	148	72			5.7	2	2	2	1
63804	3.24219	3	1	1	61	4	3	4	1	2	1	0	1	0	1	1	1	0	5729.79	5774.61	2	95	7264.89	14739.1	9.53	1132.5	66	5844	116.5	3033	10606	93.8	12.63	112.4	19665.5	41	134	66	134	68	138	68			5.9	1	1	1	1
63806	4.46974	4	1	1	70	3	3	5	0	2	1	0	1	1	1	0	1	0	38226.1	39676.3	1	99	39651.6	49929.1	28.96	1685.5	135.5	867	14	711	1105.5	53.95	12.69	96.85	2833	30.2	126	66	124	68	118	66	87122.9	129	6.4	1	2	2	1
63848	1.31546	3	1	0	31	4	3	5	1	1	2	0	1	0	1	1	0	0	16214.1	16030	3	90	10232.2	8468.27	7.72	629	230	820.5	3	3536	581.5	155.75	10.67	137.55	5171	28	126	78	126	78	130	76			5.7	1	1	2	1
63862	3.6288	4	1	1	80	3	2	3	0	1	1	0	1	1	0	0	1	0	43004.3	49692.2	1	97	74622.7	63307.7	26.805	1381.5	456.5	2366	301.5	2524.5	2778.5	159.05	6.91	48.6	8427	28.4	132	62	132	64	132	64			6.5	2	2	1	1
64000	-5.43303	1	1	0	31	4	2	3	0	2	2	0	1	0	1	1	0	0	17879	20112.7	2	90	14953.7	12375.9	1.74	23.5	43	114.5	103	386	245	117.2	2.4	26.95	891.5	31.8	114	52	110	50	110	52	60615.8	101	5.8	1	1	1	1
64002	-1.75457	1	1	1	80	3	3	5	1	1	2	0	0	0	0	0	1	0	31039.6	33443.8	1	96	33423	42086.1	5.9	948.5	164	3346	40.5	646.5	3585	74.65	5.115	51.95	7782	26.7	122	60	120	60	118	58				2	2	1	2
64142	0.865178	3	1	1	73	3	3	5	0	2	2	0	1	1	0	0	0	2	14537.8	15440.5	3	91	15914.5	11577.1	8.115	571	949	2675.5	14	1571	1456.5	35.75	15.335	151.95	6666	34.4	124	78	128	78	116	72			6.9	2	2	1	1
64184	-2.12966	1	1	1	67	3	1	2	0	1	1	0	1	1	1	0	1	0	36438.4	36780.2	1	101	37909.2	27577.2	5.34	591.5	1081.5	2575.5	100.5	349.5	1061	19.45	9.15	92.85	5168	28.9	132	64	138	68	130	64			6.7	1	2	7	1
64186	2.2137	3	1	1	63	2	1	1	1	2	2	0	1	0	0	0	1	0	9068.44	9499.76	2	93	10122.5	8118.25	11.97	1035.5	158	10338	30	2172.5	679	45.95	14.415	105.25	13377.5	31.1	166	86	162	84	166	80			5.9	2	2	1	1
64252	0.683886	2	1	1	61	2	2	3	0	1	1	0	0	0	0	1	1	0	11019.4	11234.2	3	91	13628.6	16107.1	8.885	201	457	1880.5	25.5	12942.5	807.5	66.2	13.46	118.95	16113	25.2	136	70	134	72	122	72	20487.2	93	5.7	2	1	4	2
64313	0.174546	2	1	1	65	1	2	3	1	1	2	0	1	0	0	1	1	0	14067.2	14736.2	2	102	17877.1	21128.2	8.375	363.5	788.5	2170	116.5	3037	949	111.95	11.13	119	7061	25.8	156	94	150	92	154	90	30469.6	96	5.8	2	1	1	1
64347	3.70792	4	1	1	50	3	2	3	0	2	1	0	1	1	0	1	1	0	32720.7	32838.1	1	95	48879.6	48835.4	10.525	1007	136	3285	55	3573.5	1426	129.2	12.83	180.05	8475.5	47.7	164	108	166	104	166	104			7.4	2	1	3	1
64475	-0.139675	2	1	1	62	2	2	3	1	1	1	0	0	1	0	0	1	0	8197.94	8932.69	3	90	9518.28	7633.65	12.105	109	39.5	182.5	101	520	403	90.7	12.52	138.8	1246	25.8	132	66	128	64	130	62	16290	155	6.5	2	2	2	2
64499	-4.10055	1	1	1	63	1	3	4	1	1	1	0	0	1	0	0	1	0	10004	10164.3	2	102	12330.7		3.77	297	30	264	14	2494	600	7.4	5.42	88.4	3402	28.3	114	64	112	66	120	60	21311.4	285	10.9	2	2	6	2
64507	1.07047	3	1	1	70	3	1	1	1	1	1	0	0	0	0	0	1	1	46023.8	47769.9	1	91	47740.2	60114.2	7.005	479.5	52.5	439	84.5	1093.5	635.5	83.05	16.575	159.8	2305	28.6			134	48	126	0			5.5	2	2	3	2
64540	0.330588	2	1	1	69	2	3	5	0	1	1	0	0	0	0	0	1	3	11992	12184.1	2	102	14781	16595.7	7.405	661.5	487	2490.5	79	13524.5	1036	139.2	4.905	80.1	17617	27	120	72	106	70	118	64	25015.3	108	6.3	2	2	1	2
64544	4.86807	4	1	1	69	5	3	5	1	1	2	0	0	0	0	0	1	1	7688.59	7926.54	2	100	12567.9	15834.1	13.305	1179	693	5404	240.5	3823.5	5840.5	249.3	10.825	89.2	16001.5	29.7	104	72	112	74	112	74	13158.4	104	6.1	2	2	1	2
64552	-0.987939	2	1	1	76	2	3	4	1	0	2	0	0	0	0	1	0	2	13725.4	14221.4	2	90	36419	43042.2	3.92	666.5	297	642.5	48	0	650	74.15	12.265	105.55	1637.5	23.7	136	72	134	78	138	76			5.4	2	1	2	2
64572	4.41774	4	1	1	50	5	3	5	0	0	1	0	0	0	0	1	0	0	15693.7	16353.8	1	91	10249.5	8220.47	10.655	850	1927	5306.5	92.5	18021.5	1231.5	177.2	9.67	124.5	26579	23.2	116	80	110	76	116	72	0			2	1	1	2
64609	3.43922	3	1	1	64	4	3	4	0	0	2	0	0	0	1	1	0	1	8385.5	8451.09	2	92	17617.2	21737.8	7.47	1293	222.5	11960.5	69.5	2545	845.5	86.2	9.975	174.35	15643	24.2	100	74	96	68	88	70			5.8	1	1	2	2
64637	0.125507	2	1	1	77	2	1	2	0	2	1	0	1	1	0	0	1	1	16591.9	16938.8	3	91	17893.8	20090.6	7.79	266.5	4	997	4	1074	1257	59.1	11.87	184.55	3336	35.5	104	62	102	50	102	60	37232.6	135	6.7	2	2	2	1
64639	4.26769	4	1	1	58	4	1	2	1	2	1	0	1	1	0	0	1	0	25963.1	26172.6	1	92	39203.2	48856.2	11.915	934.5	25.5	568	74.5	5594	277	42.35	19.205	220.85	6539	43.1	132	64	120	68	118	66	71317.8	143	7.7	2	2	2	1
64646	1.83487	3	1	1	80	3	3	4	1	1	1	0	1	0	0	1	0	0	32860.8	35527.1	1	91	26974.6	19622.8	13.76	735	56.5	545.5	92	2053.5	824.5	140.85	16.495	72.65	3572	25.8	136	62	146	58	148	50	77515.8	100	5.5	2	1	2	1
64704	5.70559	4	1	1	62	1	1	1	0	1	1	0	0	0	0	0	1	1	11937.6	12597.6	2	96	20161.4	16169.4	11.095	1401.5	977.5	6896	558	4535	5416.5	171.45	13.06	146.7	18383	28.3	122	70	114	70	118	62			5.8	2	2	4	2
64721	-4.59023	1	1	1	56	4	1	2	0	2	1	0	1	1	0	0	1	1	17206.3	17151.4	2	100	23041.6	28715.1	3.575	128	8	328	8.5	2935.5	329.5	43.2	5.59	53.9	3609.5	31.4	106	58	104	50	106	50	35665.1	247	9.1	2	2	5	1
64742	14.3202	4	1	1	56	4	2	3	0	2	2	0	0	1	0	0	0	0	16287.8	16419.2	2	100	22057.8	27489.1	38.625	1942	1567.5	10386.5	269.5	3157	3030	269.45	23.745	160.4	18410.5	38	126	72	126	74	126	74	45667.5	124	6.8	2	2	1	2
64768	4.46969	4	1	0	27	3	1	2	0	0	1	0	0	0	1	1	0	0	34099.6	38616.6	1	94	21625.6	17395.8	5.48	881	6.5	220.5	32.5	0	651.5	28.9	30.73	217.25	911	23.4	120	48	116	44	118	40	88917.2	86	5.6	1	1	2	2
64784	4.21708	4	1	0	21	4	1	1	0	1	1	0	0	0	0	0	0	0	20135.9	21075	2	97	25537.4	35478.8	7.975	678	37.5	124.5	11	0	1028.5	136.55	29.015	144	1201.5	26.2	106	62	114	60	106	62			5	2	2	2	2
64789	3.73508	4	1	1	67	4	3	5	1	2	1	0	1	1	0	0	1	1	7736.56	7645.78	1	99	5352.06	6603.86	19.035	804.5	580.5	2872.5	38.5	2947	2286.5	96.2	19.975	95.15	8725	30.9	146	76	150	76	142	78	19312.6	127	5	2	2	1	2
64799	-3.76175	1	1	0	28	1	1	1	0	1	2	0	0	0	0	0	0	0	38502.3	41392.6	1	100	121119	178096	5.635	120.5	8	534	198.5	2240	528	61.3	6.16	64.8	3508.5	29.6									5.5	2	2	2	2
64802	2.01914	3	1	0	42	4	2	3	1	0	2	0	0	0	1	1	0	0	24874.1	25387	1	102	15769.7	14278	7.98	587	12.5	587.5	46	9748	566.5	59.95	14.165	180.45	10960.5	21.9	116	78	110	72	120	84	85219.8	90	5.4	1	1	2	2
64821	0.614234	2	1	1	62	4	2	3	1	2	2	0	0	1	0	0	1	2	11281.4	11722.7	2	92	9218.57	7425.25	8.605	841.5	56.5	6063.5	40	0	4336.5	52.35	9.205	129.55	10496.5	36.4	130	82	126	84	130	78	26691.3	228	15.2	2	2	2	2
64848	-2.80869	1	1	1	69	4	1	2	0	0	1	0	1	0	0	1	0	0	9535.35	9981.41	2	97	14522	13661.1	3.95	317.5	6	799	46.5	0	921.5	103.15	6.79	78.85	1773	22.2	144	84	148	80	140	80			5.1	2	1	1	1
64909	-2.05848	1	1	1	74	4	1	1	0	1	1	0	1	0	0	1	1	0	12468.9	13204.5	2	96	10383.9		5.84	284	58	437	9	1441	558	54.9	8.03	127.1	2503	28.8	132	76	128	56	124	52			5.2	2	1	6	1
64928	1.80373	3	1	1	80	4	1	1	0	0	1	0	1	0	0	0	1	3	14073.6	15970.7	1	92	20092.4	16183.8	5.685	1451.5	816	2198.5	11.5	1658	1170.5	26.15	13.015	155.5	5854.5	21.3	160	54	156	58	158	54	45386	87	5.7	2	2	2	1
64963	5.75892	4	1	1	55	4	3	5	1	2	2	0	1	1	0	0	1	0	20666	20600.1	1	96	12796.2	11585.8	12.44	890.5	1200.5	3751	612.5	10842	1942.5	83.1	16.375	229.25	18348.5	45	112	62	118	62	120	64	56133.4	97	6.5	2	2	4	1
64985	-2.57706	1	1	1	65	4	1	2	1	2	1	0	1	1	0	0	1	0	7410.51	7700.34	2	96	11701	11007.4	4.58	629	631.5	4312.5	5.5	0	5710.5	36.4	4.795	68.45	10660	31.7	150	48	146	48	140	50			7.7	2	2	2	2
65086	17.2033	4	1	0	46	3	3	5	1	1	2	0	0	0	1	1	0	0	98850.7	102087	1	103	56365.6	141365	33.87	2914.5	2523.5	8840	56	467.5	4997	204.3	32.87	208.35	16884	25.8	94	66	92	66	90	64	220659	89	5	1	1	1	2
65097	4.54819	4	1	1	80	3	3	5	1	2	1	0	0	0	0	0	0	0	28280.7	29880	1	99	29861.4	37601.3	7.71	1558	522	5577	42.5	3784	6104	230.25	7.75	115.1	16029.5	34.8	142	68	134	66	138	68			5.8	2	2	2	2
65128	3.31143	3	1	0	24	4	3	4	0	0	2	0	0	0	0	0	0	0	25815.9	26503.6	2	101	47810	47379.8	13.83	516	12.5	691.5	27.5	17652	658	86.65	15.31	135.65	19041.5	22.4	104	72	104	70	100	70			4.7	2	2	5	2
65135	-1.5154	2	1	1	55	5	3	5	1	1	2	0	1	1	0	0	1	0	16499.7	16440.1	3	91	10541.9	8454.93	5.755	364.5	39	299.5	3	1907.5	363.5	58.2	10.4	121.6	2612.5	27.6	126	82	126	80	132	88	34871.3	143	6.3	2	2	1	1
65205	10.269	4	1	1	56	3	2	3	0	0	1	0	0	0	1	1	0	0	166897	171848	2	91	322494	322202	12.93	670	449	2667.5	234	39439	2421	531.65	7.325	90.4	45210.5	22.8	106	54	106	64	124	64	357232	108	5.3	1	1	2	2
65310	-2.94979	1	1	0	40	3	1	2	0	2	1	0	1	0	0	0	1	0	27356.1	28721.1	1	101	25563.6	64113.5	5.325	290.5	41	472	10	4363	372.5	22.85	7.125	99.65	5258.5	45.2	120	68	118	70	118	68	59052.5	101	5.2	2	2	4	1
65316	5.53267	4	1	1	54	4	3	5	1	2	1	0	0	1	0	0	1	0	26127.6	27234.9	1	100	58749	52836.8	9.56	833	19.5	5650.5	78.5	1.5	10336	167	18.895	172.75	16086	30	120	66	124	68	120	68			7.4	2	2	1	2
65339	3.30986	3	1	1	60	2	3	4	1	2	1	0	0	0	1	1	0	3	9911.17	10104.3	2	92	6431.68	5158.2	9.235	1056.5	1465.5	3388.5	67	16592	876.5	81.5	12.165	124.3	22389.5	37.5	116	62	114	64	110	64	20745.3	113	5.7	1	1	4	2
65396	3.36524	3	1	1	54	5	3	5	0	1	1	0	0	0	1	1	0	0	12983.4	13800.3	2	101	8649.15	6936.9	26.36	378	97	3424	89.5	966.5	463.5	116.3	11.855	152.8	5040.5	28.4	122	78	118	78	124	80	30906.8	106	5.8	1	1	1	2
65401	3.68567	4	1	1	55	3	3	4	0	0	1	0	1	0	0	0	1	1	31291.4	35666.1	2	91	55222	55172	11.23	463.5	30.5	1565.5	246	20220.5	2066	109.9	11.955	166.15	24128.5	24.4	178	104	172	108	164	112	74141.5	88	4.7	2	2	2	2
65402	1.80951	3	1	0	33	3	1	2	1	0	1	0	1	0	1	1	1	0	99283.4	105285	1	94	218655	266318	7.82	997	17.5	279	101	0	1188	56.85	16.775	156.55	1585.5	21.1	110	72	114	70	114	74	242426	84	6	1	1	2	1
65403	-2.48521	1	1	1	52	3	1	1	0	2	1	0	0	1	1	1	1	2	31291.4	35666.1	2	91	27572.5	20636.1	5.15	344.5	48	230	5	5	379	59.1	7.48	115.9	667	39	122	70	128	68	128	68			5.7	1	1	8	2
65406	12.3778	4	1	0	20	3	3	4	0	0	2	0	0	0	0	0	0	0	104489	106746	1	98	173537	200164	42.32	1224.5	183	3691	48.5	18656.5	6081.5	376.65	11.71	88.2	28660.5	23									5.1	2	2	6	2
65407	12.8247	4	1	0	46	4	2	3	0	0	2	0	0	0	0	0	0	0	18790.6	22550.1	2	100	15831.4	14333.9	52.66	1492	1600	4229	37.5	3363	826.5	219.9	16.67	179.65	10056	24.5	142	64	138	64	136	60			5.5	2	2	3	2
65431	5.1706	4	1	1	73	4	3	4	0	1	1	0	1	0	0	0	1	1	8497.91	8664.37	2	100	8396.4	6763.02	12.45	349.5	14.5	234	54	3214	578.5	103.5	33.1	165.65	4095	25.4	138	56	140	50	144	0	22593.3	115	6	2	2	2	1
65446	0.135337	2	1	1	65	4	1	2	0	1	1	0	1	1	0	0	1	0	8168.47	10568.1	2	90	10241.2	8248.96	7.435	697.5	40	2860.5	28	5.5	4240.5	62.95	11.875	114.95	7174.5	28.1	156	94	160	94	156	104	25177.3	145	6.1	2	2	1	1
65458	2.75838	3	1	1	63	3	3	5	1	2	2	0	1	0	0	0	0	0	152459	153889	2	94	146095	418553	9.855	979.5	101	2928.5	59.5	10997	1522	77.8	13.88	124.7	15608	30.2	120	58	124	68	120	68	337915	101	5	2	2	1	1
65469	3.09063	3	1	1	58	3	3	4	0	2	1	0	0	0	0	0	1	0	174521	180468	1	95	99642	74575.4	8.6	797	1197	3324.5	83.5	743	1833.5	141.85	14.995	162.75	7181.5	44.2	128	74	134	70	126	62	371054	111	6.2	2	2	2	2
65479	3.27042	3	1	1	51	4	3	5	1	2	2	0	1	0	0	0	0	0	21283.3	21364.1	1	100	46085.1	41447.3	12.93	569	533	5099	167.5	2070.5	4682	115.25	12.605	176.65	12552	48.9	126	94	128	92	126	90			6	2	2	1	1
65524	-3.65054	1	1	1	63	1	1	1	0	0	1	0	0	0	1	0	1	2	10596.1	10856.5	1	94	6910.45	5542.17	5.105	84.5	37.5	207	81.5	1737	206	54.05	7.63	76.95	2269	23							18149	98	5.8	1	2	1	2
65605	-0.198157	2	1	1	68	1	2	3	1	2	1	0	1	0	0	1	1	0	10275	11619.3	1	91	18595.6	48558.8	5.16	494	207	637.5	10	2	532.5	12.5	19.52	134.05	1389	36.6	138	86	124	84	126	82			5.9	2	1	2	1
65621	8.43644	4	1	1	63	4	2	3	1	2	1	0	1	1	0	1	1	1	8748.6	9090.78	1	96	8809.62	17873.1	18.87	906	1017	3655	218.5	17295.5	2013.5	241.3	17.435	160.75	24199.5	38.8	148	100	148	94	144	104	22962.5	139	6.2	2	1	4	1
65712	2.05774	3	1	1	75	2	3	4	1	2	1	0	1	0	0	0	1	0	14090.1	14599.3	2	90	15556.3	12476.2	10.35	1077	29.5	362	80	3058	1293	101.3	14.115	116.2	4822.5	36	108	50	108	54	96	44	27911.1	109	5.8	2	2	2	1
65736	-1.76254	1	1	1	71	5	2	3	0	1	1	0	1	1	0	0	1	0	16439.5	17616	1	100	19975.2	14524.2	13.18	239	181.5	1612	31.5	476.5	582	50.25	7.38	100.55	2883.5	28.2							42941.1	121	6.9	2	2	1	1
65745	-1.50833	2	1	0	27	3	3	4	1	1	1	0	0	0	0	1	0	0	69082.2	70155.8	2	103	51401.4	41347.6	5.6	154	110.5	575	76.5	3349.5	392.5	175.05	5.815	93.95	4504	28.1	100	64	120	76	114	80	160683	95	5.3	2	1	1	2
65751	6.55775	4	1	1	54	1	2	3	0	1	1	0	0	1	0	0	1	1	22446.3	22366.7	2	94	31004	37201.5	12.83	531	590	2523.5	219.5	17699.5	1810.5	165.6	19.91	188.1	22843	26.2	126	84	128	84	132	82	43221.3	123	7.4	2	2	4	2
65770	2.36738	3	1	0	40	1	1	2	0	1	1	0	0	0	0	0	0	0	37402.7	40836.3	2	102	76512.4	79579.3	8.005	593	35.5	873	225	9807	1052	89.2	18.155	132.4	11992.5	25.9	118	70	110	68	108	64			5.2	2	2	3	2
65773	-1.81556	1	1	0	34	4	3	5	1	2	2	0	1	1	0	1	0	1	22937.9	23181.8	1	100	28090.4	39025.6	7.98	364.5	372.5	1335	2	3179	1491.5	40.2	7.375	109.7	6380	49.7	138	80	140	78	136	82			10	2	1	1	1
65796	7.37975	4	1	1	56	4	2	3	0	0	1	0	0	0	0	0	0	0	26135.9	28479.5	2	101	42658.6	38365.7	17.71	1509	211	925	50.5	10919.5	544	258.4	12.32	150.05	12650	20.6	116	70	112	74	116	76			5.2	2	2	5	2
65824	-0.717578	2	1	1	57	3	3	5	1	2	1	0	1	0	0	1	1	0	104228	104101	2	95	57477.6	43018.1	14.91	224.5	385.5	1249.5	50	1033	902.5	18.85	14.31	96.6	3620.5	30.5	138	78	148	80	126	72			5.9	2	1	6	1
65838	2.65965	3	1	1	63	2	3	4	1	2	1	0	1	1	1	1	1	0	11061.2	11020.3	1	95	11742.7	30663.8	8.83	401	112.5	1375	23.5	17212.5	1392.5	76.4	11.195	191.95	20116	30.7	138	66	150	62	142	68	21509.2	134	6.8	1	1	1	1
65841	5.72015	4	1	1	63	3	3	5	1	2	1	0	1	0	0	0	1	0	85242.6	86042.1	1	93	88683.3	64513.1	23.14	609.5	20.5	1106.5	9.5	5328.5	1324	134.65	19.745	169.9	7789	34.2	114	72	110	64	118	68	188935	116	5.7	2	2	5	1
65849	0.356205	2	1	1	74	3	2	3	0	2	1	0	0	0	1	1	0	1	17753.4	18715.9	1	101	17768	12925.4	14.53	559.5	496	1538.5	99.5	3	915.5	45.8	9.815	145.15	3052.5	38.8	124	56	118	34	120	42			5.6	1	1	1	2
65877	-2.63116	1	1	1	76	4	3	4	0	1	1	0	1	1	0	0	1	0	10123.3	10321.6	1	93	10002.4	8056.61	8.59	363	82	676	0	5401.5	384	31.6	5.56	85.25	6543.5	26.7	174	60	172	56	170	54	0			2	2	1	2
65946	1.25462	3	1	0	34	3	3	5	0	0	1	0	1	0	1	1	1	0	15415.3	15856.8	1	93	25778.5	31397.8	17.735	634.5	2	344.5	5.5	7736	157	41.35	13.765	95.75	8245	22.5	98	62	104	62	100	70			5.3	1	1	2	1
65978	-1.30776	2	1	1	57	3	3	4	1	2	1	0	0	0	0	0	0	2	145224	145047	1	98	215903	239749	7.31	332	989	2741	58.5	1957	884	73.3	9.24	101.45	6629.5	34.4	122	78	134	78	148	80	292624	115	5.4	2	2	4	2
66059	3.6395	4	1	1	60	2	3	4	1	1	1	0	0	0	1	1	1	0	11019.4	11234.2	3	91	19419.6	21803.8	8.755	518.5	375.5	2170.5	8.5	19324.5	2093.5	63.05	13.875	192.8	23972.5	29.2	114	64	120	64	124	72			5.2	1	1	1	2
66061	1.63458	3	1	0	34	3	1	1	0	0	1	0	1	0	0	0	1	1	22295.8	23482.1	3	92	19661.7	15816	8.695	587	4	185	19.5	1013.5	923	38.95	17.835	186.05	2145	24.3	126	84	122	84	126	88				2	2	8	1
66075	15.4787	4	1	1	69	5	3	5	1	0	1	0	0	1	0	0	1	0	12580	13271.1	1	92	15048.4	10941.9	21.235	2381.5	11157	14636.5	472.5	0	12802	96.65	16.265	380.3	39068	18.2	102	64	98	60	104	56	0			2	2	1	2
66139	-2.09841	1	1	0	47	4	2	3	0	0	1	0	1	0	0	0	0	0	21571.3	25887.1	1	102	55841.6	69591.4	6.015	461	18.5	199	42.5	257.5	343.5	50.3	8.56	111.85	861	22.1	140	84	144	86	148	88			5.7	2	2	6	1
66141	0.904154	3	1	1	71	3	3	5	1	0	2	0	1	0	0	0	1	1	69210.2	71836	1	98	71791.2	90399.2	5.885	492	365.5	1698.5	144	2814	1685.5	172.8	15.17	80.45	6707.5	22.1	122	70	124	70	120	68			5.5	2	2	1	1
66161	2.91191	3	1	1	80	3	1	1	0	0	1	0	1	0	0	0	0	0	14979.9	16276.1	1	92	16265.9	20482	21.82	1086.5	202.5	330	14	180.5	216	109.1	15.08	82.25	943	18.8									5	2	2	3	1
66169	2.03955	3	1	1	63	3	3	5	1	1	1	0	1	0	0	0	0	0	105296	106646	2	94	106580	134205	8.285	407	49	1179.5	95.5	4774	1300.5	121.55	15.18	165	7398.5	27.7	110	80	118	80	114	78			6.2	2	2	3	1
66178	-0.308166	2	1	1	62	4	2	3	1	2	2	0	1	0	0	1	1	2	10420.3	10827.8	2	96	13622.2	10972.3	12.43	298.5	318	2827	22	14189.5	412.5	74.4	5.64	89	17769	38	94	60	102	56	106	50	27350.2	102	6.1	2	1	2	1
66192	-0.423799	2	1	1	80	3	3	4	1	1	1	0	0	1	0	0	1	0	32785.9	35446.1	1	94	38070.8	32298.1	6.38	972	9.5	470.5	14	12.5	2233.5	17.4	11.91	121.55	2740	26.5	148	80	132	74	128	78			6.5	2	2	1	2
66202	-0.0777463	2	1	1	61	5	1	1	0	0	2	0	0	0	0	0	1	0	5201.57	6086.62	2	92	6901.75		6	533	942	3565	31	4404	2210	110.6	7.92	112.7	11152	22.3	134	84			122	72	12401.7	106	6.3	2	2	1	2
66206	3.13383	3	1	1	62	4	3	5	1	2	2	0	1	1	0	1	0	0	7973.88	8036.26	1	100	10110.2	20511.7	9.985	1064	169.5	12184	0.5	0	26087.5	36.2	8.145	87.7	38441.5	30.1	140	100	128	90	146	98			8.2	2	1	1	1
66246	-3.02797	1	1	0	40	3	1	2	0	2	1	0	1	0	0	0	0	0	152859	163393	1	95	252982	252753	6.83	155	149.5	627.5	117.5	1719.5	753.5	58.5	6.94	86	3367.5	33.2	118	68	124	68	120	62	347343	114	5.6	2	2	10	1
66279	12.528	4	1	1	62	4	3	4	0	2	1	0	0	0	0	0	1	0	8074.68	8165.64	2	92	7913.09	6373.74	29.29	399.5	215.5	2426.5	304	1582.5	3598	570.25	13.115	247.6	8126.5	40.2			110	82	120	86	20625.7	103	4.7	2	2	3	2
66336	3.68811	4	1	1	71	3	3	5	0	1	1	0	0	0	0	0	1	1	43078.3	45597.4	1	93	48973.7	41547.9	7.865	939.5	119	450.5	34	1606.5	166	54.05	30.075	131.5	2376	26.7	98	52	104	50	100	48			6	2	2	2	2
66358	-1.8213	1	1	1	64	3	3	4	1	1	1	0	0	0	0	0	1	1	131819	133509	1	102	200491	252457	7.185	428	127	531	7	8.5	224	15.2	14.535	89.7	897.5	29.3	126	68	126	62	126	72			6	2	2	1	2
66405	-0.990064	2	1	1	58	4	3	4	0	1	1	0	1	1	0	1	1	0	15601.5	15551.7	2	99	17259.1	29191.3	8.61	300.5	433.5	1273.5	27.5	4821.5	842.5	81.5	9.285	101.1	7398.5	28.7	166	104	156	96	152	90			6.7	2	1	2	1
66464	-0.474375	2	1	0	21	1	3	4	0	1	2	0	0	0	0	0	0	0	37911.4	38922.1	2	103	27750.4	22507.7	12.855	522.5	61	725.5	172.5	1029	1248	127.6	6.175	92.05	3236	29.7	118	78	110	70	116	72	75427.6	97	5.1	2	2	2	2
66472	0.0850992	2	1	1	61	3	3	4	1	2	1	0	1	1	0	0	1	1	113656	115113	1	103	109284	313091	9.76	501	936.5	2836.5	199.5	849.5	1973.5	51.75	9.37	151.15	6795.5	41.3	144	76	138	76	144	78			5.8	2	2	1	1
66502	-1.88321	1	1	0	20	4	3	4	0	2	2	0	0	0	0	1	0	0	25815.9	25212.8	2	101	30551.4	30276.5	1.995	704	36	332.5	19	4971.5	347	25.95	13.03	73.2	5706	40.8	110	42	100	60	112	66				2	1	2	2
66503	-2.16505	1	1	1	50	4	2	3	1	2	1	0	0	1	0	0	1	0	16118	17802.7	1	96	11058.6		2.55	232	753	2253	152	4123	3206	94.9	8.62	70.8	10487	32.1	108	54	112	56	112	58	49515.6	101	6.5	2	2	2	2
66504	-5.43413	1	1	1	70	3	3	4	1	2	1	0	1	1	0	1	1	1	53028	56320.8	2	94	58049.7	42228.5	3.345	217	372	1801.5	82.5	357.5	336.5	30.4	3.02	39.2	2950	36.1	142	58	146	48	158	62	123010	201	7.4	2	1	3	1
66524	-2.66771	1	1	1	51	3	2	3	0	1	1	0	1	1	0	0	1	0	22746.8	23155.6	1	90	35851.8	35819.4	5.385	535	572.5	1514.5	3.5	2695	658.5	12.05	7.285	92.2	5444	26	112	54	112	64	112	60			10	2	2	3	1
66533	-4.04309	1	1	1	79	4	3	4	0	2	1	0	1	1	0	0	1	3	17113.4	17448.7	2	101	16909	34305.2	2.905	274	114	152	18.5	0.5	640	6.65	5.745	112.1	925	31.5	158	96	162	92	156	90			5.5	2	2	1	2
66542	-0.232647	2	1	1	63	4	3	4	1	2	1	0	1	1	1	1	1	0	8883.1	8952.59	2	96	7040.19	5670.65	8.135	457.5	22	180	13	1507	579	6.25	14.165	164.7	2301	35	164	64	170	74	168	72	20243	180	8.9	1	1	2	1
66554	-3.08521	1	1	1	60	3	2	3	0	1	2	0	0	0	0	1	1	2	167711	169284	1	101	254214		4.8	264	52	580	69	3828	796	69.1	5.46	81.1	5325	28.5	132	78	132	76	128	82			6	2	1	2	2
66781	1.29312	3	1	1	68	2	3	4	0	2	1	0	0	1	0	0	1	0	11243.2	11633.3	1	90	14112.8	16679.4	8.715	601	60.5	4164	288	8368	4584	75.85	13.475	92.85	17464.5	31.7	130	62	132	68	128	64	24391.5	154	8.2	2	2	7	2
66893	5.27987	4	1	1	60	3	2	3	1	2	2	0	1	1	0	0	0	0	168185	169079	1	95	174269	499272	22.895	1871.5	22.5	119.5	16	715	704	36.5	15.765	154.35	1577	54.1	136	82	140	70	144	76	344674	231	8.5	2	2	10	2
67115	4.97018	4	1	1	59	2	3	5	1	2	1	0	0	0	0	0	0	0	28247.1	28689.7	2	93	14729.5	11204.1	11.025	498.5	387.5	3780	224	6418.5	4523	157.05	16.73	201.75	15333	33.1	116	74	130	76	130	76	62878.8	113	6.3	2	2	2	2
67159	-3.29171	1	1	1	80	5	3	5	0	0	1	0	1	1	0	0	0	0	11550.2	12419	2	92	19690.9	24808.3	2.735	521.5	45.5	973	10.5	3	396	29.9	8.01	83.8	1428	23.9	134	80	126	76	134	74			6.7	2	2	2	1
67175	1.04095	3	1	0	49	3	2	3	0	1	2	0	0	0	1	0	1	0	31540	31610.5	2	94	17453.1	13062.5	9.885	370	98.5	2432.5	6.5	13881	3582.5	61.25	9.075	134.65	20001	28.9	122	84	128	82	126	82	0	96	4.9	1	2	1	2
67181	7.93881	4	1	0	40	3	2	3	0	0	2	0	0	0	0	1	0	0	27356.1	28721.1	1	101	25563.6	19132.6	34.945	1239.5	90	160	38	0	987.5	121.75	21.325	160.7	1275.5	24.4	122	74	126	74	126	74			5.1	2	1	5	2
67194	-1.8347	1	1	1	51	4	3	5	1	1	1	0	1	1	0	0	1	0	21762.2	21776	1	91	13526.6	12247.1	3.465	537	64.5	1414	23	984.5	196.5	105.5	10.515	66.65	2682.5	26.4	114	72	114	70	114	70	46764.5	107	6.3	2	2	2	1
67203	-3.8284	1	1	0	33	4	2	3	1	0	2	0	0	0	1	0	0	0	17879	20112.7	2	90	14953.7		6.62	452	4	72	50	0	706	91.4	4.41	27.4	832	23.2	116	78	120	64	118	66	0			1	2	2	2
67208	-4.4382	1	1	1	67	4	1	2	1	0	1	0	0	0	0	0	0	0	7117.97	7173.65	2	100	5641.26	4543.85	2.88	186.5	12	257	70.5	1435.5	572	37.25	5.195	75.95	2347	22.7	116	84	120	76	124	64			6.1	2	2	7	2
67229	1.96652	3	1	1	65	3	2	3	0	2	1	0	0	1	0	0	1	0	138076	141933	2	91	141845	178611	5.41	545	80	601.5	61.5	1433.5	1269	92.45	15.93	204.1	3445.5	38.3	110	66	114	66	114	64	297289	114	5.8	2	2	2	2
67230	-3.1571	1	1	1	59	4	3	5	1	0	1	0	0	0	0	0	1	0	25969.9	26997.7	1	97	16770.2	15183.9	3.065	594	37	2335	24	179	3149.5	31.6	5.245	80.8	5724.5	22.8	132	68	132	70	130	74	90626.7	98	6	2	2	3	2
67333	3.35084	3	1	0	42	4	3	5	0	1	2	0	0	0	1	1	1	0	17602.1	17989	1	96	11174.3	10117.3	9.29	202	443.5	1679	9.5	19746.5	1154	224.7	9.105	141.6	23032.5	27.4	126	70	128	74	120	68			5.9	1	1	3	2
67339	4.56161	4	1	1	70	3	3	5	1	1	2	0	1	1	0	0	1	1	86445.9	91501.1	2	102	69474	50539.1	12.405	787	1005.5	3506	15	19293.5	6710.5	34.05	11.33	192.05	30530.5	25.9	116	64	120	66	122	66	217522	126	6.6	2	2	2	1
67353	10.4157	4	1	1	61	5	3	5	1	0	1	0	1	0	0	0	1	0	8883.46	9371.52	2	92	7172.67	5215.34	19.84	1308	3060.5	10562.5	272.5	2840	5159.5	209.9	19.465	229.65	21895	22.7	148	86	160	86	152	80			5.6	2	2	2	1
67363	-0.309007	2	1	1	61	2	1	1	0	2	2	0	0	1	0	0	1	0	8609.25	9380.87	2	90	5971.18	4788.88	6.455	628.5	741.5	1529.5	148.5	350.5	743	162.6	8.785	84.35	3513	34.3	104	56	98	54	102	50			6.7	2	2	1	2
67381	11.3825	4	1	1	50	3	3	4	0	1	1	1	1	0	0	0	1	0	32720.7	32680.8	1	95	54255	54205.9	17.56	1581.5	38	1411.5	55.5	24227.5	1563	60.8	22.295	317.8	27295.5	27.2	130	82	134	84	130	84			6.1	2	2	20	1
67389	-0.528616	2	1	1	62	2	1	1	0	1	1	1	0	1	0	0	0	0	10585.5	13806.6	1	90	8788.25	7048.17	8.4	782.5	1129.5	3522	295.5	1.5	1554.5	120.3	6.255	79.2	6503	26.4	122	78	118	74	126	80			5.2	2	2	12	2
67433	-1.25215	2	1	1	65	1	3	5	0	2	1	0	1	0	0	1	0	0	13473.9	13736.5	2	98	21984.1	57407.1	9.54	175	42.5	438.5	67	6663.5	343.5	46.4	12.3	90.3	7555	47	148	92	154	94	152	92	28202.6	103	6.4	2	1	6	2
67450	-2.27529	1	1	1	55	3	3	4	1	2	1	0	0	0	0	0	0	0	166897	166694	2	91	148368	111043	3.655	341.5	501	1508	3	395.5	688.5	31.6	12.805	93.55	3096	33.6	142	86	134	84	138	94	0	110	5.4	2	2	5	2
67469	-0.418279	2	1	0	23	5	3	4	1	2	1	0	0	0	0	1	0	0	14313.3	14703	3	91	12310.9	9902.98	4.855	420.5	6.5	197	3	810	194	4.5	13.775	194.7	1210.5	44.8	130	86	136	84	134	84			5.1	2	1	5	2
67475	-3.76782	1	1	1	52	4	2	3	1	2	1	0	1	0	0	0	1	0	16287.8	16793.1	2	100	22560.1	28115.1	5.12	82.5	30.5	97	4	257.5	340	7.5	5.79	131.4	729	37.1	132	62	122	70	124	78	45759.5	85	5.8	2	2	3	1
67493	-0.0345974	2	1	1	76	4	2	3	1	0	1	0	1	0	0	0	1	0	8517.34	8684.17	2	100	6078.93	7500.75	4.8	655	54.5	1025.5	21	13635.5	2597.5	68.85	11.44	71.6	17334	22.9	126	72	120	68	120	70	24678.9	97	5.4	2	2	2	1
67494	4.67736	4	1	0	34	3	1	2	0	0	1	0	0	0	1	1	0	0	19384.9	21265.1	1	94	44163.2	53790.1	15.305	583.5	66	1532	79.5	9597	1129.5	141.65	16.185	178.55	12404	23.3	124	58	122	72	116	62	48964.4	103	6	1	1	2	2
67509	-1.44007	2	1	1	79	3	3	5	1	1	1	0	1	1	0	0	1	0	68266.7	70856.7	1	95	73031.8	53127.3	9.655	544	707	1825	84	488	593.5	49.85	9.92	81.15	3697.5	25.8	148	72	160	72	160	76			6.8	2	2	1	1
67513	3.46077	3	1	1	53	4	2	3	0	0	1	0	1	0	0	0	1	0	20286.3	20915.6	2	99	31329	28176.2	12.855	681.5	291	2181	26.5	0	2389.5	174.15	12.76	174.35	4888	23.1	130	78	140	74	132	76			5.7	2	2	3	1
67560	-0.963821	2	1	1	68	5	1	1	0	0	1	0	1	0	0	1	0	0	13527.7	14342	2	98	16675	12124.6	4.85	112.5	263.5	883.5	49	5669	409	47.65	14.75	124.45	7274	20.6	140	58	146	62	146	46			4.6	2	1	8	1
67640	-4.34416	1	1	1	58	1	2	3	0	2	1	0	1	0	0	1	1	0	27595.5	27352.8	1	98	14043.1	10682	3.44	289.5	2.5	169	1	2676.5	94.5	14.1	6.445	66.85	2943.5	30.9	120	78	126	80	128	76			6.4	2	1	6	1
67643	2.55596	3	1	1	76	3	3	4	1	2	1	0	1	0	0	1	1	2	51472.1	53424.9	2	95	40563.8	29508.3	12.225	771.5	45.5	317.5	34.5	1311	2488	22.85	18.79	178.55	4196.5	30.6	120	68	130	68	124	62	117313	116	5.8	2	1	1	1
67658	-0.209367	2	1	1	77	3	3	5	1	1	1	0	1	1	0	1	0	0	52501.7	55571.9	2	102	83452.2	70798.4	4.88	701.5	299	4466.5	38.5	3587	805	43.1	14.925	89.1	9196	29.7	128	76	124	72	126	78			6	2	1	1	1
67675	3.86232	4	1	1	66	1	1	1	0	0	1	0	0	0	1	1	0	0	11924.9	12067.2	1	98	12858.2	10312.3	20.935	315	53	497.5	43	8686	818.5	62.45	17.64	181.05	10098	24.3	112	66	114	68	112	68	20992.9	99	5.5	1	1	3	2
67700	2.65856	3	1	1	69	5	3	4	0	0	1	0	1	1	1	1	0	2	9883.24	10581.8	1	90	29311.4	25437.1	11.69	645.5	65	2833.5	188	4520.5	510.5	174.05	10.905	144.1	8117.5	24.3	120	54	122	58	120	58			13.9	1	1	3	1
67703	6.14834	4	1	1	72	1	3	4	0	2	1	0	1	1	1	1	0	2	21815.9	22272	3	92	14176.7	11369.7	14.465	493.5	46.5	513.5	280.5	3399	640.5	141.15	26.265	219.3	4880	33.7	144	62	142	64	148	58	42580	126	6.4	1	1	2	1
67713	2.71256	3	1	1	62	3	3	5	1	2	2	0	1	1	0	0	1	0	167711	169284	1	101	254214	215668	6.565	1778	1489.5	16410.5	21	123	519.5	51.05	8.81	109.2	18563.5	30.6	144	68	146	66	148	66			7.7	2	2	1	1
67848	-1.11461	2	1	1	66	1	1	1	0	1	1	0	1	1	0	0	0	2	12585.1	13281	2	98	34010.6	40195.8	6.805	384	38	680	107	4068.5	968.5	22.85	12.585	118.9	5862	29.6	130	76	120	72	126	74			5.6	2	2	3	1
67865	-0.677913	2	1	1	59	5	3	5	1	1	2	0	0	1	0	0	1	0	17121.4	17378.3	1	92	33826.3		6.51	351	227	2266	93	1994	1760	158.8	7.92	90.1	6340	27.4	120	78	126	90	128	84			6.7	2	2	2	2
67912	-0.243403	2	1	1	65	2	3	5	1	1	1	0	0	0	0	0	0	1	14067.2	14292.5	2	102	9097.57	23756.5	5.835	588	78	734.5	242	6249.5	1388	129.4	6.85	109.8	8692	29.7	120	78	122	78	126	82	29344.1	104	5.9	2	2	3	2
67939	0.528888	2	1	1	72	3	1	1	1	0	1	0	0	0	1	1	1	2	49653.6	54189	2	98	41144	29930.4	10.015	440	193	1649	64.5	12784	1089.5	117.35	8.89	84.15	15780	24.7	112	66	110	62	102	66	104047	118	5.4	1	1	2	2
67967	-3.69153	1	1	1	52	3	3	4	1	2	1	0	0	0	0	0	0	1	158509	159426	1	100	88023.9	65880	5.555	222	106.5	564.5	8.5	129	412.5	13.75	7.355	94.35	1221	30.1	120	78	116	74	116	74			5.4	2	2	1	2
67970	0.538408	2	1	1	72	3	3	4	0	2	1	0	1	1	0	1	0	0	48254.8	51076.6	2	100	48489.9	35274.1	20.69	1015.5	358	1092	18.5	0	454	44.7	7.86	84.45	1922.5	32.7	158	64	154	46	148	0	0	172	5.6	2	1	4	1
68000	-3.04701	1	1	1	65	3	3	5	1	0	1	0	1	0	1	1	1	0	21941.5	21717.6	1	99	16489.5	11995.3	5.67	460.5	662	1534	21.5	867.5	694.5	15.35	8.47	74.3	3779.5	22.9	128	58	122	50	118	52	51575.9	90	5.6	1	1	2	1
68010	-2.97222	1	1	1	63	4	1	2	0	2	2	0	1	1	0	0	1	0	10717.4	11218.7	2	97	14114	11368.4	3.27	350.5	1	2908.5	6.5	0	5506.5	17.85	4.53	117.3	8422.5	35.9	156	72	136	74	142	70			7.1	2	2	4	1
68022	8.239	4	1	1	58	1	3	4	1	2	1	1	1	0	1	0	0	0	37426.3	36877.1	3	92	25345.7	19279.4	13.225	642	39	1555	485	23538.5	1389.5	328.05	13.47	179.85	27007	31.7	136	84	130	88	128	90	76467.2	103	5.4	1	2	12	1
68029	-2.05787	1	1	1	60	4	2	3	0	0	1	0	1	0	1	1	1	1	7973.88	8285.76	1	100	12590.6		6.03	229	12	119	24	159	290	3.4	12.53	137.4	604	22.7	144	0	140	60	138	0			6.3	1	1	8	1
68102	-4.98515	1	1	1	75	2	1	1	0	2	2	0	1	1	0	0	1	2	12962.9	16930.8	2	90	10776.9	28141.7	2.685	129.5	37.5	180.5	21	791	149.5	33.15	5.305	63.7	1179.5	33.5	136	68	144	64	138	60	37215.1	126	7.6	2	2	1	1
68110	131.896	4	1	1	60	3	3	5	1	0	2	0	0	0	0	1	0	0	121589	120348	1	91	114253	83113.5	52.73	23582	72037	246122	1	639	146912	1836.5	26.85	71.55	465710	22.6	106	72	112	70	106	72	240470	108	4.6	2	1	1	2
68121	-0.0328011	2	1	1	70	3	3	5	1	0	2	0	1	0	0	0	1	0	62513.1	66168.8	2	95	62817.6	45697	7.595	533.5	441.5	2122	103	2850.5	1628	99.9	10.005	114.15	7145	24.8	150	66	150	70	152	58	127049	91	5.4	2	2	2	2
68128	3.31369	3	1	1	58	3	3	4	0	1	1	0	0	0	0	0	0	0	25786.2	27127.6	1	93	50908.2	56530.8	5.45	1477.5	3949.5	9370	187.5	1642.5	1945.5	133.85	12.33	96.6	17095	26.1	126	68	120	62	116	64	58635.5	108	4.8	2	2	6	2
68135	1.70184	3	1	1	50	5	3	4	1	1	2	0	1	1	0	0	1	0	16590.1	17115.4	1	92	31880.4		9.11	487	12	1979	34	11788	1476	47.9	9.38	196.1	15289	29.5	146	94			144	96			6.7	2	2	1	1
68147	-0.790166	2	1	1	75	4	3	4	0	1	2	0	0	0	0	0	0	3	9662.12	9885.04	2	92	15020.7	18534	4.97	328	25	535	194.5	5965.5	635	91.8	11.715	105.05	7355	29.4	130	70	142	66	130	74			5.3	2	2	1	2
68152	5.33013	4	1	1	56	4	2	3	1	2	2	0	1	0	1	0	1	2	16287.8	16737.9	2	100	22486	28022.7	6.705	1164	1742	6201	80.5	0.5	5167	221.25	14.47	165.95	13191	36.3	106	86	114	82	116	80			5.9	1	2	2	1
68170	-1.4505	2	1	0	37	4	3	4	1	2	2	0	1	0	0	1	1	0	22856.4	22932	2	98	27787.6	38605	7.025	261.5	159	1246.5	130.5	7230	1840.5	35.55	11.005	91.7	10606.5	37.8	120	82	126	74	124	78	0	96	6	2	1	1	1
68177	6.29956	4	1	1	62	3	3	5	0	1	1	0	1	1	0	0	1	0	32476.1	32780.7	1	100	32760.3	41251.6	42.91	355.5	564.5	1303.5	119.5	2597.5	1019.5	29.3	13.845	227.7	5604.5	26.8	102	36	102	40	106	42			6.3	2	2	4	1
68237	1.12212	3	1	1	63	3	3	4	1	1	1	0	0	0	0	0	0	0	120735	122284	1	94	92846.2	67541.4	16.19	387	823.5	2941.5	41.5	4618	1346	171.35	9.535	64.3	9770.5	29.6	116	60	114	64	118	72	249027	101	5.2	2	2	1	2
68255	-2.27824	1	1	1	60	5	3	5	0	1	2	0	0	0	0	0	0	0	6800.6	7011.07	1	99	8151.57	44029	4.105	313.5	64	1227.5	141.5	0	2083.5	69.45	8.7	102.3	3516.5	26.2	128	82	132	88	126	90			6	2	2	1	2
68301	-1.67413	1	1	1	59	3	2	3	0	2	1	0	1	1	1	1	1	1	166897	169896	2	91	318831	318542	7.32	551	3	804	37	3581	1735	58.55	6.355	98.95	6160	32.6	202	108	204	100	200	98	333657	114	6.5	1	1	6	1
68314	-2.09351	1	1	0	31	4	2	3	0	2	2	0	1	0	0	0	1	1	16995.3	18681.9	2	103	11924.9	9869.23	5.455	243	5	308.5	16	5101.5	641.5	24.75	9.31	121.9	6072.5	36.6	158	90	152	104	154	106	59837.7	99	5.9	2	2	3	1
68321	0.680747	2	1	1	80	5	2	3	1	2	2	0	0	0	0	0	0	2	28658.6	30983.9	2	94	33278.2	41903.7	8.445	435.5	360.5	1750	0.5	20808.5	533.5	50.55	7.575	121.45	23453	31.2	132	58	128	56	134	46			5.4	2	2	3	2
68365	8.93006	4	1	1	64	3	3	4	1	1	1	0	1	0	0	1	1	0	22184	22468.6	2	94	24132.3	30387.3	19.16	704	20.5	1806	191	16806.5	1571.5	258.45	21.14	180.85	20395.5	27			148	68	142	66			5.8	2	1	2	1
68367	-1.11812	2	1	1	78	4	1	2	1	2	1	0	1	1	0	1	1	0	10160.6	10681.3	1	96	13437.9	10823.8	8.24	300	35.5	714	152.5	0	1124	89.35	8.59	129.05	2026	31.7	176	92	176	86	180	80	24151.8	95	5.8	2	1	3	1
68440	5.20595	4	1	0	46	3	3	4	0	1	1	0	0	0	1	1	0	0	116465	116166	2	94	89804.4	67212.6	8.7	1013	794	2590	222.5	10045	1490	196.95	16.42	149.25	15141.5	25.5	92	70	96	66	90	66	226164	96	6	1	1	5	2
68445	0.104334	2	1	1	70	2	3	4	0	2	1	0	1	0	0	0	1	0	9710.4	9879.67	2	93	10527.3	8442.91	7.23	619.5	2074.5	5936.5	4.5	11310.5	2302.5	120.35	4.005	73.45	21628.5	30.4	174	70	170	68	154	60	18888.1	107	5.3	2	2	3	1
68469	-5.53965	1	1	0	25	3	3	4	0	2	1	0	0	0	0	0	0	0	29739	30201.1	2	94	62721.4		1.25	119	299	875	0	5	235	3.3	6.55	55	1414	32.3			114	72	108	74	65002.4	99	5.3	2	2	7	2
68491	-1.02887	2	1	1	80	3	1	2	1	1	2	0	1	0	0	0	1	0	35161.2	42165.8	3	91	32015.2	23289.6	8.91	851.5	11.5	301	153.5	0	515.5	99.65	7.06	80.75	981.5	29.2	136	68	132	66	134	70	0	105	5.9	2	2	1	1
68591	2.13737	3	1	1	67	4	3	5	1	2	2	0	1	1	0	0	1	0	8088.22	7993.32	1	99	10056.2	20402.2	13.945	498.5	178	2501.5	134	965	2942	215.65	9.535	107.05	6720.5	32	142	70	144	68	140	72	18200	124	6.9	2	2	1	1
68667	-2.24794	1	1	1	51	5	3	5	1	1	2	0	0	0	0	1	0	0	22345.8	22681.2	1	92	26061.3	20902	4.845	216.5	16.5	2134	2	5838	2111.5	149.45	3.925	58.35	10102	25.2	134	76	124	78	128	76				2	1	1	2
68696	-2.43301	1	1	0	44	2	3	5	0	2	2	0	1	1	0	0	1	0	35393	36467.9	2	93	18722.9		3.16	455	1	107	1	0	24	0.7	11.93	124.4	133	30.1	114	66	124	66	120	68	78478.4	173	7.6	2	2	6	1
68733	3.34989	3	1	1	54	1	2	3	1	2	2	0	1	1	0	1	1	0	37557.9	44552.9	2	102	22873.8	62299.1	7.245	365.5	42	612.5	54	7673.5	1119.5	149.8	16.585	199.85	9501.5	45.9	144	66	146	64	142	50	85195.6	127	6.7	2	1	5	1
68737	3.71953	4	1	0	42	1	1	2	1	2	1	0	0	0	0	0	0	0	41527.4	43502.1	1	95	22334.3	16988.8	14.125	565.5	129.5	1542	168	21595	2276.5	80.75	11.335	153.25	25711	32	130	74	128	78					5.8	2	2	4	2
68744	5.45161	4	1	0	33	3	2	3	0	2	1	0	0	0	1	0	0	0	19384.9	22235.9	1	94	16291.6	13105.1	32.92	543.5	39	299	190	328.5	1485	27.2	26.905	132.05	2341.5	37.6	130	88	128	82	124	80	47858.6	99	5.6	1	2	1	2
68748	1.0316	3	1	1	70	5	3	4	0	1	2	0	1	1	0	0	1	0	18239.9	19545.3	2	102	22162.8	16114.9	8.055	545.5	25	1261.5	45.5	27642.5	674.5	52.6	8.025	89.05	29649	26.7	134	64	130	70	132	66	47644	113	6.4	2	2	1	1
68751	-3.91995	1	1	0	39	3	3	4	1	2	1	0	0	0	0	1	0	0	83226.9	86401.8	2	95	48385.7		3.74	161	380	819	2	0	339	1.2	9.42	90.2	1540	32.1	116	78	118	78	108	82	185964	121	5.3	2	1	2	2
68752	-3.88899	1	1	0	45	1	1	2	1	2	1	0	0	0	0	0	0	0	46745.7	51362.8	2	98	35301.7	26852.5	4.09	154.5	20	251	20.5	3216.5	506.5	47.1	7.2	63.35	4014.5	30.3	100	62	102	60	104	58	108290	108	6	2	2	2	2
68754	2.79357	3	1	1	57	3	3	4	1	0	1	0	0	0	0	0	0	0	143642	143889	1	90	238876	265260	14.205	513	144	2663	318	6975	2844.5	142.45	10.605	145.35	12944.5	23.2	124	84	122	84	126	86			5.6	2	2	7	2
68793	1.31487	3	1	1	73	3	3	5	1	1	1	0	1	0	0	0	0	0	68460.3	72711.2	1	102	55207.4	158166	8.825	967.5	30.5	479.5	71	0	1150	56.6	13.815	154.05	1731	28.5	116	66	116	62	110	66			5.8	2	2	3	1
68797	4.81459	4	1	0	27	4	2	3	0	0	2	0	1	0	1	1	1	0	17138.2	20070.7	1	90	14922.5	12350	11.07	909.5	25	257	161.5	1690.5	1212.5	176.9	21.205	159.5	3346.5	20.1	120	72	120	78	126	76	0	63	5.4	1	1	1	1
68799	4.01259	4	1	1	70	3	1	2	0	1	1	0	1	0	1	1	1	0	46023.8	48519	1	91	36839	26798.7	6.97	741	15.5	2668	514	47090.5	829	84.45	6.34	100.9	51117	27.2	106	46	106	46	110	50	0	88	5.3	1	1	1	1
68808	-0.690543	2	1	1	58	4	3	4	0	0	1	0	0	0	0	0	0	0	18032.3	17974.8	2	99	11165.4	10109.3	4.89	518	37	132.5	74.5	386	312	168.65	10.835	79	942	24.5	124	76	122	74	122	74	60338.3	91	5.1	2	2	2	2
68823	1.92808	3	1	1	64	4	2	3	1	2	2	0	1	1	0	0	1	1	7897.7	8206.6	2	95	6453.56	5198.13	11.03	799	1813	4814	31	2648.5	494	47.55	15.77	129.95	9800.5	41.5	158	46	154	0	154	0			7.1	2	2	4	1
68843	-4.28475	1	1	1	52	1	1	1	0	0	2	0	0	0	1	1	0	0	22446.3	24663.3	2	94	16951.1		3.13	250	75	505	35	1544	425	28.4	6.19	70.7	2584	23.8	112	70	112	72	114	68			5.2	1	1	5	2
68855	4.23779	4	1	1	70	3	3	4	0	1	1	0	0	0	0	0	0	0	71070.2	73766.5	1	95	76030.9	55309	10.05	623	1070	3690	61	26932.5	1653.5	232.05	10.32	59.05	33407	26.6	100	54	96	66	94	58	150223	98	5.2	2	2	3	2
68875	1.11905	3	1	1	52	3	2	3	1	1	1	0	1	0	0	0	1	2	174521	181786	1	95	341144	340835	9.7	905	581	10438.5	65	793	6011	125.25	5.765	77.85	17888.5	29.3	120	84	114	78	116	82			5.2	2	2	3	1
68892	1.29737	3	1	1	75	3	2	3	1	2	2	0	1	0	0	0	1	2	8431.37	9201.49	1	96	9483.95	6899.14	9	1959	288.5	643.5	3	0	249.5	32.45	11.665	83.3	1184.5	40.9	118	30	122	38	124	50	20205	111	5.9	2	2	4	1
68894	4.43623	4	1	0	36	5	3	4	0	2	2	0	1	0	0	1	1	0	65033.7	66896.3	1	102	138929	160246	12.55	582	58	1782.5	19	4775.5	2529.5	341.55	10.08	117.4	9164.5	36.9	124	74	128	74	126	70			4.9	2	1	1	1
68931	3.88004	4	1	0	22	5	3	4	1	0	2	0	0	0	0	0	0	0	14425	15274	2	102	17331.6		10.01	526	706	3400	11	28709	2955	52.1	11.22	160.6	35781	24.4	128	90	134	92	134	80			5.2	2	2	7	2
68933	-1.62616	1	1	1	72	4	3	4	1	1	1	0	1	0	0	0	0	2	8517.34	8684.17	2	100	10925.3	8800.01	4.6	266	174.5	902	0.5	18625	609	105.65	4.53	54.7	20311	28.3	126	56	118	58	122	58	22645	101	5.2	2	2	2	1
68978	-3.1873	1	1	0	39	3	3	4	1	2	2	0	0	0	0	1	0	0	113559	120841	2	102	67672.2	54436	2.22	393	49.5	153.5	47.5	514.5	274.5	57.75	10	70.2	1039.5	36.1	114	70	96	66	104	70	260096	101	5.1	2	1	1	2
68983	-2.74418	1	1	1	67	2	3	5	1	0	1	0	0	0	0	0	0	0	11568.9	11794.3	1	102	20387.9	24095.6	5.465	834.5	26.5	1133	163	0	1529	71.2	6.265	35.85	2851.5	24.7	116	74	116	80	118	70	20518.3	97	4.8	2	2	1	2
68988	-4.9713	1	1	1	72	4	1	1	0	1	1	0	1	1	0	0	1	2	8497.91	8999.29	2	100	6299.51	7772.92	1.66	176	16.5	106	114.5	0	223	67.7	4.13	57	460	29.4	124	64	126	68	132	64			11.1	2	2	2	1
68990	-2.01008	1	1	1	53	1	1	1	1	2	1	0	0	0	0	0	0	0	22446.3	22116.9	2	91	11355	8637.28	6.285	342.5	45	401	89	9	2139.5	125.55	7.885	68.55	2683.5	32.9	138	68	136	70	140	68			5.9	2	2	4	2
69009	3.07626	3	1	1	56	5	3	5	1	1	1	0	1	0	0	1	0	0	18416.8	18519.9	2	96	11875.5	9524.57	6.83	717.5	183	3282	459	2570.5	1168	281.4	12.495	103.05	7662.5	26.8	134	64	126	72	120	80			5.5	2	1	1	1
69014	-0.491728	2	1	1	78	3	3	4	1	2	1	0	1	1	0	1	1	2	60942.6	64726.7	1	91	49145	35750.7	6.2	312.5	308	1470	146.5	5676.5	647.5	58.75	12.61	123.75	8248.5	36.2	124	52	120	48	116	54	126333	165	6.8	2	1	1	1
69024	6.4739	4	1	1	65	4	3	5	0	1	1	0	1	1	0	0	1	0	11764.4	12074.4	1	97	18347.6	17260	18.625	1668.5	358.5	1635.5	327	2788.5	1558	212.5	13.115	138.5	6667.5	26.2	130	70	128	68	128	70			6.7	2	2	2	1
69035	30.9494	4	1	1	68	3	3	4	1	1	1	0	0	0	0	1	0	0	121589	120348	1	91	180726	153323	17.75	13380.5	42.5	772.5	47	1767	375.5	12.75	28.78	148.2	3004.5	28.2	112	56	110	56	114	54			5.8	2	1	2	2
69042	7.73836	4	1	0	33	2	2	3	0	1	2	0	0	0	0	1	0	0	43108.7	43605.3	2	91	90314.6		48.58	259	36	468	73	189	549	28	14.07	295.3	1315	29.9	124	76	122	70	124	72			6	2	1	8	2
69060	-1.48016	2	1	0	20	3	3	4	0	0	2	0	0	0	1	1	0	0	137039	146586	2	101	107400	86393.4	7.43	190.5	33	559	27	5194.5	952.5	13.55	10.615	136.95	6766	20	116	52	114	60	110	58			4.8	1	1	4	2
69091	2.56754	3	1	1	52	3	2	3	1	1	1	0	1	0	1	1	1	0	132970	135979	2	94	105122		22.89	450	111	734	21	2625	394	163.1	10.43	114.8	3885	28.9	134	78	138	78	142	82	0	107	5.5	1	1	3	1
69142	-0.676455	2	1	1	72	3	3	5	1	2	1	0	1	1	0	0	0	0	38226.1	39676.3	1	99	37666.9	27401	4.875	322.5	265	1096.5	124	257.5	577.5	9.8	17.96	141.6	2320.5	39.3	148	72	148	72	144	70			8.3	2	2	2	1
69149	-1.71299	1	1	1	62	4	2	3	1	1	1	0	1	1	0	0	1	1	7791.74	7821.07	1	91	11378.9		10.51	321	34	516	57	8377	666	15.6	9.61	78.9	9650	27.7	118	86	132	90	134	94			6.2	2	2	2	1
69166	1.30236	3	1	1	60	4	3	5	1	2	1	0	1	0	0	1	1	0	6038.69	6085.92	1	96	5897.7	4750.4	6.2	273	366	1301	51.5	2004.5	2663	236.5	9.39	133.8	6386	30.2	132	66	126	64	132	68			5.9	2	1	3	1
69177	5.15492	4	1	1	66	3	3	5	1	2	1	0	1	0	1	1	1	1	121589	120348	1	91	114253	83113.5	22.01	1149.5	68	2214.5	124	9489.5	2647	162.55	13.475	89.4	14543	30.7	108	64	108	74	106	74	264264	74	5.1	1	1	2	1
69199	-2.04027	1	1	1	60	5	1	2	0	0	1	1	1	1	0	0	1	0	6814.04	7682.94	2	91	5880.28	4275.63	4.07	87.5	1.5	151	1.5	2097	1071.5	36.75	10.82	144.85	3322.5	24.4	138	68			138	66			12.1	2	2	999	1
69241	4.67493	4	1	0	36	5	3	5	1	2	2	0	1	0	0	0	0	0	19332.8	19683.5	1	90	52790.7	54021.4	12.52	607	90.5	3485	246	7566	4232.5	134.1	16.13	184	15620	33.3	124	86	126	92	122	92			5.6	2	2	2	2
69286	1.98151	3	1	0	39	5	3	5	1	1	1	0	1	0	0	0	0	0	19096.4	22378.7	1	93	64261.2	79843.3	12.09	554	53	1856	586	1462	3845.5	191.3	8.84	124.7	7802.5	25.9	122	80	116	84	124	74	54248.7	106	5.6	2	2	3	1
69287	1.91333	3	1	1	54	3	3	4	1	2	1	0	1	0	0	1	1	0	173140	174527	1	95	289741	289479	9.955	680	1473.5	5486	12	920.5	1452.5	142.05	11.84	121.45	9344.5	33.8	120	74	120	78	118	74			5.5	2	1	5	1
69349	3.08124	3	1	1	74	3	3	5	1	1	1	0	1	1	0	0	1	0	59483.8	62962.2	1	96	64895	47208.2	7.475	712	844	4258	136.5	7692	2769	220.05	11.215	109.9	15699.5	25.2	158	56	154	52	152	44	149677	125	5.3	2	2	3	1
69361	-2.81501	1	1	1	66	4	1	2	0	2	1	0	1	0	1	1	0	1	10209.1	10089.3	1	98	7934.07	6390.63	3.17	555.5	180.5	5980.5	11	488.5	193	29.5	6.465	85.6	6853.5	31.2	128	78	124	74	126	74	25308.2	101	5.3	1	1	1	1
69411	-0.62546	2	1	1	75	3	3	5	1	2	2	0	0	1	0	0	1	1	68266.7	70856.7	1	95	76103.4	64563.9	7.225	553.5	177.5	2193.5	22	6487.5	1731	31.75	11.28	101.25	10611.5	38.7	116	56	104	56	102	52	138297	162	7.5	2	2	1	2
69427	-1.99182	1	1	0	44	4	3	4	0	1	2	0	1	0	1	1	0	0	18533	18774.6	1	99	13180.8	11934	4.26	507	216.5	694	32.5	3117.5	578.5	26.25	9.175	115.3	4639	28	134	84	136	80	134	78	52834.5	93	4.7	1	1	6	1
69433	-1.41323	2	1	1	53	1	1	1	0	2	1	0	1	1	0	0	0	0	29883.5	29823.4	1	102	30915.3	23516	7.05	320.5	420	1144.5	189.5	2861.5	680	83.85	7.55	115.25	5295.5	36.2	136	82	136	78	148	82	60093	204	9.3	2	2	6	2
69449	1.03173	3	1	0	46	4	3	4	0	2	1	0	1	1	0	0	0	0	19260.9	19878	2	97	13955.5	12635.4	9.925	666.5	15	617.5	6.5	0	1362	56.35	14.9	152.65	2001	37.8	154	100	152	96	154	100			6.2	2	2	3	1
69473	-3.45	1	1	1	79	4	1	1	1	1	1	0	1	0	0	1	1	2	8456.54	8955.48	2	92	6268.85	7735.08	4.15	382.5	658	1654	66	146	338	60.6	5.2	76.55	2862	25.1	104	72	110	62	98	66	23352.4	111	4.7	2	1	1	1
69506	-3.68819	1	1	1	80	3	1	1	0	2	1	0	1	1	0	0	1	1	12256.5	13615.9	1	95	14624.1	18414.6	3.975	244	209	1084.5	4.5	1286.5	1266.5	52.3	5.6	77.25	3851	39.9	146	68	152	66	148	64	26575.3	150	7	2	2	2	1
69514	12.2735	4	1	1	57	4	3	4	1	1	1	0	0	0	1	0	0	0	20181.7	20475.7	1	96	27507.4		17.24	548	4	2542	23	73537	2157	107.4	9.83	272.8	78263	27.1	120	82	122	80	122	80	58211	84	4.3	1	2	5	2
69521	4.38114	4	1	1	74	3	3	4	1	1	1	0	1	0	0	0	1	0	48254.8	51076.6	2	100	76701.7	65071.5	21.965	416	170.5	840.5	92	13043.5	862	110.7	18.65	116.2	15008.5	26	114	62	114	58	110	60			5	2	2	1	1
69527	4.37168	4	1	0	25	3	2	3	0	2	1	0	1	0	0	0	0	0	39032	39638.6	1	95	33189.6	26697.9	11.37	701.5	1	690	5.5	13284.5	316	9.4	20.22	225.85	14297	44.9	134	90	134	102	146	98			5.8	2	2	2	2
69528	-2.15081	1	1	1	80	1	1	1	1	2	1	0	1	1	0	0	1	0	14673.4	14929.2	2	98	23892.9	19162.1	7.82	130.5	13.5	415	2.5	12342	389	8.3	7.55	101.8	13162	32.5	208	56	196	64	202	66	32606.8	118	6.9	2	2	1	1
69562	-0.411625	2	1	1	80	3	1	1	0	2	2	0	1	1	0	0	1	3	27199.1	29187.9	1	98	22161.5	16121.5	6.34	427	151.5	742.5	59.5	6470	1115	174.7	6.76	83.7	8538.5	33.2	126	70	122	68	120	60	64157.1	134	7.8	2	2	1	1
69594	0.702467	2	1	0	31	3	3	4	0	0	1	0	0	0	0	0	0	0	22188.8	22911.9	1	95	36532.7	44496.2	5.95	372.5	15.5	608.5	106	7244	298.5	6.2	21.49	135	8272.5	20.3	106	74	104	70	114	70	54860.2	89	5.8	2	2	1	2
69608	-3.27468	1	1	1	75	4	2	3	0	1	1	0	1	0	0	1	1	3	9662.12	10964.6	2	92	8622.41	6945.07	2.4	100	0.5	268	0	0	4211	35.8	8.36	108.65	4479.5	26	136	68	134	68	132	62	26122	91	5.4	2	1	4	1
69620	0.406666	2	1	0	49	2	3	4	0	0	1	0	0	0	1	0	0	0	31347.4	32073.7	2	90	16466.9	12525.7	5.835	494.5	364	1526.5	80.5	2819.5	1517.5	135.45	10.86	125.25	6308	17.8	122	74	114	78	122	80			5.3	1	2	6	2
69621	1.34675	3	1	0	35	4	1	1	1	2	2	1	0	0	0	1	1	0	30631.5	32101.7	2	101	20491	16958.6	8.79	221	13.5	524	157	1568.5	434.5	81.25	16.81	186.5	2697.5	36	130	60	136	64	136	52			5.7	2	1	12	2
69647	-0.33006	2	1	0	36	3	1	2	1	1	1	0	1	0	1	1	0	0	113559	116812	2	102	85585		9.23	665	63	1919	10	12086	614	9.4	9.18	102.4	14692	29.4	134	84	126	82	124	84	264922	106	5.2	1	1	4	1
69680	1.82746	3	1	0	37	4	1	2	0	0	1	0	1	0	0	0	0	0	16059	16124.2	2	97	19538.4	27144.5	5.37	211.5	2	736.5	32.5	25735	297	37.3	17.235	127.3	26803	24.2	162	92	146	94	156	86	63622.7	85	5.6	2	2	5	2
69689	-1.58774	1	1	1	51	5	3	5	1	0	2	0	1	1	1	0	1	0	15413.2	15402.6	1	97	69789.1	71734.8	6.87	301	332.5	1355.5	106	1737.5	708	35.3	11.12	117.05	4239.5	23.4	140	88	134	90	134	90			7.2	1	2	2	1
69692	-3.58674	1	1	1	50	4	1	2	0	0	1	0	0	0	0	0	0	0	29903.3	29985.8	1	95	54675.5	49173.2	7.04	248.5	2	189	15	2358	295.5	8.85	7.18	81.7	2859.5	22.7	138	82	130	84	134	80			5.8	2	2	1	2
69701	0.999872	3	1	1	52	4	2	3	1	0	2	0	1	0	0	1	0	0	17636.9	17665.3	2	101	26460.4	23797.6	6.455	859.5	350.5	1795	36	916	1548	168.15	10.55	99.95	4645.5	24.4	128	90	132	92	130	94	59299.5	97	4.8	2	1	4	2
69728	6.74817	4	1	0	35	5	3	5	1	0	2	0	1	0	0	0	0	1	20071.7	20986.6	3	91	10798.1	22198	19.13	1597.5	3084.5	11651	19.5	1599	8833	146.15	14.62	84.4	25187	23.7	114	80	114	76	114	78			5.4	2	2	1	1
69793	3.52845	3	1	0	35	5	3	4	0	1	2	0	1	0	0	1	1	0	20181.7	20449.4	1	92	54844.6	68143.3	8.71	1188.5	1221	3209	66.5	0	1124.5	41.75	12.78	244.85	5621	27.3	144	90	134	82	136	82	49571.7	96	5.6	2	1	2	1
69811	-4.58473	1	1	1	59	3	3	4	1	0	1	1	1	0	1	1	0	2	124171	124019	2	98	68474.9	171735	2.845	46.5	71.5	292.5	67.5	413.5	216	12.35	6.655	95.7	1061	22.6	152	66	134	68	138	70			5.2	1	1	12	1
69838	6.84197	4	1	0	31	2	2	3	0	2	2	0	1	0	1	1	0	1	30626.6	36447.7	2	90	62568.4	92002.1	24.68	748	189	1186	90	11894	1480	153.85	16.47	178.6	14839	47.3	116	86	116	84	114	86			5.8	1	1	3	1
69840	-0.409314	2	1	1	67	4	3	4	0	1	1	0	1	1	1	1	0	0	6910.12	6964.17	2	95	4874.93	6015.14	4.955	348	141	709.5	10	8738.5	970	154.1	7.18	102.2	10569	27.9	122	80	116	78	116	74			6.4	1	1	2	1
69864	2.49987	3	1	1	52	4	2	3	0	1	1	0	1	1	0	0	0	0	25583.3	26390.2	1	100	16392.9	14842.3	12.06	554.5	254.5	1785.5	36	2514.5	937	76.25	16.135	179.55	5527.5	28.7	148	82	148	86	144	88	75025.8	105	6.6	2	2	3	2
69868	3.38203	3	1	0	40	1	1	2	0	2	1	1	0	1	1	1	1	0	31740.4	32919.8	2	96	34125	25957.4	9.05	484.5	169	1051.5	132.5	4675.5	2347	183.8	17.075	151.9	8375.5	31.3	108	70	116	64	114	70			6.2	1	1	12	2
69923	14.7418	4	1	1	57	3	3	5	1	1	2	0	0	0	0	0	1	1	169546	172535	2	91	133382	334522	11.245	458	65.5	2790	243	6864	3277.5	186.6	22.235	655	13240	25.6	124	82	128	82	118	84			5.2	2	2	1	2
69940	7.10392	4	1	1	61	2	2	3	1	1	1	0	0	0	1	1	0	0	6638.81	6954.57	2	93	7346.68	8682.74	14.355	1077.5	2063.5	7101	176.5	29862	2720.5	69.8	16.665	135.95	41923.5	25.9	114	72	108	74	104	70			5.3	1	1	2	2
69948	9.2659	4	1	0	45	3	3	5	0	2	2	0	1	1	0	1	0	0	27739.5	28855.3	1	90	42951.1		7.57	1237	81	13336	19	4524	172	43.4	46.3	155.2	18132	33.7	132	80	138	82	134	78	59727.8	277	10.1	2	1	1	1
69972	-3.7377	1	1	1	79	3	3	5	1	1	2	0	0	0	1	0	1	1	53149.3	56449.5	1	100	42860.4	31178.9	2.375	369	43.5	726.5	65	1817.5	735.5	49.4	6.135	72.35	3388	26.5	124	74	122	72	126	74			5.1	1	2	2	2
70013	0.00641957	2	1	1	70	4	3	5	1	1	1	0	1	0	1	1	1	1	7526.94	7674.38	1	96	11165.5	10503.6	13.25	570	18.5	831.5	80.5	0	1724	83.7	8.285	124.35	2654.5	28.4	134	76	132	76	134	74			5.7	1	1	2	1
70061	2.59607	3	1	1	65	4	1	2	0	0	2	0	1	1	0	0	1	0	7101.74	7433.96	2	100	15496.9	14578.3	11.025	418	57.5	519	272	4783.5	1030	254.35	7.95	148.9	6662	21.6	144	62	146	64	146	60	0			2	2	1	1
70066	4.69929	4	1	0	47	4	3	4	1	1	2	0	1	1	0	0	0	0	19260.9	19199.5	2	97	13479.1	12204.1	18.015	454	24	765.5	100	2816.5	789	237.55	16.84	143.15	4495	29.5	144	84	146	94	144	102			5.3	2	2	2	1
70072	-0.51887	2	1	1	53	4	3	5	1	2	1	0	1	1	0	0	1	0	26135.9	26659.3	2	101	29586.1	50040.7	4.58	242.5	108.5	2046.5	25	9144.5	3217	26.2	13.995	116.4	14541.5	35.2	146	94	148	84	150	84	56584.3	172	8.1	2	2	2	2
70102	-1.42197	2	1	1	68	3	3	4	1	2	1	0	1	0	0	1	1	0	92308.8	93174.5	1	100	100074	84899.7	7.805	414	739	2729	3.5	3538.5	1294.5	50.95	7.695	104.15	8304.5	31.9	166	94	164	90	164	94	204596	120	5.8	2	1	6	1
70168	-0.995376	2	1	1	73	3	3	4	1	1	1	0	1	0	0	0	1	0	64901.5	67363.8	1	101	63952.1	183219	4.73	581.5	215	855.5	102.5	4312	858	48.4	11.53	107.3	6343	27.7	116	54	118	50	120	56	0	93	5.7	2	2	1	1
70195	1.47432	3	1	1	79	4	3	4	1	0	1	0	0	1	0	0	1	0	16888.3	17277.9	1	92	13587.1	10944	3.165	608.5	21.5	1031.5	46	2480.5	1118	45.9	16.105	213.05	4697.5	24.3	146	34	136	38	132	40			7.6	2	2	2	2
70235	-1.15717	2	1	1	61	2	1	1	0	0	2	0	1	0	0	0	0	0	8609.25	11228.9	2	90	28755.6	32286	4.35	237	23	343	32.5	625.5	627	115.1	10.075	132	1651	21.5	136	72	134	72	134	68			5.8	2	2	3	1
70244	2.36459	3	1	1	80	3	1	1	0	1	1	0	0	0	0	1	0	0	9772.04	10486.6	1	95	10480	13196.4	9.16	938.5	22	1158.5	142.5	17499.5	1689.5	89.3	11.555	99.3	20512	28.9	122	56	130	60	126	52	21355.6	109	5.7	2	1	1	2
70290	-3.48324	1	1	1	60	4	3	4	1	0	1	0	1	1	0	1	1	2	10880	11166.7	2	91	8781.37	7073.11	2.625	137.5	16	334.5	8.5	3446	335	103.55	6.635	60.8	4140	22.1	144	86	144	86	134	82	28605.4	105	6.1	2	1	6	2
70330	-2.19858	1	1	1	77	5	1	2	0	1	1	0	1	1	0	1	1	0	8286.51	8909.88	3	91	10359.3	7532.35	2.66	432	2.5	3652.5	1.5	0	265	7.75	3.97	192.05	3921.5	29.5	160	82	162	84	156	82	21718.9	126	6.4	2	1	1	1
70425	1.96561	3	1	1	77	3	1	2	1	0	1	0	1	1	0	0	0	0	63054.9	67969.3	1	90	92014.6	78062.6	10.38	953.5	72.5	1030	43	1499.5	2130	52.8	12.28	178.1	4775	23.9	154	68	148	66	142	64	135949	134	6.1	2	2	1	2
70447	-2.24839	1	1	0	29	4	3	4	1	0	1	0	0	0	0	1	0	0	23484.6	23642.3	2	96	43733.8	60758.8	7.82	157.5	2.5	207	6	5214	130.5	10.5	9.38	118.4	5560	22.9	120	74	116	84	114	80			5.4	2	1	6	2
70474	0.794242	3	1	0	44	4	2	3	1	0	1	0	0	0	0	0	0	0	18116.8	22904.1	2	90	49406.9	61572.3	6.735	505.5	40.5	810	26.5	514.5	1772.5	54.5	14.53	179.9	3164	22.4	144	82	138	86	134	80			4.8	2	2	1	2
70493	0.314199	2	1	1	52	5	1	2	0	1	1	0	1	1	0	0	0	1	19541.7	20187.7	2	95	30049.4	30022.2	9.51	508.5	613	1132.5	44.5	515	1030.5	17.25	10.835	195.35	3335.5	29.7	122	76	120	76	118	76	41786.7	223	9.6	2	2	4	1
70502	2.42377	3	1	1	71	3	1	2	1	1	2	0	1	0	0	0	1	0	48254.8	51076.6	2	100	76701.7	96582.4	9.705	840	60.5	1144	8	3591.5	1857.5	63.1	14.045	184.45	6661.5	29.7	142	78	138	72	142	64			5.6	2	2	2	2
70520	5.64128	4	1	1	67	1	2	3	0	2	1	0	1	1	0	0	1	0	11992	12562.4	2	102	32170.5	36120.1	11.445	799	53	626.5	59.5	3557.5	1223	130.85	20.375	241.4	5519.5	32.5	138	78	130	78	134	82			6.6	2	2	3	1
70527	-0.026277	2	1	1	63	1	1	2	0	1	2	0	1	0	0	0	1	3	9235.95	9462.88	2	103	11479.8	13567.5	6.315	548	257.5	1131	327	4676.5	712	170.95	8.125	88.65	7104	26.9	140	80	122	76	124	82			5.5	2	2	2	1
70529	-0.534451	2	1	0	49	3	1	2	0	1	1	0	1	1	0	0	1	0	36244.6	37702.5	1	98	56120.2	62318.5	7.135	319.5	3.5	646.5	6.5	15844.5	484.5	30.45	9.035	118.3	16985.5	27.8			118	82	118	80	74043.5	144	6	2	2	2	1
70593	2.224	3	1	1	80	4	2	3	0	1	1	0	1	0	0	0	1	0	7608.03	7725.82	1	99	6075.48	4893.6	10.105	897	94	8186	53	9697	4461.5	66.7	8.785	121.1	22491.5	26.9	162	70	162	70	156	72	18406	98	5.3	2	2	3	1
70599	6.83583	4	1	1	54	3	3	4	1	1	1	0	1	1	1	0	0	1	36134.5	36424	2	101	56395.4		15.23	266	31	685	13	1325	1262	32	34.06	289.2	3316	25.5	142	64	140	70	146	68	69049.2	130	5.7	1	2	2	2
70605	0.445278	2	1	1	56	4	3	4	1	1	1	0	1	0	0	0	1	0	20020.2	20868.7	1	96	12963.1	11736.9	21.23	498	231	1087	5.5	1001.5	778.5	65.65	9.58	94.35	3103.5	27.3	144	68	136	68	144	62	58727.5	91	5.5	2	2	1	1
70622	-0.210949	2	1	1	50	1	1	1	1	1	1	0	1	1	0	0	0	0	32274.2	31800.6	1	102	21856.6	16625.4	12.5	451	457	983.5	30.5	264	550	65.4	10.295	128	2285	28.5	124	58	124	0	118	0			7.3	2	2	5	1
70638	2.92955	3	1	1	53	3	3	4	0	0	1	0	0	0	0	1	1	0	32720.7	34179	1	95	26422.8	19775.7	8.67	729.5	243.5	1924	256.5	14077.5	1230	44.1	19.58	128.1	17731.5	20.9	124	74	126	74	126	74			5.5	2	1	4	2
70649	-1.36753	2	1	1	63	2	3	4	1	2	2	0	1	1	0	0	1	0	9745.3	9901.41	2	98	12011.8	13486.5	6.105	396.5	19.5	404	18.5	3750	580	19.9	11.495	128.3	4772	33.3	108	72	106	74	106	66	19325.4	109	6.1	2	2	6	1
70674	7.00821	4	1	1	67	3	3	5	0	2	1	0	1	1	0	0	1	0	21313.2	21908.6	2	90	21894.9		24.93	493	936	3814	82	3472	2804	209.4	19.37	166.9	11108	36.9	150	68	142	62	132	56	0	141	6.2	2	2	4	1
70708	1.86394	3	1	1	57	3	1	2	1	1	1	0	1	0	0	0	0	0	173140	178954	1	101	98806.3	73949.9	10.295	977.5	623.5	4069.5	2	2347.5	3056	45.05	13.015	138.7	10098.5	26.5	118	68	120	72	120	78			5.6	2	2	5	1
70723	1.53129	3	1	0	32	3	3	5	1	1	2	0	0	0	0	0	0	0	86205	88673.9	2	103	49658.2	148586	7.54	651.5	1514.5	3731.5	77	9363	825	102.1	9.665	136.95	15511	28.8	124	82	118	82	126	88			4.9	2	2	2	2
70745	-1.53049	2	1	1	51	4	1	2	0	0	1	0	1	0	0	0	0	0	17206.3	18234.6	2	100	11326.8	10255.4	6.02	176.5	48	859	18	10455	851	23.3	13.205	82.95	12231	17.9	186	92	178	96	184	82			6	2	2	4	1
70751	2.95858	3	1	0	27	1	2	3	0	1	2	0	0	0	1	1	0	0	35210.6	36376.3	1	100	25935.3	66573.1	10.64	557	48	295.5	53	2777	946	50.1	19.065	213.1	4119.5	25.9	104	74	98	60	100	64	74165.6	102	5.7	1	1	2	2
70782	-0.190087	2	1	1	64	3	3	5	1	1	1	0	1	0	0	0	1	0	138076	141933	2	94	146290		11.36	569	79	868	48	1601	1303	13.2	5.35	200.6	3899	25.7	132	102	124	88	130	92			5.9	2	2	2	2
70790	-2.32962	1	1	0	49	3	3	5	1	0	2	0	0	0	0	0	1	0	116465	120278	2	91	199680	221734	4.945	394	1.5	299.5	26	4049.5	343	9.65	11.115	98.15	4719.5	24.9	116	66			118	62			5.3	2	2	1	2
70793	0.171856	2	1	1	66	3	1	2	1	2	1	0	1	0	0	0	1	2	100988	101525	1	99	101462	127760	6.665	1251	39.5	731.5	75.5	3579	619	53.2	10.315	95.55	5044.5	36			114	50	110	50			5.5	2	2	2	1
70808	2.03275	3	1	1	77	4	3	5	1	0	1	0	0	0	0	0	1	0	7225.87	7367.4	1	96	11195.1	10531.5	9.455	729	50.5	540	27	170	879.5	139.7	13.18	159.15	1667	24.6	114	52	116	54	118	46			6.2	2	2	3	2
70881	2.7777	3	1	0	23	3	3	5	1	1	2	0	0	0	0	0	1	1	112936	114691	1	102	96031.4	77248.3	11.93	977.5	54.5	575	56	2090	721.5	95.15	14.23	164.3	3497	25.8	116	60	112	54	114	54			5.5	2	2	11	2
70894	-5.26037	1	1	1	70	3	1	2	1	2	2	0	1	1	0	1	1	1	53149.3	56449.5	2	94	53590.6	38984.7	4.1	56.5	39.5	393	91.5	1463	397	46.6	2.755	54.45	2384	36.1	128	60	124	60	120	62	110177	121	6.7	2	1	2	1
70900	10.3647	4	1	1	59	4	1	2	0	2	1	0	1	1	0	0	1	2	19093	19032.1	2	99	28507.7	25638.8	73.19	1220.5	720	2353	97.5	0	905	111.05	8.725	118.3	4075.5	50.9	134	0	132	0	132	0	37238.4	113	6.4	2	2	11	1
70950	-2.36962	1	1	1	50	2	3	4	0	0	1	0	0	0	0	0	1	0	34422.3	34961.6	2	92	48462.7	58150.1	3.74	112.5	8.5	317	132	2091.5	881.5	47.05	9.8	128.85	3430.5	23.5	108	52	106	52	106	54	68296.9	99	5.5	2	2	5	2
71025	-2.63329	1	1	1	61	4	1	2	0	2	1	0	1	1	0	0	1	0	7514.99	9722.61	2	90	14773.9	13898.1	8.2	159.5	18	373	21	5769	401	62.7	7.415	69.9	6582	32.1	136	96	142	98	132	84			8.5	2	2	5	1
71059	-3.18911	1	1	1	53	3	1	1	0	1	1	0	1	1	0	0	1	0	27227.9	27501.8	1	101	42581.2	42542.7	3.64	177.5	16	263.5	24.5	4098.5	326	12.9	9.6	98.8	4728.5	29.9	142	98	152	98	154	96	53543.6	130	6.3	2	2	4	2
71101	-3.95595	1	1	1	51	3	1	2	0	2	1	0	0	0	0	1	1	1	19541.7	20187.7	2	95	11146.3		4.16	395	73	242	119	0	1155	1.5	4.99	101.1	1589	33.4	120	86	118	84	124	78	40727.5	95	5.2	2	1	1	2
71152	-4.83574	1	1	1	80	2	1	1	1	0	1	0	1	1	0	0	1	0	18812.7	19206	1	102	12225.2	9804.56	2.46	256.5	143.5	366	3	910.5	253.5	74.9	3.73	40.8	1676.5	24.6	122	62	126	58	128	64			6.4	2	2	1	1
71215	2.45463	3	1	1	60	3	3	5	0	0	2	0	1	0	0	0	0	0	19328.5	19868.5	3	90	26897.3	33868.9	17.255	624.5	755.5	3708.5	1056	3944	4262.5	155.05	11.49	70.4	13726.5	19.2	148	70	146	68	148	68	39699.7	98	5.5	2	2	1	2
71278	0.790102	3	1	1	69	4	1	2	0	0	1	0	1	1	0	0	0	0	7101.74	7379.5	1	96	15383.4	14471.5	8.53	565	48	297	0	4	305.5	18.2	12.575	219.45	654.5	22.7	134	102	138	98	138	100	20971.3	123	6.7	2	2	1	1
71316	6.37724	4	1	1	57	5	1	2	1	0	1	1	1	0	1	1	1	0	100419	106630	2	100	82432.8	61695.4	15.315	680.5	1034.5	3083	38.5	23034.5	1480.5	27	21.37	197.4	28671	24.7	114	66	116	66	110	64	221659	108	5.6	1	1	12	1
71375	7.36174	4	1	1	73	3	3	5	0	1	2	0	1	0	1	1	0	0	70819.7	73506.6	1	98	55811.3	40600.1	28.025	423.5	100	1258	118	514.5	1878.5	123.85	14.32	322.7	3869	27.5	148	78	140	78	142	78			5.7	1	1	1	1
71413	4.6536	4	1	0	40	2	3	4	0	1	1	0	0	0	1	1	0	0	28726.6	28964.3	2	100	14870.5	11311.4	8.77	771.5	1370	3655	47.5	4772	1099	198.7	16.11	172.4	10943.5	28.7	116	56	118	62	118	64	56069.2	102	6.1	1	1	6	2
71417	0.633314	2	1	1	64	4	2	3	1	2	2	0	1	0	0	0	0	0	12279.2	12375.3	2	102	15569	12540.3	8.075	1167	3911.5	8719.5	161.5	0	1457	44.55	5.85	114.55	14249.5	41.2	118	78	106	78	112	72	31042.4	104	6.3	2	2	2	1
71455	-1.25527	2	1	1	70	3	2	3	0	0	2	0	1	0	0	0	0	2	13838.1	16302.5	1	94	15476.8	11258.7	7.03	1025.5	1361.5	4579.5	22	894	2496.5	85.35	6.38	32.25	9353.5	24.4	142	72	136	78	132	72	35570	89	5.4	2	2	1	1
71467	0.739016	2	1	0	48	3	2	3	1	0	1	0	0	0	1	1	0	0	141134	148177	2	101	81813.1	205187	8.865	989	0.5	365	23	3238.5	300	15.65	13.485	141.6	3927	24.9	126	74	126	78	126	82	332561	96	5.5	1	1	3	2
71474	3.95615	4	1	0	25	4	2	3	0	2	2	0	0	1	0	0	0	0	18509.2	19027.7	2	95	19278.8		11.21	614	31	334	119	5741	968	143.4	15.2	205.9	7193	38	122	80	120	76	124	80	39206.6	94	5.5	2	2	2	2
71511	-0.448214	2	1	1	64	5	3	4	0	1	1	0	1	1	0	0	1	0	11842.2	12450.2	2	96	14117.6	10265.1	5.435	699	2269	5743	74.5	5772.5	1169.5	36.7	7.925	110.7	15028.5	27.5	100	68	110	74	122	68	24639.3	121	8	2	2	1	1
71560	0.818276	3	1	1	80	3	1	2	0	1	1	0	1	0	0	0	0	0	14979.9	17964.1	1	92	18515.5	13469.2	7.675	1567.5	1637	3941	24.5	1500	1267	20.05	8.155	112.6	8369.5	27.1	162	94	144	92	146	88			6	2	2	2	2
71625	0.21988	2	1	0	39	3	3	5	0	2	2	0	1	0	1	1	1	0	18353.3	20139.6	1	91	32741	39878	9.225	949.5	5.5	196.5	49.5	687	358.5	23.95	14.47	115.75	1297	33.9	118	62	118	56	114	54			5.5	1	1	1	1
71666	5.25053	4	1	1	61	4	3	5	0	0	1	0	1	0	0	1	0	1	7017.95	7072.84	2	99	6854.09	13905.7	11.445	1721	131.5	16233.5	108	1167.5	9461	132.55	8.84	103.35	27101.5	22.3	138	86	152	88	130	88	0	106	5.5	2	1	2	1
71732	0.655212	2	1	1	63	1	1	1	0	2	1	0	0	0	1	0	1	2	10596.1	10856.5	1	94	11568.2	30208	4.385	405.5	92.5	1928	255	646	2362	111.95	16.86	124.65	5283.5	30.3	130	78	128	76	118	82			6.3	1	2	1	2
71739	3.81203	4	1	1	80	3	3	4	0	1	1	0	1	1	1	0	0	1	13116	14391.8	2	91	14833.6	10790.8	15.9	1790.5	5460.5	12145	3	288	1177.5	69.75	12.12	47.95	19074	25.9	170	72	146	62	158	68	33972.2	121	7.7	1	2	1	2
71741	-1.2474	2	1	1	63	2	3	5	0	1	2	0	1	0	0	0	1	0	6449.13	6552.44	2	93	6921.87	8180.68	9.485	387.5	210	1685	48	3031	2442.5	71.7	7.53	95.3	7416.5	27.5	144	96	140	96	138	96			5.7	2	2	3	1
71802	1.17791	3	1	1	53	3	3	4	0	2	1	0	1	1	1	1	0	0	27250.1	27216.9	1	99	15027.3	11246.9	7.275	728.5	197	1408	76.5	2926.5	1365	30.95	16.385	154.6	5973	31.3	132	74	142	74	136	74	57858.1	129	5.5	1	1	5	1
71824	2.51241	3	1	0	48	2	3	5	0	1	2	0	1	1	0	0	1	0	44123.3	45145.6	2	91	23178.1	17630.6	8.385	663.5	901	4728	44.5	5209.5	661	48.8	15.46	187.25	11544	27.1	96	74	102	74	92	78			10.8	2	2	6	1
71877	-2.28684	1	1	1	72	2	1	2	0	1	1	0	1	1	0	0	0	0	14337	15039.8	2	100	16025.7	12852.6	7.145	324	137.5	675.5	7.5	4673.5	368	33.55	10.625	72.45	5862	25.4	152	72	154	76	148	76	30878.3	135	6.4	2	2	4	2
73595	1.22047	3	1	1	58	2	3	4	1	2	1	0	1	1	0	1	0	0	25352.9	25027.7	1	111	49266.3	44280.9	7.645	378	50.5	1234.5	12.5	3247	1220	108.3	14.945	151.35	5764.5	31.2	146	86	140	84	142	80			7.7	2	1	1	2
73621	-0.687934	2	1	1	80	3	3	5	1	0	1	0	0	0	0	1	1	2	36117.6	37406.3	1	110	40884.7	58775.6	9.835	715	332.5	1534.5	123.5	1185	516.5	65	10.1	87.55	3692	24.6	134	72	136	66	138	62	74268.5	100	5.6	2	1	1	2
73622	0.882315	3	1	1	72	3	3	5	1	1	2	0	1	0	0	0	1	1	57479.8	57124.9	1	111	59570.5	39347.2	13.97	508.5	405.5	1308.5	33	1608	944	25.35	16.325	128.1	4299	28.9	148	64	144	70	142	70			6	2	2	2	2
73643	0.0102481	2	1	1	62	5	3	4	0	1	1	0	1	1	0	0	1	0	14746.1	15654.4	1	117	22995.6	32342.7	4.485	442.5	171	1541	49	0	1369	99.1	14.415	131.15	3130	25.8	134	64	128	66	132	60			7.6	2	2	1	1
73660	4.0091	4	1	1	59	5	3	5	0	0	1	0	0	0	0	0	1	0	16433.4	17998	2	104	10058.6	29459.3	14.79	453	432	3997	15	3645	3626.5	208.7	12.715	149.9	11715.5	24.7	112	74	116	76	124	78			5.5	2	2	2	2
73675	-2.77886	1	1	0	29	5	2	3	0	1	2	0	0	0	0	0	0	0	17562.6	18733.9	1	118	41994.9	65955.9	5.615	295	764	1818	44	0	483	42.6	5.85	116.1	3109	25.3	130	74	126	74	126	76			5.2	2	2	1	2
73684	-2.80184	1	1	1	64	5	3	5	1	0	2	0	0	1	0	0	1	1	21780	22985.8	2	113	33765.2	47489.8	5.99	401	505	1415	0.5	4559.5	530	13.05	7.015	88.35	7010	24.8	116	58	120	56	114	52			7.3	2	2	1	2
73692	-3.43197	1	1	1	65	2	2	3	0	0	2	0	0	1	0	0	1	0	19223.3	19134.1	1	111	19840.1	13578.9	7.185	204.5	28.5	163.5	54.5	257.5	428.5	45.8	5.91	89.85	932.5	23.8	136	44	132	52	130	56			8.6	2	2	1	2
73706	2.54887	3	1	1	54	3	3	4	0	2	1	0	1	1	1	1	0	0	25346.2	26393.2	1	106	16129.2	11408.9	13.2	843.5	1289	3588	53.5	582.5	1516.5	77.95	16.405	129.15	7029.5	30.8	138	80	140	80	136	76	77653.5	184	7.6	1	1	6	1
73707	-1.81376	1	1	0	45	4	2	3	0	2	2	0	0	0	0	1	0	0	28280.4	29082	2	105	26243.7	17874	5.07	120	99.5	530	0.5	2499	404.5	14.7	11.815	151.1	3533.5	32.2	126	80	122	82	124	80			4.8	2	1	1	2
73708	2.16112	3	1	1	69	1	3	5	1	1	1	0	1	1	0	0	1	1	18961.4	18747	1	106	25993.9	21154.3	10.87	543.5	73	2280	74	19997.5	2960	53.45	11.35	119.8	25384.5	25.9	114	62	114	62	116	62			7.3	2	2	1	1
73716	6.35211	4	1	0	25	3	3	5	1	1	2	0	0	0	0	0	0	0	92929.7	95151.8	1	105	151012	134448	8.195	1578	62	1164	34	1206	3669.5	28.5	24.685	246.55	6135.5	26.3	118	56	114	64	110	68			5.7	2	2	4	2
73720	7.2894	4	1	0	48	4	2	3	1	2	2	0	1	1	1	0	1	0	38313.3	38220.9	2	112	34490.6	23490.8	20.025	845.5	717	2578.5	92	2049	944	140.8	16.245	286.25	6380.5	40.9	132	90	128	92	126	92			8.6	1	2	3	1
73724	-5.60366	1	1	0	26	4	3	4	0	0	2	0	0	0	1	1	0	1	24440.6	24215.1	2	106	19275.9	14327.7	4.02	191	0.5	47	5	1017	138	4.85	4.04	47.15	1207.5	19.2	116	68	120	68	114	60	77690.8	89	5.3	1	1	2	2
73729	-0.450821	2	1	0	46	3	3	4	1	2	1	0	0	0	0	0	1	0	85445.1	90427.7	1	105	55261.5	39088.8	6.97	880.5	548.5	1850.5	1.5	2538.5	626	16.65	14.935	81.25	5565	36.2	120	62	118	56	116	58	198949	96	5.4	2	2	2	2
73804	4.06736	4	1	1	55	1	1	1	0	2	1	0	0	1	0	0	1	0	25877.9	26118.7	1	109	15510.1	12127	12.195	855.5	699	2753	199	9184.5	1551	121.15	15.84	146.35	14386.5	30.8	108	64	106	64	100	66			10	2	2	3	2
73806	-1.49323	2	1	1	63	4	2	3	1	2	1	0	1	0	0	0	1	0	12192.8	12328.2	2	114	9802.96	7194	7.05	134.5	174.5	1011.5	11.5	5951	1428.5	25.7	11.13	121.05	8577	32.2	130	60	130	58	134	56	28859.2	112	5.7	2	2	1	1
73811	4.43818	4	1	1	64	3	3	5	0	2	1	0	1	0	0	0	1	0	87281.7	90455.6	1	105	98867.1	75564	12.09	578	1.5	6715.5	18.5	20348.5	13918	99.2	8.045	134.5	41002	31.8	144	86	142	76	138	82	0			2	2	3	1
73816	-3.01695	1	1	1	64	2	2	3	0	1	1	0	1	1	0	1	1	0	9438.94	9424.72	1	108	11900.5	8144.92	5.19	217.5	600	1507	52.5	0.5	631	111.2	4.52	79.75	2791	27.8	142	64	128	66	134	68	20876	129	6.4	2	1	5	1
73850	10.8601	4	1	0	30	3	2	3	0	0	1	0	0	0	0	0	0	0	19608.4	21052.3	2	113	22220.4	17316.3	22.68	1101	34.5	1464	33.5	31551	2152.5	39.45	22.53	273.25	35235.5	22.8	118	78	116	80	114	72			5.5	2	2	6	2
73859	-0.815324	2	1	0	38	4	3	4	1	2	1	0	0	0	1	1	0	2	21527.6	23151.6	2	114	19384.4	14408.4	6.035	200	36.5	402.5	31.5	2618.5	557	69	13.175	134.1	3646	31.5	126	84	116	74	116	84			5.9	1	1	3	2
73865	-1.45278	2	1	0	48	3	2	3	0	0	1	0	0	0	1	0	1	1	23010.6	24166.3	2	115	17708.3	12525.8	5.36	416.5	1.5	457	5	13879.5	241.5	6.95	8.76	106.2	14584.5	20.9	122	82	124	82	124	82			5.1	1	2	8	2
73888	-0.870689	2	1	1	56	3	3	5	1	2	2	0	1	1	0	0	1	0	131436	132383	1	111	80900.8	57224.5	6.83	266	189	1294.5	73	16057	960	46.7	7.96	98.1	18573.5	33	142	84	136	84	134	80			8	2	2	1	1
73899	11.253	4	1	1	57	4	3	5	1	2	2	0	1	1	0	0	1	0	21443.1	21391.4	2	114	35730.7	31977.8	26.58	614	143.5	2050	150.5	4892	2532.5	169.8	33.92	261.5	9768.5	42.3	126	54	124	58	126	54			8.9	2	2	2	1
73918	-2.84759	1	1	0	32	4	1	2	0	0	1	0	0	0	1	0	0	0	21527.6	22685.2	2	114	18993.9	14118.1	2.95	188.5	52	121.5	85	1811	380.5	203.9	4.585	42.05	2450	23.2	120	76	124	70	120	74	0	80	5.4	1	2	2	2
73945	-2.03083	1	1	1	66	3	3	4	0	2	1	0	1	1	0	1	0	3	89854.8	90209.2	1	115	115377	617127	5.775	318.5	81.5	1237.5	411.5	3971.5	1272.5	30	9.29	105.6	6974.5	37.6	142	64	136	80	138	38			5.9	2	1	2	1
73994	5.8295	4	1	0	36	5	2	3	1	1	1	0	0	0	0	1	0	0	83613.3	85033.1	2	109	52404.2	40838.4	13.86	328.5	2.5	547	18	8699.5	379.5	40.5	26.235	271.75	9646.5	26.8	136	78	134	78	136	72			5.1	2	1	3	2
74001	0.478378	2	1	0	48	4	3	4	0	2	1	0	1	1	0	1	1	0	18058.8	18570.7	2	118	31019.2	27761.2	19.975	421	22.5	166	10.5	1376.5	350	52.5	10.175	124.65	1925.5	42.4	112	58	112	72	104	54			7.2	2	1	2	1
74025	0.584887	2	1	0	45	3	3	4	0	1	1	0	0	0	1	1	0	0	22855.4	23406.3	2	116	14303.9	10117.8	9.625	369	87	1622.5	35.5	5452	367	128.2	9.755	129	7564	27.7	112	80			110	90			5.9	1	1	6	2
74041	-1.40577	2	1	1	60	1	2	3	0	1	1	1	0	1	0	1	0	0	13833.9	14908.3	2	107	10385.8	7108.19	8.255	336	37	419	32.5	5732.5	377	21.25	11.085	109.45	6598	27.4	124	60	124	58	130	68			6.7	2	1	12	2
74077	-2.26329	1	1	0	26	3	1	2	1	1	1	0	0	0	0	0	0	0	46076.4	46588.9	2	106	49173.9	38321.1	4.215	878.5	1	144	9.5	1314	323	11.95	9.66	82.45	1791.5	27.3	120	78	120	82	120	76	121778	84	4.7	2	2	4	2
74096	-0.0765657	2	1	1	53	3	1	2	0	1	1	0	0	0	1	1	0	0	29563.9	32213.4	1	113	23604.9	87576.8	7.11	294.5	218	837	143.5	935.5	562.5	125.75	13.1	119.1	2696.5	26.9	136	74	136	80	134	76				1	1	10	2
74099	-0.173477	2	1	0	44	1	2	3	0	1	1	0	0	0	1	1	0	1	23963.9	25195.6	2	106	16890.6	13206.5	6.375	343.5	154.5	778.5	383	3366	620.5	83.55	12.03	140.1	5302.5	28.7	130	90	126	92	128	84	61146.8	107	5.6	1	1	4	2
74144	4.24026	4	1	1	51	1	1	1	1	2	1	0	0	0	0	1	1	0	37198.8	37545	2	109	73906.2	93822.6	14.725	832.5	85.5	899	86	13396.5	544.5	62.5	22.48	115	15011.5	31.1	116	76	122	80	122	76			5.3	2	1	3	2
74219	1.68466	3	1	1	74	5	3	5	1	0	1	0	0	0	0	0	1	0	13248.8	13338.5	1	118	19593.8	19833.2	9.29	724.5	1873.5	5708.5	165.5	1756	2371	136.1	11.435	103.1	11874.5	21.9	124	78	126	70	120	68			5.4	2	2	1	2
74222	-1.78126	1	1	0	45	3	1	2	0	0	1	0	0	0	1	1	0	0	26555.2	28451.5	2	115	49965.5	72852	4.24	712	9.5	301.5	29	4203.5	497	22.65	8.63	109.3	5040.5	23.8	114	70	112	72	116	68			5	1	1	1	2
74247	6.76789	4	1	1	74	3	2	3	1	0	1	0	1	0	0	0	0	0	45688.4	44912.1	2	104	49088.5	70569.2	32.025	1114.5	96	558	7.5	2315.5	627	124.05	23.455	99.35	3604	21.1	112	34	110	52	106	50			4.8	2	2	2	1
74304	1.04082	3	1	1	80	3	3	4	0	2	2	0	1	1	0	1	1	1	8968	9165.99	2	105	10018.3	7657.01	6.635	615.5	30.5	3275.5	21.5	8375	2322	151.9	7.31	116.6	14024.5	31.4	122	70	116	78	118	66	22789	125	6.7	2	1	1	1
74306	5.31669	4	1	1	62	1	3	5	0	2	1	0	1	1	0	0	1	0	7873.49	8284.99	2	118	11487.7	9348.86	26.775	614.5	11	690	148	4221	971	54.45	15.66	228.95	6041	33.3	114	66	122	66	120	70	22252.1	328	7.7	2	2	4	1
74314	3.29913	3	1	1	50	5	3	5	1	1	2	0	0	0	1	0	0	0	14595.2	15254.6	1	114	8525.37	6721.68	9.165	954	1082	8375	98	906	8252	83.1	12.2	155.3	18713	26.1	112	76	112	70	114	74			5.1	1	2	1	2
74341	-0.928314	2	1	1	60	2	3	4	1	0	2	0	1	1	0	0	1	0	12578.7	13236.1	1	115	9220.89	6310.93	7.455	719.5	1150	3360.5	12.5	0	904	67.95	6.59	113.5	5427	23.1	140	80	140	80	136	78	32814.4	153	6.9	2	2	2	1
74359	-2.95154	1	1	1	63	4	3	5	1	0	1	0	1	0	0	0	0	1	12167	13197.9	2	106	16533.6	26588	6.55	257	1147	1734.5	9	2555.5	543.5	97.3	4.66	59.1	5989.5	22.3	164	84	154	84	150	78			5	2	2	2	1
74385	10.7213	4	1	1	73	3	3	5	1	2	2	0	0	1	0	1	1	1	10068.1	10045.5	1	104	9050.88	5978.23	20.635	968.5	50	4232.5	87	8423.5	5165.5	404.1	20.43	148.9	17958.5	31.2	130	54	130	60	128	54			7	2	1	1	2
74388	2.64995	3	1	1	57	5	3	4	1	0	2	0	0	1	0	0	1	0	19000.2	20809.1	1	107	12962	37962.5	10.135	788	49.5	6321	75	1998	12870	69.4	9.995	148.55	21313.5	24.8	98	68	102	66					7.8	2	2	3	2
74395	-0.797258	2	1	1	77	3	3	4	0	2	1	0	1	0	0	0	0	0	12685.1	12656.7	1	117	13833.6	10573	10.285	469.5	1075.5	3050.5	62.5	5501.5	602.5	25.8	9.19	105	10292.5	35.7	104	60	102	60	106	58	24869.8	117	6	2	2	1	1
74436	-0.197291	2	1	1	55	5	2	3	1	1	1	0	1	1	1	0	1	0	21200.9	22349.9	2	108	12490.8	9848.13	10.255	571.5	2304	4887.5	1	0	1821.5	64.5	8.365	112.35	9014	28.7	124	62	126	70	122	74			6.3	1	2	2	1
74437	2.32231	3	1	0	35	1	1	2	1	1	1	0	0	0	0	0	0	0	47512.2	49577.1	1	110	101525	96513.5	7.49	526.5	91.5	1965	119	22458.5	1244.5	22.95	15.475	135.25	25878.5	26.5	116	82	114	80	124	74			5.5	2	2	8	2
74454	0.281471	2	1	0	45	5	3	5	1	1	2	0	1	0	0	0	1	0	12994.3	15138.8	1	117	41366.1	57454.4	5.355	457	35	300.5	8.5	2377	396	11.85	11.09	232.95	3117	26.5	160	68			138	72			5.9	2	2	2	2
74512	-1.54768	1	1	1	80	3	1	1	1	1	1	0	1	1	1	1	1	0	16350	16993.4	2	109	15310.8	10113	5.31	519.5	109	668.5	38.5	330	801	59.35	13.055	83.65	1947	29.9	160	52	152	60	138	54	42249.9	170	9.4	1	1	1	1
74529	5.29526	4	1	1	51	1	1	1	0	2	1	0	0	0	1	1	1	0	31463.9	35328.1	1	106	23683.2	72427.5	13.26	573	1387.5	4075.5	90	3463.5	1419.5	174.15	22.21	157.3	10436	32.5	112	70	110	66	114	68	85737.1	94	5.3	1	1	1	2
74539	1.30585	3	1	1	55	4	2	3	1	2	1	0	1	0	0	0	1	0	21213.7	21162.6	2	114	35348.5	47331.6	18.12	444.5	47	163	17.5	3	777	89.2	8.98	169.1	1007.5	38.5	120	80	116	78	114	86			6.2	2	2	1	1
74547	-2.60403	1	1	0	43	3	3	4	0	0	1	0	0	0	1	1	0	1	19350.6	19472.9	1	114	15539.5	10991.7	2.74	931.5	351.5	899.5	28.5	897	467.5	36.7	6.28	78.95	2644	20.8	134	76	138	78	132	78	53515.2	84	5.3	1	1	8	2
74581	-4.96573	1	1	1	75	1	1	2	0	0	1	0	1	0	0	0	0	2	12031.5	12445.3	1	106	17256.3	27995	4.25	290	121	422	5	0	384.5	30.45	3.695	54.1	932.5	17.7	174	68	170	70	164	68			5.1	2	2	8	2
74587	0.356275	2	1	1	66	1	3	5	1	1	1	0	0	0	0	0	0	0	11763.8	11755.5	1	106	12189.3	8342.55	7.625	378	573	1919.5	53.5	10224.5	617.5	91.9	10.82	113.65	13388	27.9	116	62	110	66	112	62			5	2	2	2	2
74607	-3.47435	1	1	1	68	5	3	5	0	0	1	0	0	0	0	1	1	0	12192.2	13885.7	2	104	20397.5	28688.5	3.685	114	222	778	60	517	400	185.6	3.84	35.2	1977	23.8	120	72	118	76	120	74			5.4	2	1	1	2
74656	1.63952	3	1	1	62	3	3	5	1	2	1	0	1	1	1	1	1	1	84055.1	85652.5	1	109	93617.3	71551.7	18.24	763	660	3306	48	938.5	3627.5	110.8	9.925	81.95	8580	37.9	144	72	138	78	148	70			7.5	1	1	1	1
74661	-0.127363	2	1	1	65	4	2	3	0	2	1	0	1	0	0	0	1	2	10279.2	10306.7	1	115	12911.7	20763.5	5.685	623	36	705	13	4	1558	77	10.87	149.75	2316	31.9	170	80	168	90	168	88			5.8	2	2	3	1
74695	3.08793	3	1	1	53	4	1	2	0	1	1	1	1	0	0	1	1	2	26052.9	25990.1	1	115	23453.6	15973.7	14.26	562	2	370	15	4002	554.5	15.55	16.53	237.2	4943.5	28.7	172	96	170	102	172	108			5.7	2	1	16	1
74696	5.34349	4	1	1	62	3	3	4	0	2	1	0	0	0	0	1	1	2	19444.7	19814.3	2	105	17852.4	11791.7	21.41	723.5	751.5	4133.5	593	1412.5	425	179.6	10.095	212.45	7315.5	33.8	116	74	116	74	112	76	39340.3	101	5.9	2	1	4	2
74698	1.43798	3	1	0	34	3	3	5	1	0	1	0	1	0	0	1	0	0	101873	107975	1	113	113966	88813.3	14.34	322.5	36.5	874	46	8163	1642.5	52.75	10.135	177	10762	21.9	112	70	114	76	110	74			5.2	2	1	5	1
74923	-1.36146	2	1	0	24	4	3	4	0	2	1	0	1	0	1	0	0	0	22462.1	22712.4	1	104	19016.7	95304.5	4.31	289.5	20	894	8.5	0	2045	123.4	7.23	129.3	2967.5	35.1	128	54	124	48	124	40	72869.8	113	5.9	1	2	6	1
74937	7.77505	4	1	1	74	3	2	3	1	2	1	0	1	1	0	0	1	0	43466	44107.3	2	105	48208.8	36846	26.875	612.5	372	2111	101	21837.5	965.5	91.8	17.62	199.85	25387	30.6	128	56	126	62	124	64			8.1	2	2	1	1
74946	-5.46159	1	1	1	62	4	2	3	0	1	1	0	1	0	0	0	0	2	8630.26	8933.44	1	112	7103.55	5213.01	5.79	62	1.5	74.5	34.5	2124.5	166.5	3.95	3.5	54.7	2401.5	27.7	144	86	144	88	146	90			5.7	2	2	2	1
74984	0.525792	2	1	1	64	1	1	1	0	1	2	0	0	0	1	0	0	0	8481.76	8773.48	1	118	6112	4183.16	7.225	451	68.5	720.5	181.5	6578	516.5	146.95	9.91	116.55	8065	25.5	122	66	118	68	112	72			5.6	1	2	3	2
75012	2.04291	3	1	1	60	3	3	5	1	1	1	0	1	0	1	0	1	0	90352.4	93638	1	104	97646.7	64497	7.415	417	39	1791.5	401.5	12281	1879	222.55	8.485	108.85	16392	27.3	174	84	172	86	172	80			5.5	1	2	3	2
75017	-2.0316	1	1	1	54	4	1	2	0	0	1	0	1	0	0	1	0	0	21104.5	21053.6	2	117	35166.5	47088	5.81	247	12	876	10.5	2649	1119.5	112	5.385	103.9	4667	16.8	140	70	138	66	140	72			5.5	2	1	1	1
75065	2.65422	3	1	1	76	3	3	5	1	2	2	0	1	1	0	0	1	1	63224.8	62834.5	1	112	68677.5	98730.2	7.305	1258.5	28.5	408.5	12	0	975	46.1	17.48	177.75	1424	33.7	126	76	124	70	126	68			5.5	2	2	1	1
75068	3.81653	4	1	1	72	5	3	4	0	2	1	0	1	0	0	0	1	0	75541.1	79366.4	2	109	101509	67048	8.85	931	96	5370.5	56.5	0	11986.5	123	15.155	136.85	17509.5	31.5	148	62	142	54	132	70			5.7	2	2	2	2
75108	-4.84055	1	1	1	80	3	3	4	1	2	1	0	1	0	0	0	0	3	30464.6	33977.6	2	105	30613.4	20220.5	3.06	419.5	1073.5	3243	105.5	0.5	1723	33.25	3.34	26.45	6145.5	30.5	122	60	120	58	116	60	66764.3	102	4.8	2	2	3	1
75112	2.44318	3	1	1	80	3	3	5	1	1	2	0	1	1	0	0	1	1	25384.7	26405.9	1	115	28861.3	22058.7	10.445	803.5	24	685	27.5	11853.5	1026	26.65	11.47	195.2	13616	26.6	144	54	136	60	134	54	65651.6	174	6.2	2	2	1	1
75128	-2.59991	1	1	0	45	3	3	4	1	1	2	0	1	0	0	0	1	0	66076.3	69929.4	1	116	122807	179059	3.905	361	759.5	1794.5	7.5	5103	516	23.2	8.52	90.3	8180.5	26.6	98	74	110	74	108	74	192179	98	5.2	2	2	2	1
75146	5.7181	4	1	0	49	4	3	5	1	2	2	0	1	1	0	1	1	0	24174.3	24116	2	114	40281.7	53937.2	19.245	647	69.5	3071.5	28.5	3174	3615.5	136.75	14.08	234.65	9959	43.1			186	72	184	66	59528.7	185	9.4	2	1	2	1
75162	0.597999	2	1	1	54	3	3	5	0	1	1	0	1	0	0	0	0	0	113174	113989	1	114	200184	291877	17.675	687	528.5	2833	32.5	643	2184.5	57.3	10.065	91.3	6221.5	25.1	112	70	118	62	118	62			4.9	2	2	1	1
75176	2.5396	3	1	0	43	4	3	4	0	2	2	0	0	1	0	1	0	1	23482.2	24155.3	1	112	22783.7	15517.5	6.145	1154	79	11973	57.5	5184.5	128	28.95	11.215	172.15	17422	37.6	96	66	96	70	98	66	61704.1	117	6.3	2	1	1	2
75254	0.211007	2	1	0	26	4	2	3	0	1	1	0	0	0	0	1	0	0	21793.7	25099.9	2	105	19980.2	14851.2	7.735	453.5	40	367.5	20.5	2638.5	861.5	34.75	10.61	195.15	3928	27	128	80	124	72	124	80			5.5	2	1	6	2
75256	-3.3938	1	1	0	44	2	1	2	0	2	1	0	0	0	0	0	0	1	35525.6	35070	1	106	31105.6	24320.9	5.35	341	704.5	1891.5	0.5	1579	175.5	18.55	6.105	88.7	4351	30.2	130	74	126	74	132	72	85110.7	96	5.5	2	2	3	2
75262	9.65022	4	1	1	80	3	3	5	1	1	2	0	1	0	0	0	1	2	28511.9	30082.5	1	104	32879.9	25130.1	31.155	929.5	740.5	2425	169	25015.5	1465	301.6	12.945	97.1	29815	28.2	154	72	168	72	170	74	59727.4	98	5.3	2	2	1	2
75285	-0.706772	2	1	1	80	3	3	5	0	0	2	0	1	0	1	0	0	1	10694.2	11283.3	1	114	10166.1	6714.86	14.61	360	160	678	233.5	3621	1042	119.5	6.025	77.8	5734.5	22.7	152	70	150	72	150	70			5.5	1	2	4	1
75287	2.79392	3	1	1	75	4	1	2	0	1	1	0	0	1	0	0	1	0	11676.2	12090.9	1	104	9614.23	29829.8	7.295	1648	2450.5	17179	13	1848.5	1455.5	56.35	7.4	106.8	22946.5	26									5.8	2	2	4	2
75325	-3.65988	1	1	1	64	3	1	2	0	1	2	0	1	0	1	0	1	3	20871.9	22395.8	2	116	23354.6	15426.1	2.705	413.5	2	140.5	8.5	756.5	282.5	10.1	7.61	96.35	1190	29.8	102	76	108	76	100	72	44465.9	115	5.3	1	2	4	1
75334	-3.26783	1	1	1	66	2	2	3	1	2	1	0	1	1	0	0	1	0	10648.9	10670.3	2	104	13473.3	9221.35	7.495	136	34	269.5	105	668.5	1129	16.15	8.315	95.1	2206	31.1									7.5	2	2	5	1
75384	1.12836	3	1	1	61	3	3	4	0	1	2	0	1	1	0	1	1	0	31194.1	31873.3	2	109	28717.4	18968.2	9.125	460	602	2518.5	30	21295	798	57.85	7.55	121.75	25243.5	29.2	124	76	118	76	120	78	79245	170	6.8	2	1	2	1
75409	-1.40689	2	1	0	47	1	1	1	0	1	1	0	1	0	1	0	1	0	22696.5	22405.4	1	117	44104.4	39641.3	3.59	140.5	24	264	87.5	3044.5	232.5	48.65	10.345	169.7	3652.5	26.2	150	108			160	112			5.7	1	2	4	2
75418	7.26711	4	1	1	64	4	3	4	1	1	2	0	1	0	0	0	0	3	15126.1	15353.6	2	114	19234.2	30930.9	9.455	972.5	919.5	5802	77.5	24122	7839	101.05	17	184.7	38760	27.5	154	76	152	76	148	82	46276.3	99	4.7	2	2	2	1
75458	0.388438	2	1	1	61	3	3	4	1	2	2	0	1	1	1	0	1	0	64542.2	64796.7	1	114	67570.7	44631.4	14.73	929.5	1	335.5	57	1374.5	1026.5	15.25	9.77	128.6	2794.5	37.2	110	62	116	64	114	62			6.6	1	2	2	1
75468	-1.99717	1	1	1	54	3	3	5	1	2	2	0	1	0	0	0	1	0	140641	141654	2	115	103799	73421.6	6.695	369	22.5	1091.5	10	4343.5	3624.5	76.25	8.89	52.75	9092	34.6	130	80	140	84	136	82			5.5	2	2	2	1
75479	2.50714	3	1	1	66	4	2	3	1	1	1	0	1	0	0	1	0	1	10631.8	10546.3	1	112	8386.04	6154.17	6.44	482	66.5	1051	146	3915.5	1543	201.05	13.96	152.35	6722	27.2	128	66	122	70	112	64			4.7	2	1	4	1
75486	-0.290567	2	1	0	37	1	3	4	1	2	1	0	1	0	0	0	0	0	47639.3	48642.2	1	111	28056.9	20864.6	4.59	491.5	52	453.5	73	4750	646.5	138.45	9.555	110.45	5975	35.2	138	80	142	74	144	84			5.3	2	2	4	1
75491	-0.414685	2	1	1	57	5	3	5	0	1	2	0	1	0	0	0	1	0	15211	15670	2	106	9760.8	28587.1	11.69	504	738	2006	15	2072	589	71.15	9.32	104.5	5420	27.2	120	74	120	74	116	76	34754.4	112	5.8	2	2	1	1
75505	-0.160936	2	1	1	67	3	3	5	1	0	2	0	1	1	0	0	1	0	61145.5	64495.7	1	112	58109.8	38382.3	5.115	424	166	1611	134.5	13294	801.5	80.6	11.34	88.25	16007	23.9	144	88	144	82	140	86	160353	130	6.5	2	2	1	1
75524	6.566	4	1	0	48	5	3	5	1	1	1	0	1	0	0	0	0	1	19866.3	20943	1	110	13045.4	10285.4	14.405	853	185	2565.5	302.5	2539.5	1445.5	174.65	26.98	158.05	7038	27.6	120	84	116	80	124	82			5.1	2	2	1	1
75562	1.1556	3	1	1	66	4	3	4	1	1	1	0	1	0	0	0	0	1	11965.6	12272.5	2	116	15374.4	11771.7	15.85	449.5	23	187	6	910	491	96.1	13.94	121.55	1617	25.4	158	70	150	66	154	62	36989.9	99	5.6	2	2	2	1
75585	11.869	4	1	0	31	3	3	5	0	1	2	0	0	0	0	0	1	0	70635.4	71188.2	2	106	112981	176914	33.65	1951.5	78	14520.5	8	3205	878	171.65	21.175	162.15	18689.5	25.7	102	54	104	60	108	66			5.2	2	2	3	2
75596	-0.872983	2	1	0	35	4	3	4	0	2	1	0	1	0	0	0	1	1	27954	30062.8	1	111	50961.8	46035.3	4.95	105	15.5	314.5	38	5464	256	11.55	18.415	127.5	6088	31.2	126	88	128	92	132	88			4.7	2	2	2	1
75700	-3.25215	1	1	1	68	2	1	1	0	0	1	0	1	1	0	0	1	0	18552.9	19076.4	2	109	26450.7	21526	5.42	237.5	24	240	17	438	603.5	21.45	7.09	113	1322.5	24.4	144	72	154	78					6.8	2	2	6	2
75730	-5.09376	1	1	1	59	3	1	2	0	0	1	0	1	1	0	0	0	1	25819.8	26432.9	2	116	21093.6	14920.4	3.745	264	1.5	63.5	15.5	0	523.5	2.5	4.735	66.4	604	17.9	102	60	102	62	98	56	0		6.5	2	2	2	1
75738	-3.53618	1	1	0	47	2	3	5	1	2	2	0	0	0	0	0	1	1	28521.6	29987.6	2	107	59029.7	74937.2	4.835	184	43.5	490.5	4	1552.5	336.5	34.15	7.715	86.75	2427	34.9									6.3	2	2	2	2
75754	0.731681	2	1	1	55	3	3	4	0	1	1	0	0	1	0	1	1	1	22060.3	22247.8	1	109	39070.7	31309.2	12.995	577	26.5	479.5	15	10474.5	526.5	18.3	11.075	133.55	11522	28.7	122	76	118	76	118	76	50980.3	99	5.7	2	1	1	2
75774	6.02587	4	1	1	80	3	3	5	0	1	1	1	1	0	0	0	1	3	22208.5	24769.5	2	105	27072.8	38919.6	11.525	510	57	731	72	979	1588	478	11.135	139.6	3427	25.1	116	68	108	70	104	66	49178.6	104	5.5	2	2	999	1
75781	0.216041	2	1	1	65	3	3	5	1	2	1	0	1	1	0	0	0	0	78031.3	80868.8	2	104	84330.9	55701.7	5.63	417	70	678	96.5	3918	659.5	92.3	12.415	147.15	5422	40.4	166	80	158	74	172	80			5.7	2	2	1	1
75787	0.748685	2	1	1	72	3	2	3	0	2	2	0	1	0	1	1	1	0	16248.4	16514.8	1	113	17221.8	11375.3	6.34	421.5	12	544.5	34	11149	1364.5	21.7	13.295	168.25	13104	31.6	128	72	124	66	126	62	32789.4	83	5.2	1	1	1	1
75789	-0.798448	2	1	1	58	3	2	3	1	1	1	0	1	1	0	1	1	1	112942	118944	1	110	72688.1	51415.3	5.48	485.5	60.5	686	18.5	217	1049	62.25	10.79	144.5	2031	27.5	106	74	114	72	114	76	272557	123	5.9	2	1	2	1
75838	-0.741668	2	1	1	80	3	2	3	1	1	2	0	0	0	0	0	1	0	29262.3	30874.1	1	104	39487.7	26082.2	7.485	231.5	36.5	863.5	132.5	1483.5	818.5	178.85	5.26	120.85	3334.5	26.2	112	70	108	70	114	70	61299.1	104	6	2	2	1	2
75842	1.22596	3	1	0	23	5	2	3	0	1	2	0	0	0	0	0	0	0	30261.8	33112.2	2	115	27859.7	20069.9	5.235	560.5	29	181	7.5	1809.5	676.5	20.25	25.215	133.15	2703.5	26.9	122	58	128	72	124	66	69435.1	102	5.5	2	2	3	2
75845	10.7942	4	1	1	59	1	3	4	1	2	1	1	1	1	1	1	1	1	18463.3	18734.4	1	114	16616.7	12992.3	8.015	708.5	43.5	2853.5	655.5	36972.5	625	124.5	30.255	252.05	41150	33.2	140	78	138	76	138	74			9.1	1	1	12	1
75848	4.17847	4	1	1	59	3	3	5	1	2	2	0	1	0	0	0	1	0	139321	140324	1	105	246432	197477	23.9	617.5	79	789	9.5	1167.5	3004	71.15	18.685	154.85	5049	33.8	124	76	126	68	122	72			5.6	2	2	2	1
75921	-1.95888	1	1	1	76	4	3	4	1	2	2	0	0	0	0	0	1	0	9554.94	9729.83	2	108	12189	19601.4	3.575	402.5	899.5	2130.5	1.5	0	1415.5	127.3	7.415	77.75	4447	30.2	130	48	130	48	130	48	22776.6	123	5.5	2	2	2	2
75923	-0.984922	2	1	1	80	3	3	5	1	1	2	0	1	0	0	1	1	0	30134.3	31794.2	1	104	34750.7	26560	3.975	515	23.5	406.5	19.5	4794.5	901.5	73.65	10.735	111.1	6145.5	25	128	62	126	64	122	64	63125.8	99	5.5	2	1	1	1
75924	3.30826	3	1	0	30	5	2	3	1	0	2	0	0	0	0	0	0	2	45528.7	47902.2	1	117	76024.2	67685	11.43	846	501	1543	52.5	2900.5	690.5	21.75	18.075	214.7	5687.5	14.1	108	52	110	78	110	64			5.4	2	2	2	2
75925	-1.29479	2	1	1	51	4	1	2	0	0	1	0	1	0	0	0	0	2	27712.3	28506.7	2	112	47615.5	63757.2	5.56	491.5	245	887	62	498	1030.5	40	13.985	98.95	2722.5	22.5	132	88	138	88	142	88			5.8	2	2	1	1
75937	0.176712	2	1	1	77	3	3	4	1	2	1	0	1	1	0	0	1	0	82342.2	81833.9	2	112	85337.3	56366.5	7.32	457.5	252.5	1952.5	9	12121	2220	102.7	7.795	100.45	16555	31.9	132	80	136	70	142	70			7	2	2	1	1
75956	0.867336	3	1	1	80	3	3	5	1	1	2	0	1	0	1	0	1	1	36117.6	38107.1	1	110	48738.6	32192.5	18.79	631	46	625.5	177	0	1203	66.25	9.62	125.1	2051.5	25.9	138	70	130	70	126	68			5.4	1	2	1	1
75991	1.78944	3	1	1	80	3	3	4	1	2	1	0	1	1	0	0	0	1	27543	28573.4	1	105	36545.1	24138.5	23.175	568	21	311.5	76	4831.5	305.5	127.6	9.58	83.3	5545.5	32.3	134	62	136	66	140	56			6.5	2	2	2	1
76023	-1.50769	2	1	1	67	4	3	5	1	2	2	0	1	1	0	1	1	1	6435.13	6491.29	2	118	8131.94	13077.1	9.135	460	29.5	385	6.5	2978.5	428.5	48.1	8.565	104.25	3828	31.2	116	66	118	70	126	72	15195.5	117	6.6	2	1	2	1
76046	0.409207	2	1	1	50	3	2	3	0	1	1	0	0	0	1	1	0	0	26108.8	26979.4	1	113	47380.2	69082.6	16.415	382.5	18	537	39.5	6580.5	569	19.05	13.265	113.1	7744	29	126	84	120	72	118	72			5.6	1	1	7	2
76072	-2.65839	1	1	1	73	3	1	1	0	1	1	0	1	0	0	1	1	0	18650.1	18608.3	1	105	16765.8	11074.1	4.4	723.5	2014.5	3958.5	1.5	904.5	136.5	16.45	6.865	70.85	7015.5	25.9	146	52	154	46	148	48	36945.9	107	5.8	2	1	4	1
76127	1.88419	3	1	1	67	4	2	3	1	2	1	0	1	0	0	1	0	2	17020.3	17108.2	2	113	21432.2	34465.6	4.95	455.5	11	464.5	21	4112	395	308.5	11.08	92.55	5003.5	31.6	160	72	166	70	162	62			5.5	2	1	1	1
76137	5.56063	4	1	1	56	1	3	4	1	1	2	0	0	1	0	1	1	1	15212.7	15017.6	1	118	29561.7	37528.1	11.52	1134	374	4138	69	14976	4781	113.4	15.08	154.4	24338	26	108	56	104	66	108	66	34376.7	131	6	2	1	1	2
76144	-0.116914	2	1	1	80	3	1	2	0	2	1	0	0	0	0	0	0	0	40846.1	42198.8	2	116	53971.9	35649.2	6.29	999.5	836	5826	59.5	1030	7628.5	56.55	6.815	82.5	15380	32.4	114	68	100	66	100	68	82918.7	94	5.5	2	2	2	2
76156	5.44238	4	1	1	61	4	1	1	1	0	1	0	1	0	0	1	1	2	10245.1	10162.7	2	108	12731.3	9747.98	22.23	1095.5	484	5920.5	136.5	138	7890.5	60.65	11.62	200.9	14569.5	18.5	146	84	132	50	136	62			5.5	2	1	6	1
76159	1.88275	3	1	1	75	3	3	5	1	1	2	0	0	1	0	0	1	0	50465.6	50352.4	2	113	45366.9	29965.4	5.905	612.5	233	1560.5	98.5	10601.5	1592.5	153.65	13.125	109.3	14086	29.4	146	84	124	74	134	84	125189	215	8.1	2	2	2	2
76168	-3.32205	1	1	1	52	3	1	2	0	1	1	0	1	0	0	0	0	1	22875.2	22855.6	2	115	13967.3	9879.69	2.27	242.5	31.5	233.5	7	772	344	25.5	12.13	80.65	1388	27.5	162	92			156	100			6.1	2	2	3	1
76286	-2.38492	1	1	1	59	3	3	4	0	1	2	0	1	0	1	1	0	0	68958.7	70333.8	1	108	123517	180094	4.405	397.5	506.5	2178.5	42	4135.5	439	64.45	8.45	69.4	7301.5	28.9	150	90	146	88	148	84				1	1	3	2
76354	1.49273	3	1	1	54	1	2	3	0	2	1	0	1	1	1	1	1	0	20270.2	20010.3	1	111	11882.7	9290.86	9.535	594.5	38	824	61.5	13515.5	591.5	59.1	13.19	126.95	15030.5	34.2					120	76			9.1	1	1	6	1
76390	10.5494	4	1	0	23	2	3	5	0	0	1	0	0	0	0	0	0	0	34020.4	40965.3	1	104	83889.7	79748.6	24.195	1214	1102.5	3566	265	19885	1237.5	242.05	17.38	187.2	26056	18.8	106	62	106	60	108	60	104721	104	5.1	2	2	2	2
76406	-0.34717	2	1	0	36	5	3	4	0	0	1	0	0	0	0	0	0	0	19048.3	20734.6	1	104	14424	10721.3	5.655	460	156	2306	33	1205	586	50.3	11.155	161.95	4286	21.2	116	56	116	56	118	50			5.4	2	2	3	2
76469	2.86672	3	1	1	72	1	3	4	0	2	1	0	1	1	0	0	1	1	13023.5	12876.2	1	111	17853.7	28964.1	10.42	873.5	7.5	419	5	4237.5	385	21.75	14.255	236.15	5054	44.8	148	84	152	80	150	78			6.5	2	2	3	1
76527	5.02645	4	1	1	68	3	3	5	1	0	1	0	0	0	1	1	0	0	94768.4	95142.1	2	106	103989	149494	16.31	719	169	1265.5	10	1429	2085	60.25	15.735	281.1	4958.5	22.6	120	62	130	62	130	68	186950	92	5.3	1	1	1	2
76533	-1.13886	2	1	1	67	4	3	4	1	0	1	0	1	0	0	0	0	1	17250.3	18730.3	1	106	23464.3	17965.9	4.705	724	35.5	234.5	36.5	546.5	1024	42	10.1	128.25	1877	21.8	188	80	180	78	178	78			5.2	2	2	3	1
76534	-5.29347	1	1	1	52	3	3	4	0	2	1	0	1	0	1	1	0	0	14583.8	14440.1	1	118	25359.1	20321.4	1.08	356	27	119	5.5	918.5	137.5	9.85	5.17	52.5	1207.5	33.1	138	92			150	86	0	79	5.4	1	1	1	1
76557	5.96606	4	1	1	54	1	1	1	0	1	1	0	1	0	0	0	0	0	25877.9	25776.1	1	109	17279.8	13510.7	10.905	577.5	34	1395.5	284.5	17132.5	593.5	84.1	27.17	176	19440	27.8	142	86	148	80	136	80	62555.6	100	5.7	2	2	3	2
76599	-3.778	1	1	1	63	4	2	3	0	2	1	0	1	1	0	0	1	3	9387.71	10193.1	1	112	10789	33474.7	4.93	509.5	62.5	3805	23.5	0	5415.5	16.25	4.265	43.7	9306.5	32.6	128	64	116	60	110	46			6	2	2	2	1
76612	5.96726	4	1	1	62	1	2	3	1	1	1	0	1	1	1	1	1	0	15600	15527.6	1	110	21530.1	17521.5	11.16	730.5	464	2285.5	246	7162	1074	133.45	20.065	236.35	11231.5	26.5	136	68	132	70	136	68			8.6	1	1	3	1
76635	0.248429	2	1	1	59	5	3	5	1	0	2	0	0	0	0	0	1	0	12326.8	12698.8	1	118	34698.9	48194.1	6.605	628	40	979.5	114.5	410	1357.5	134.8	10.53	119.7	2901.5	23.1	134	68	134	68	128	68			5.1	2	2	1	2
76645	0.0364721	2	1	1	52	5	3	4	1	0	1	0	1	1	1	1	1	1	114631	123229	1	115	216410	173420	8.835	993	23	194	51.5	1207	1018.5	37.7	11.41	116.5	2494	24.4	144	86	142	80	146	92			5.4	1	1	1	1
76673	1.9816	3	1	1	80	3	3	5	1	1	1	0	1	0	0	1	1	0	33888	34636.2	2	106	37857	28934.1	16.335	615.5	479.5	1622.5	60	8223	387.5	93.65	13.245	98.55	10772.5	27.3	112	62	116	64	116	54			5.6	2	1	2	1
76688	-3.90523	1	1	1	68	3	3	5	1	2	1	0	0	1	0	0	1	0	107501	109113	1	114	119259	171446	5.4	251	17.5	510	123.5	0	284.5	22.65	5.735	91.7	935.5	49.4	122	64	116	62	114	58			8	2	2	2	2
76700	3.78406	4	1	1	53	1	1	2	0	2	2	0	0	0	0	0	1	0	21423.5	21148.7	2	118	41630.6	52849.3	8.58	927	1917	7460	188.5	13233.5	4558	243	7.99	61.6	27357	33.8	124	70	122	74	122	74			5.6	2	2	6	2
76733	-2.48543	1	1	1	77	3	3	4	1	2	1	0	1	0	0	1	1	3	46988.5	50559.3	1	116	55260.8	42235.8	5.97	568	106	1637	63.5	381	421.5	67.65	7.05	71.7	2609	38.4	112	48	108	48	110	52	99346.6	95	5.4	2	1	1	1
76753	9.0443	4	1	1	61	3	2	3	1	0	1	0	1	0	0	1	0	1	18397.7	18470.2	2	105	23623.3	15603.5	15.295	760.5	685.5	3151	10.5	40170	1173	25.5	19.955	248	45190	21.7	120	78	118	74	122	80	36293.2	106	4.9	2	1	3	1
76754	0.338198	2	1	1	76	4	3	4	1	1	2	0	1	0	0	1	0	2	14180.8	14696.8	1	112	18411.3	29607.6	9.125	547.5	398	1641	34	3067	2624.5	175.05	6.965	91.25	7764.5	29	146	56	150	58	146	52	44296.6	92	5.5	2	1	2	2
76814	0.632834	2	1	1	62	3	3	4	1	1	1	0	1	1	0	0	1	1	77910.3	79078.3	2	112	86431.7	124254	8.22	237	13.5	435	24.5	8147.5	409.5	83.85	14.4	136.15	9030	28.5	116	54	112	58	118	54			6.1	2	2	2	1
76817	-5.08853	1	1	1	54	4	1	2	1	0	1	0	0	0	1	1	0	1	25710.8	26363.6	2	108	23790.6	16203.3	3.72	129.5	376	1046	30.5	0	569.5	7.2	4.49	72.5	2022	19.6	140	78	138	74	136	70	69240.8	96	5	1	1	6	2
76818	1.30548	3	1	1	80	3	3	5	1	0	1	0	1	1	0	0	1	1	35881.8	37858.3	1	110	34109.8	22530	10.935	745	554.5	1903.5	37.5	2851.5	874.5	39.4	15.96	128.75	6221.5	24.7	142	54	144	46	136	38	76649.6	101	6.5	2	2	1	1
76842	4.85529	4	1	1	62	1	2	3	1	1	1	0	1	0	0	0	0	1	14291.7	14525	2	111	15060.9	10308	11.935	1131.5	1052	2483	155.5	5733	1827	100.25	13.755	212.3	11250.5	26	174	90	166	88	176	86	33845.7	102	5.6	2	2	2	1
76868	6.93236	4	1	1	55	3	3	4	1	2	2	0	0	1	0	0	0	0	25812.8	27749	2	114	48731.7	39051	9.295	235	49.5	1457.5	173	24564.5	1377.5	344.65	14.465	160.4	27622	36.9	136	64	138	66	134	60			8	2	2	2	2
76872	-5.79952	1	1	1	66	3	1	2	1	2	1	0	0	1	0	0	1	0	80692.9	82574.3	1	109	105612	69758	1.31	85	33.5	183.5	0	993.5	128.5	5.65	4.84	59.75	1339	30.9	126	62	120	72	116	58	205300	218	12.4	2	2	1	2
76888	3.0966	3	1	1	80	3	3	4	1	2	2	0	1	0	0	0	1	1	38030.4	39453.1	1	105	35546.8	23479.1	9.315	1326.5	84.5	742.5	252	792	730	143.9	17.435	100.65	2601	35.5	146	80	144	80	136	84			5.6	2	2	3	1
76899	-0.91111	2	1	1	60	5	3	5	1	0	2	0	1	0	1	1	0	0	13214.3	14007	2	117	14644.7	11571.4	7.62	412.5	759.5	2577.5	80	3976	641.5	59.5	7.715	127.6	8034.5	23	140	80	136	84	132	80	26424.8	90	4.5	1	1	2	1
76902	3.01033	3	1	1	56	2	3	5	1	1	2	0	1	0	0	0	1	1	25643	27394.4	1	111	24297.7	18997.9	15.985	703.5	864.5	2696	89.5	7982.5	1547.5	113.2	11.575	133.15	13180	28.6	114	72	116	76	118	78			5.7	2	2	2	1
76931	1.38286	3	1	1	80	3	3	4	0	0	2	0	1	0	0	0	1	1	16207.5	16845.3	2	109	18411.8	14072.1	8.82	507	381	1374.5	15	15668	760.5	111.95	10.485	105.15	18199	21	166	84	168	92	166	80			5.9	2	2	1	1
76968	2.46955	3	1	0	34	1	1	2	0	2	2	0	0	0	0	1	0	0	56614.7	65162.2	2	109	133441	126854	9.825	522.5	747	2717	219	2888.5	2192	104.55	13.405	184.85	8763.5	39.2	128	78	128	80	136	78	157079	109	5.9	2	1	4	2
76977	-2.23908	1	1	1	69	4	2	3	0	0	1	0	1	0	0	0	0	0	11957.9	12137.8	1	116	15205.6	24452.4	5.025	492	699	2961	5	78.5	1614.5	66.75	6.995	85.4	5358	19.3	150	56	142	66	144	64	36583.7	96	5.8	2	2	3	1
76988	-2.25917	1	1	1	67	5	3	5	1	1	1	0	0	1	0	0	1	1	14746.1	15588.4	1	117	21986.6	17372.5	7.18	293	62	654.5	72.5	9742	584.5	49.25	7.97	60.7	11115.5	25.4	118	68	120	68	114	68			6	2	2	1	2
76996	3.33888	3	1	0	36	1	1	1	0	1	2	0	0	0	0	0	0	1	35598.7	36518.1	1	117	74782.5	115759	12.265	961	62.5	750.5	196	6826	1032	130.55	13.66	141.7	8867	25.2	116	70	120	72	118	72			5.3	2	2	2	2
77045	1.96838	3	1	0	30	4	2	3	0	2	1	0	1	1	0	0	1	1	26575.6	28004.5	1	112	22292.4	16569.9	7.935	801	49.5	4399	69.5	4091.5	8226.5	123.2	12.005	94.95	16836	46.2	154	72	156	72	152	78			7	2	2	2	1
77072	3.02563	3	1	1	70	3	3	4	0	0	1	0	1	0	0	0	0	1	75541.1	81281.7	2	109	88840.1	67900.4	12.345	923	136	1073.5	68	3799	2743	34.25	19.375	150.7	7819.5	17	148	82			154	92			5.5	2	2	3	2
77100	-2.79575	1	1	1	63	1	1	2	1	1	1	0	0	1	0	0	0	0	13023.5	13038.7	1	111	18079	14713	4.77	241.5	17	149.5	20.5	1313	727	17.7	7.43	135.6	2227	27.4	112	56	118	62	122	58	28881	137	6.1	2	2	2	2
77111	-3.3863	1	1	1	61	3	2	3	0	2	2	0	1	1	0	0	1	2	15594.5	16350.7	1	112	14731.8	9730.54	4.32	341.5	564	2048.5	15	0	687	32.1	4.86	104.65	3314.5	49.4	144	48	134	52	128	52	40652	229	8.8	2	2	2	1
77160	1.66242	3	1	1	52	3	3	5	0	2	2	0	0	1	0	1	0	1	10032.1	10117.4	2	113	8073.73	5710.89	9.96	729	1334	3928	36.5	2476	1279.5	52.7	9.66	190.65	9054	57.3	134	78	134	76	126	70			11.5	2	1	1	2
77232	0.055483	2	1	1	73	3	3	4	1	2	1	0	0	1	0	1	1	0	81484.4	80438.7	2	112	87918.7	67196.2	10.43	588.5	22.5	1526.5	16.5	604.5	2198	21.05	14.325	124	4368	30	118	58	114	58	110	60			6.7	2	1	1	2
77250	-4.20967	1	1	1	78	1	1	2	1	0	1	0	1	1	0	0	1	2	13846.3	13689.8	1	109	14194.9	9715.23	5.145	202.5	357.5	1418	97.5	2581.5	338.5	10.15	8.095	47.35	4793	24.8	154	70	144	52	148	66			7.2	2	2	4	1
77314	2.17109	3	1	1	76	4	3	4	1	2	2	0	1	0	0	0	0	3	8346.83	8697.39	2	117	9205.85	6755.8	7.8	314.5	133	830	66	8939	810.5	133.65	15.685	152.6	10778.5	42	168	76	156	78	154	80	0	96	4.6	2	2	2	1
77391	-0.262215	2	1	0	36	3	2	3	0	2	1	0	1	1	1	1	1	0	20050.9	21493.4	1	115	22686	17679.1	6.505	495	25.5	502.5	10	3444.5	570	21.05	12.59	162.35	4552.5	36.4	118	78	122	74	124	76	48818.5	166	5.3	1	1	6	1
77417	0.681142	2	1	1	80	3	2	3	0	1	1	0	0	1	0	0	0	1	10712.4	11659.6	2	114	12743.8	18320.4	9.59	423.5	14	885.5	60	19340.5	405.5	25.65	9.07	134.05	20705.5	29.7	114	56	116	40	104	46			5.4	2	2	1	2
77443	-1.50629	2	1	1	64	3	3	5	0	2	1	0	1	1	0	0	0	1	82952.7	88685.8	1	115	79904.7	52778.2	5.845	451	251	1513	183	3011.5	2981	48	7.505	116.25	7939.5	33.1	108	64	118	64	116	70	220704	129	6.4	2	2	1	1
77458	3.74631	4	1	1	50	4	3	4	0	2	1	0	1	0	0	0	0	0	25218.1	25157.3	1	112	42021	37607.4	20.095	448	12.5	324	91.5	4559.5	1010	178.75	13.75	142.25	5997.5	30.5	142	92	146	82	150	94	57558.8	102	5.3	2	2	1	1
77509	3.81927	4	1	1	53	4	2	3	1	2	1	0	1	1	1	1	0	0	22059.2	22619.3	1	116	37781.6	33813.4	7.675	821.5	958	2907	163.5	3860	1332	126.1	13.225	221.8	9220.5	31.5	140	86	144	86	152	82	51751.9	111	6.6	1	1	4	1
77541	4.00542	4	1	1	60	3	3	5	1	0	2	0	0	0	0	0	1	0	91500.5	94827.8	2	106	98887.5	65316.5	17.725	1111.5	683	6466.5	544.5	878.5	11090.5	128	7.545	117.55	19663	24.7	124	74	124	68	124	70	188276	89	5.3	2	2	1	2
77547	11.8264	4	1	0	36	3	3	4	1	2	1	0	1	0	0	0	1	0	91418.6	94906.4	2	108	100172	78064	13.515	697	81	2939.5	133.5	875	3974.5	306.7	37.56	254.65	8003.5	37.4			158	100	152	98			5.5	2	2	8	1
77548	-1.39584	2	1	1	69	3	3	4	1	1	1	0	1	1	0	0	0	2	122311	131241	2	109	118247	78103.6	5.375	359.5	1.5	1135.5	5.5	0	1588	76.45	7.405	145.85	2730.5	27.9	132	58	132	64	128	60	326608	128	8.4	2	2	4	1
77572	-1.32249	2	1	1	57	3	3	5	1	0	2	0	0	0	0	0	1	0	109715	110506	1	110	80975	300426	5.31	391	518	2736.5	10	3505	2062	28.65	9.955	122.1	8831.5	24.5	122	84	122	80	120	78			5.4	2	2	2	2
77598	-2.63968	1	1	1	79	3	3	5	0	0	1	0	1	0	0	0	0	0	15934.9	15966.4	1	109	20420.9	13488.3	6.65	649.5	410	2408	76	906	2372.5	20.8	6.615	67.4	6172.5	20.9	108	68	114	62	106	64			5.4	2	2	2	1
77684	6.42652	4	1	1	80	3	2	3	0	0	2	0	1	0	0	1	1	2	27426.8	28405.5	2	111	36330.3	23996.7	9.245	843	1985.5	5483	99	29146	1574.5	363.7	7.205	60.85	38288	21.6	158	60	158	72	162	68	56397.7	114	4.9	2	1	1	1
77733	-2.59462	1	1	1	65	1	1	1	0	2	1	0	1	1	1	1	1	1	10478.6	11026.3	1	111	15288.6	12442.1	6.65	306.5	164.5	710	67	11350	714.5	40.75	4.1	77.85	13006	31.8	118	70	118	72	120	72			6.6	1	1	2	1
77760	1.41516	3	1	1	63	3	3	5	0	2	1	1	1	0	0	0	1	2	17949	19663.6	2	105	17716.6	11702.1	11.7	833	37.5	708	79	0	1423.5	21.3	14.935	165	2248	34.4	102	72	102	76	108	74	39041.1	109	5.5	2	2	20	1
77772	1.42389	3	1	1	56	3	3	4	1	2	1	0	1	1	0	1	0	0	89536.2	90297.1	1	115	72057.5	50969.3	19.675	360	6	76	25	1730.5	311	60.9	12.535	153.25	2148.5	44.1	126	50	124	64	114	66			7	2	1	3	1
77780	1.95119	3	1	1	50	4	3	4	1	0	2	0	0	0	0	1	1	0	21710.5	21658.2	2	108	12295.4	8374.12	9.53	419.5	47	175	99	197	1054.5	125.65	13.785	193.65	1572.5	24.4	138	86	132	80	132	84	47883.9	94	5.4	2	1	2	2
77831	-3.97168	1	1	1	61	5	3	5	0	1	1	0	1	0	0	0	1	0	11640.8	12123.8	2	104	17809.4	18027	4.255	142	28.5	998.5	285	258.5	1064.5	33.05	6.195	87	2635	27.4	142	72	134	74	152	76			5.2	2	2	4	1
77847	-2.88187	1	1	1	61	4	2	3	0	2	1	0	1	1	0	0	0	0	11965.6	12272.5	2	116	9758.69	7161.51	2.59	91	12.5	412.5	23	5225.5	184.5	78.2	9.715	76.95	5858	43.3	124	82	118	78	118	74	40014.2	142	7	2	2	1	1
77851	2.32107	3	1	0	45	1	3	4	1	1	1	0	0	0	0	1	1	0	37881.9	37396.1	1	109	22206.9	17363.2	6.205	1119.5	142.5	2243.5	157.5	2114	574	96.2	13.235	165.85	5231.5	29.8	124	76	124	72	128	72	85603.2	100	5.3	2	1	6	2
77856	3.41966	3	1	0	33	5	2	3	1	0	1	0	0	0	0	0	0	0	77244.5	77849.1	1	108	47976.8	37388.2	26.64	558	20	648	111.5	9618	1656	39.75	12.255	145.35	12053.5	21.3	112	60	110	58	104	58			4.8	2	2	3	2
77864	8.25728	4	1	0	40	4	2	3	1	2	1	0	0	0	0	1	1	0	28422.5	32022.4	2	110	53487.9	47870	19.955	1070.5	1071	9339	101.5	336	12354	172.35	10.03	252	23201.5	31.4	110	74	106	68	106	66	70798	93	5.2	2	1	2	2
77865	22.5569	4	1	0	38	3	2	3	0	0	1	0	0	0	0	1	0	0	16171.3	18945.1	1	107	11720.6	9133.85	20.215	1043.5	1345.5	3791.5	251	15011.5	1499.5	1025.25	22.64	266.6	21899	20.8	122	82	126	90					5.4	2	1	3	2
77892	-3.52582	1	1	1	80	3	2	3	1	1	1	0	1	0	0	0	1	0	25463.7	27816.5	1	109	30403.1	23237.1	3.415	144	58	691	15.5	7925	469	22.7	8.295	66.3	9158.5	25.5	122	58	120	54	124	54			5.6	2	2	1	1
77900	2.24254	3	1	1	56	3	2	3	1	1	1	0	1	0	0	1	1	0	116819	117661	2	112	206631	165583	5.44	1164	2600	10074.5	13.5	3642	1292.5	116.85	11.49	92.65	17622.5	28.7	116	78	106	72	104	72	258864	121	5.5	2	1	8	1
77922	0.938784	3	1	1	68	3	3	4	0	2	1	0	1	0	0	1	1	2	17346.3	17723.9	1	116	18482.7	12208.1	14.645	529	1.5	1271	25	0	1980	82.3	8.56	162.25	3277.5	38.1	118	58	116	64	116	64			5.8	2	1	2	1
77938	0.471364	2	1	1	72	5	3	5	1	2	2	0	1	1	0	0	1	2	17250.4	17524.2	1	108	18322.1	14477	9.875	872.5	1102	3063.5	91.5	1733	1043.5	81.1	9.92	101.3	7033.5	35.7	168	98	164	96	168	94	43569.6	147	6.4	2	2	1	1
77950	-4.68964	1	1	1	80	1	3	5	1	1	2	0	1	0	0	0	1	0	12171	12589.6	2	118	8770.5	63353.9	3.25	176	269.5	954	29.5	2096	488	21.65	4.525	70.4	3837	26.8	118	0	110	46	112	44	31211.6	98	5.5	2	2	2	1
77983	-1.35116	2	1	1	65	4	3	4	0	1	2	0	1	1	0	0	1	0	17116.9	17220.1	2	112	13692.8	10048.6	4.135	509.5	14.5	3153.5	20.5	0	5201	112.2	7.235	83.65	8389.5	25.1	120	72	118	76	114	78	43606.5	289	12.5	2	2	1	1
77993	-3.13056	1	1	0	21	4	2	3	0	2	1	0	0	0	0	1	0	1	25810	25851.4	1	111	20578.4	15295.9	6.685	480	3	194	26	834.5	182	29.7	7.18	76.7	1239.5	50.3	128	72	126	70	124	68	82940.8	94	5.8	2	1	2	2
77994	2.06409	3	1	1	64	1	3	4	0	2	1	0	1	1	0	0	1	1	7724.64	7990.33	1	117	8285.15	5670.5	12.16	879.5	1170	3294.5	28.5	2255.5	2080.5	71.35	12.095	143.1	8829	50.6			150	70	144	64	19809.2	135	6.2	2	2	8	1
78010	-3.17045	1	1	1	73	5	1	2	0	0	1	1	1	0	1	0	0	1	12097.2	12060.3	1	109	13181.8	18950.1	3.555	211	34	191.5	11.5	0	492	39.25	10.205	94.7	729	20.1	166	92	170	90	172	94			5.7	1	2	12	1
78028	-2.15292	1	1	1	64	1	3	4	1	1	1	0	1	1	0	0	1	2	7037.58	7279.63	1	118	5071.32	3470.9	6.485	355	390	1443.5	52.5	5657.5	872.5	50.7	5.24	105.15	8416	26.8	124	56	116	52	108	50	19551.9	130	7	2	2	2	1
78035	-1.18666	2	1	0	30	2	3	4	1	1	2	0	0	0	1	1	0	0	41806.9	42305.9	1	108	24402.1	18146.7	18.245	112	5	358	32.5	7172.5	345.5	32.8	9.06	74.95	7913.5	28.9	114	70	118	68	118	66	0			1	1	2	2
78048	6.8244	4	1	0	43	5	3	4	1	1	2	0	0	0	0	0	0	0	23441.8	24491.9	1	107	13687.9	10792	14.265	875	43.5	7343	58.5	497.5	2252.5	126.45	13.08	320.1	10195	25.3	138	76	134	76	134	74			5.3	2	2	1	2
78070	-1.61923	1	1	0	46	3	2	3	0	0	1	0	0	0	0	1	0	1	23010.6	23366.4	2	115	41035.1	59831.1	7.37	286	150.5	157	21	0	1113	15.85	10.57	148.95	1441.5	23.9	112	64	112	62	112	62			5.6	2	1	6	2
78080	-1.78155	1	1	1	58	5	3	5	1	1	2	0	1	0	0	0	1	0	12328.8	12457.1	2	109	34038.4	32051.1	7.79	456	1228	3440.5	9.5	1674	1756	31.35	5.985	112.55	8108	28.3	128	84	126	62	126	60	27628.5	108	5.6	2	2	1	1
78082	-1.27371	2	1	0	40	3	3	5	1	0	2	0	0	0	0	0	0	2	90642.4	91215.2	1	108	72790.1	270059	5.79	242.5	46.5	1956	14	5432	618.5	20.35	13.51	114.05	8067	22.3	106	66	104	62	104	66	250676	93	4.8	2	2	1	2
78085	0.725602	2	1	0	32	4	2	3	1	2	2	0	0	0	1	0	0	0	20929.8	22055.2	2	106	15342.7	11404.2	7.015	225	74	1442	105.5	14721	606.5	54.3	13.71	133.85	16949	30.3	118	62	122	64	116	60	0	79	5.3	1	2	4	2
78099	-2.0987	1	1	1	72	3	2	3	0	2	2	0	0	0	0	0	1	2	11102.5	11167.8	2	104	10062.1	6646.14	4.345	186.5	12	236.5	15.5	0	317.5	53.4	8.115	158.25	581.5	32.5	124	78	130	68	122	70	0	102	5.5	2	2	2	2
78100	-4.27324	1	1	1	80	4	2	3	0	1	2	0	1	0	0	0	1	0	13640.9	14362.4	2	116	11420.5	8381.01	4.365	123	30	153.5	6	0	475	15.45	5.305	105.2	664.5	25.5	100	46	106	52	104	46			6	2	2	2	1
78127	3.05333	3	1	1	67	5	2	3	1	0	1	0	1	1	0	0	1	0	19321.4	21429.4	2	108	31479	31863.6	7.22	730	922.5	2862	398.5	10023	1693	202.25	9.075	140.65	15899	24.9	112	50	114	50	120	50	53278.9	146	7.7	2	2	2	1
78131	10.2627	4	1	1	80	3	2	3	1	1	1	0	1	1	1	0	0	0	42071.9	43645.9	2	112	47704.5	68579.7	15.23	699	54	2566	24	45244.5	2219	104.45	18.71	245.05	50107.5	28.4	136	60	136	64	140	68	89724.3	133	5.9	1	2	1	1
78151	0.0416652	2	1	1	75	5	3	5	0	1	1	0	1	1	0	1	1	1	12144.8	12391.7	1	118	11434.9	9035.2	7.935	728	796.5	4605	165	0	5137	56.4	8.605	118.65	10703.5	26.4	150	58	142	66	154	66	22578.3	142	6.9	2	1	3	2
78167	-0.239069	2	1	1	76	3	3	4	1	1	2	0	1	0	0	0	1	1	81877.4	81557.6	2	113	89141.6	68130.9	11.945	391.5	56.5	1088	28.5	3	1316.5	112.7	8.34	120.15	2492.5	27.7	148	46	150	66	146	68			5.5	2	2	1	1
78192	4.07499	4	1	1	66	4	3	5	1	1	1	0	1	1	0	1	1	2	16731.9	16780	1	114	21021.1	33804.5	9.175	2017	1476	4427.5	4.5	0	2183.5	158.75	13.4	72.55	8091.5	29.4	112	62	108	56	110	64			6.4	2	1	1	1
78269	2.24334	3	1	0	40	1	3	4	1	2	2	0	0	0	0	1	0	0	30379.6	30260.2	1	107	17969.4	14050	11.56	456.5	84.5	659.5	109	4857.5	769.5	85.15	11.565	212.35	6480	31.6	100	68	104	68	104	72			5.1	2	1	2	2
78296	1.0864	3	1	1	59	2	3	5	1	1	1	0	1	1	0	1	1	0	27928.2	28428.8	1	107	55961.3	71041.8	9.61	1145	3569	9998	49.5	1154	2771	49.4	6.43	101.3	17541.5	29.3	152	92	140	92	146	94	64347	132	5.8	2	1	4	1
78299	1.99204	3	1	0	38	4	1	2	0	2	2	0	0	0	0	0	0	1	21366.6	23020.2	1	114	39023.4	35251	7.575	536.5	140.5	2807	269	9679	855.5	45.35	15.47	169.75	13751	64.3									5.5	2	2	1	2
78321	-0.338122	2	1	1	63	4	3	4	1	2	1	0	1	1	0	0	1	1	13740.3	13779.8	1	112	17262.6	13217.5	17.36	394.5	34.5	1536	325.5	3603	424.5	12.55	8.065	130.5	5923.5	40.3	126	58	120	56	128	60			6.2	2	2	1	1
78508	-4.04904	1	1	1	51	3	1	2	1	2	1	0	1	0	1	1	0	0	114436	120517	2	114	88311.2	327644	7.165	362.5	1.5	70	8	0	222	1.5	4.685	87.85	301.5	30.1	158	94	144	92	146	90			5.9	1	1	2	1
78512	-1.98668	1	1	0	31	3	1	2	0	0	1	1	1	0	0	0	0	0	116362	119292	1	113	125911	98122.3	6.265	305.5	31.5	1142	7.5	16455	636.5	47.45	5.325	65.75	18272.5	22	134	56	130	52	128	60	282118	88	5	2	2	12	1
78514	5.03934	4	1	0	45	4	2	3	0	0	1	0	1	0	0	1	1	2	27925.2	28338.3	2	115	16087.7	10957	21.31	920.5	8.5	1042.5	13.5	8879.5	1795.5	100.6	14.25	167.95	11739.5	23.3	142	66	144	66	138	66	62653	90	5.9	2	1	3	1
78572	1.17616	3	1	1	51	3	3	5	1	1	2	0	0	1	0	1	1	0	119234	128178	2	108	102286	72351.3	13.205	411	20	315.5	19	4175	339	7.4	14.885	183.6	4868.5	28.3	122	86	118	76	118	74	282003	133	5.7	2	1	4	2
78575	4.25946	4	1	0	22	3	3	5	0	1	1	0	1	0	0	1	0	0	90436	92598.5	2	105	146960	230122	7.755	1163.5	59.5	10183.5	61	3903.5	18004.5	88.8	9.695	134.9	32212	28.5	116	78	122	76	118	74	214755	98	3.9	2	1	4	1
78630	1.84603	3	1	1	65	4	3	4	1	0	1	0	1	0	0	0	1	2	9792.85	10622.6	2	117	13307.4	10189.1	7.575	522.5	45.5	371	34	675.5	644	74.65	17.235	194.4	1770	23.9	154	88	150	88	144	90			5.5	2	2	1	2
78640	-3.27275	1	1	1	66	2	2	3	1	1	1	0	1	1	0	1	1	0	15696.1	15685.1	2	109	16263.9	11131.3	5.355	154	583.5	1481	54	0	557	14.15	10.04	91	2675.5	26.2	90	60	90	56	94	62	38885.8	140	5.7	2	1	5	1
78649	2.3962	3	1	1	50	1	1	2	1	2	2	0	1	1	0	1	0	0	21956.7	21675.1	1	111	42666.8	54164.7	11.5	580.5	4.5	467.5	39.5	5178	1536	46.25	13.46	213.1	7225.5	30.4	138	78	138	78	138	76	63772.1	223	9.3	2	1	6	1
78667	8.057	4	1	1	63	3	3	4	1	2	1	0	1	1	0	0	1	0	127711	128214	1	105	115519	76302.2	15.49	1014.5	843.5	4095	82	15546.5	3878.5	233.5	13.605	194.8	24445.5	46.8	148	54	150	64	164	62	254564	195	6.7	2	2	2	1
78672	-1.51185	2	1	0	31	1	2	3	1	2	2	0	1	1	1	0	0	0	40094.6	40573.2	1	114	20415	83854.5	8.08	259	22.5	453	16.5	8420.5	2042.5	53.9	6.47	108.85	10955	39	108	70	114	72	116	70			6.4	1	2	3	1
78702	-2.50613	1	1	1	80	3	2	3	0	1	1	0	1	0	0	0	0	2	32307.2	33377.1	2	107	30072.3	160851	5.025	517	3.5	98	6.5	301.5	224	18.35	8.96	112.45	633.5	26.6	106	64	108	60	112	62	65584.4	123	6	2	2	1	1
78707	13.7684	4	1	1	56	4	1	2	0	0	1	0	1	0	0	0	1	1	25570.7	29652.5	2	115	49529.4	44327.3	16.215	1419	443	6999	87	314.5	8514.5	58.35	27.585	485.2	16358	19.6	132	76	132	66	136	64	65558.5	88	5.3	2	2	4	1
78757	7.4894	4	1	1	65	1	1	1	0	2	1	0	1	1	0	0	0	2	11563.5	11604.3	1	106	14652.7	10028.5	16.665	690	277	1498.5	36	11417	1213	47.35	13.025	391.55	14441.5	33.2	174	82	164	80	168	88			5.9	2	2	8	2
78789	0.774114	2	1	1	75	3	3	5	0	1	2	0	1	1	1	1	1	0	34620.5	34542.8	1	104	37755	54276.2	7.82	842	108	2976.5	22.5	1740.5	335	82.75	7.265	170.65	5182.5	27.9	168	76	144	78	154	72	69936.9	126	6.4	1	1	2	1
78838	5.02399	4	1	1	78	3	3	5	0	1	1	0	1	0	0	1	1	0	105756	103959	1	113	113626	163348	16.035	1042.5	287.5	3378	174.5	1	2802	263.4	12.705	117.9	6643	25.9	118	66	124	72	128	76			5.8	2	1	1	1
78892	-2.95411	1	1	1	62	1	1	1	0	2	1	0	1	0	0	0	0	0	11402.5	11794.6	1	107	16354	13309.2	5.3	85.5	8	270.5	27.5	0	310.5	81	7.87	99.45	616.5	31.1	124	76	126	76	122	78			5.8	2	2	3	1
78902	1.20933	3	1	1	63	2	3	4	0	2	1	0	1	1	0	0	1	0	11140.7	11523.9	1	109	15978.6	25922.1	9.22	402	177.5	909	106	3875	569.5	43.35	18.83	147.5	5637	34.3	136	64	130	66	134	66	30951.1	214	7.8	2	2	3	1
78903	6.97321	4	1	1	66	1	1	1	0	2	1	0	1	0	0	0	1	0	12415.4	12396.7	2	110	12854.1	8797.57	16.945	674	322.5	1094.5	53.5	7658.5	569.5	53.3	13.47	382.9	9698.5	32.2	144	76	150	80	146	78			5.7	2	2	3	1
78905	-4.46061	1	1	1	61	2	1	1	0	0	1	0	1	0	0	0	1	0	18814.7	18786.4	2	112	23721.4	16235.3	3.28	223.5	67	1088.5	148	2938.5	507.5	44.15	4.255	57.8	4749.5	24.9	120	70	122	68	114	72			5.9	2	2	5	1
78937	1.4871	3	1	1	55	3	3	4	0	2	1	0	1	0	0	0	0	1	113751	114621	1	113	201293	161305	8.405	671.5	2392	5783	26	772.5	817.5	235.95	6.025	95.9	9791	34.2	144	76	132	74	126	84	270848	83	4.8	2	2	5	1
78953	-1.96656	1	1	1	63	4	2	3	0	1	1	0	1	0	0	0	1	0	10642.2	11025.1	1	110	8766.76	6433.57	3.925	469	61	325.5	107.5	2398	592	89	9.84	77.75	3484	28.4	126	0	126	52	112	58	25808.7	107	5.6	2	2	2	1
79022	-3.45427	1	1	0	44	4	1	2	0	2	1	0	1	0	1	1	0	1	25293.3	25667.5	2	111	14571.5	9924.33	5.36	82.5	78	205.5	315.5	3200.5	230.5	37.05	7.735	86.85	4030	31.2	146	48	156	44	154	36	58726.2	99	6.1	1	1	2	2
79106	-0.17057	2	1	1	78	4	2	3	0	1	2	0	1	0	0	0	0	0	15005.5	15280.2	1	108	19142.2	14656.6	3.83	873	1713	4659.5	97	163	1576	200.45	5.58	59.9	8208.5	26.1	156	42	148	40	142	42	46055	105	6.2	2	2	1	1
79173	-5.48e-05	2	1	1	51	3	1	2	0	1	2	0	1	0	1	1	1	1	26156.8	26569.9	2	105	46660.9	37391.6	8.755	457	99.5	666	4.5	3856	546	29.4	16.8	113.7	5172	28.5	116	72	112	76	118	74			5.5	1	1	7	1
79176	-2.45059	1	1	1	55	4	3	4	1	2	1	0	0	0	1	0	0	0	22961	22905.7	1	114	13003.6	8856.46	6.395	412.5	31.5	152.5	57	514.5	467	53.9	9.54	81.85	1222.5	30.1	134	66	128	70	128	68	52407.2	105	6.1	1	2	1	2
79201	-0.924182	2	1	1	75	3	1	2	0	1	1	1	1	1	0	1	1	1	12485.2	12689.9	2	113	13869.9	10600.8	7.215	721.5	8	147	22.5	1654.5	1116	17.35	10.2	132.05	2948	27.5	134	56	138	60	136	58	25195.2	126	5.6	2	1	12	1
79267	-0.0777769	2	1	1	65	3	2	3	1	2	1	0	1	1	0	0	1	1	120516	122806	1	105	134226	102589	7.305	337.5	76.5	833.5	361	7888	1506.5	32.7	12.485	140.8	10665.5	34.1	132	70	134	76	124	66			7	2	2	5	1
79286	-0.384799	2	1	1	72	3	3	5	1	1	2	0	1	0	0	0	1	2	73248.8	72962.7	2	114	79747.5	114644	4.935	509.5	21.5	424.5	60	7609.5	616	25.95	14.85	116.7	8731.5	27.9	112	50	104	50	108	48	144864	103	5.6	2	2	1	1
79310	-1.36407	2	1	1	70	3	2	3	0	1	2	0	1	0	0	0	0	2	67577.1	69319.9	2	113	75765.9	57907.8	9.49	406.5	21	264	76	5637.5	1027	75.3	8.415	78.2	7025.5	26.6	134	54	124	60	124	52			5.9	2	2	2	1
79351	1.06585	3	1	1	62	3	2	3	1	1	1	0	0	0	0	0	0	1	87531.3	87876.5	1	107	96048.1	73409.5	9.745	793.5	1845	3559.5	5.5	12263	678	20.4	8.1	138.75	18351	29	138	72	140	76	136	74			5.4	2	2	5	2
79459	-0.893732	2	1	0	30	5	3	5	1	2	1	0	1	1	0	0	0	0	20648	22061.7	2	110	9856.77	7100.71	6.1	769.5	1203	3950.5	81.5	2888.5	2306.5	46.4	9.3	80.85	10430	31.7	124	90	132	90	126	94			6.9	2	2	5	2
79484	-5.10795	1	1	1	54	1	1	1	0	2	1	0	1	1	0	1	1	0	31463.9	31060.4	1	106	18444.6	14421.5	3.01	194.5	28.5	260	16	1.5	1061	52.85	3.585	48.6	1367	44.9	112	70	118	66	116	70	70303.3	112	5.7	2	1	2	1
79521	1.72802	3	1	1	60	3	3	4	1	1	1	0	1	1	0	1	1	1	80442.3	82193.7	1	115	89836.8	129149	21.38	803.5	2282	5285	213	4	759.5	39.4	9.35	116.7	8543.5	25	136	78	142	76	138	80	163192	127	6.4	2	1	1	1
79525	7.12057	4	1	1	64	5	3	4	0	0	2	0	1	1	0	1	1	0	14532.9	15135.9	1	118	13967.3	115347	17.87	534	1517	4570	79.5	654	2465	67.3	12.96	396.3	9285.5	24.8	146	66	142	64	132	58	37631.7	153	6.5	2	1	1	1
79576	0.0463547	2	1	1	53	3	2	3	1	1	1	0	1	0	1	1	0	0	113751	114621	1	113	201293	161305	7.49	554.5	788.5	1968	35	4624	1049.5	100	9.16	117.15	8465	26.6	112	72	104	62	102	72	270848	99	5.1	1	1	3	1
79648	-4.52352	1	1	1	62	4	1	2	0	2	1	0	1	1	0	0	1	0	9359.8	9323.82	2	114	7413.98	5440.81	2.045	104.5	10	37	38	0	255	97.65	4.015	65.45	340	39.6	146	76	134	76	132	72	21826.2	110	6.2	2	2	4	1
79656	2.83523	3	1	1	76	3	3	4	1	0	2	0	1	0	0	0	1	2	65801.2	64683.2	2	113	70698.1	54034.5	7.23	728	966	3605	52.5	0	2932.5	261.2	11.465	111.5	7556	23.3	150	76	150	74	144	76			5.5	2	2	1	1
79693	3.64223	4	1	1	57	3	3	4	1	2	2	0	0	1	0	0	1	2	56499.6	56979.7	2	106	34821.1	129190	11.995	993.5	1490	3828	6.5	846	2046.5	52.3	14.76	206.45	8217	32.7	98	66	98	64	96	64			9.6	2	2	1	2
79705	1.82659	3	1	1	67	4	3	4	1	2	2	0	1	0	0	0	1	0	15098.9	15040.9	2	108	18842.4	14427.1	22.81	837.5	1514.5	3873.5	91	223	1448.5	110.6	8.975	67.05	7150.5	31	154	94	150	86	146	84			5.6	2	2	2	2
79720	1.30559	3	1	0	25	3	2	3	1	0	2	0	0	0	0	1	0	1	22990.4	24033.2	1	112	38142.4	59726.3	9.02	998.5	22	130.5	63	0	449.5	87.1	18.955	83.4	665	23.4	116	52	110	46	112	38	55737.9	95	5	2	1	2	2
79768	1.11434	3	1	1	57	4	3	5	1	2	1	0	1	1	0	0	0	0	26052.9	26791.4	1	115	15209.5	10358.9	7.48	694.5	1116.5	3196.5	29.5	2944.5	1442.5	27.35	17.045	133.95	8729.5	40.7			156	88	156	88	68437.9	122	7.1	2	2	2	2
79788	0.00520969	2	1	0	45	1	2	3	0	1	2	0	0	0	1	1	0	1	37279.6	38050.3	2	109	33749.1	26387.8	8.15	388	250	1044	21	1950	606.5	140.7	11.84	99.65	3871.5	28.2	126	86	122	84	126	84			5.3	1	1	5	2
79812	1.13379	3	1	1	65	3	1	1	0	2	2	0	1	1	0	1	1	0	27641.9	28693.4	1	113	31361.6	23969.6	20.255	915	779	2245	55.5	0	1271	17.7	10.365	111.85	4350.5	39.4	128	68	132	64	138	60	71339	104	8.9	2	1	1	1
79825	2.29186	3	1	1	70	4	3	4	1	2	1	0	1	0	0	1	0	2	9936.37	10445	1	112	13084.9	10018.7	7.37	626	61.5	2317	102.5	4153	4706.5	113.05	13.03	164.8	11340.5	31	120	72	120	70	118	68	31481.6	108	4.7	2	1	2	1
79841	1.327	3	1	1	70	3	3	5	1	2	1	0	0	0	0	0	0	0	41891.3	41910.9	2	104	53603.6	35405.9	10.21	523	48.5	601	167	868.5	852	46.85	15.505	180	2537	36.4	124	62	126	68	126	68			5.6	2	2	1	2
79853	0.438962	2	1	1	65	3	3	5	1	0	2	0	0	0	0	1	0	0	107389	107812	2	106	112428	74260.2	7.175	510.5	125	484	282.5	1006	711.5	174.65	12.25	94.6	2609	23.7									5.5	2	1	1	2
79913	5.85411	4	1	1	63	3	3	5	1	0	1	0	0	0	1	1	0	0	73492.6	73782.4	2	114	80643.4	115932	22.235	736.5	1235.5	6037	37	12390	4547	86.65	14.85	156.6	24246.5	23.6	106	60	98	62	104	64	176184	100	5.7	1	1	2	2
79915	2.05234	3	1	1	64	1	3	4	1	1	2	0	1	1	0	0	1	1	12968.4	13646.2	1	107	18921.3	30696.1	10.515	519	45.5	1018.5	182.5	15279.5	1523.5	51.35	14.74	130.85	18049.5	27	134	82	142	86	136	84	36651.3	161	8.7	2	2	2	1
79923	5.62604	4	1	1	50	2	1	2	1	1	2	1	1	1	0	1	1	1	31145.5	31435.4	1	109	61879.7	55617.9	17.895	985.5	34.5	487	26.5	6793	950	69.15	19.83	206.4	8291	29.1	150	90	146	54	146	56			11.2	2	1	12	1
79932	7.49549	4	1	0	22	1	1	2	0	1	1	1	1	0	0	0	0	1	51166.9	56451.3	1	109	28404.4	21123	9.29	513	20.5	917	35	7673.5	1218	127.65	33.145	241.6	9864	25	156	80	156	80	160	70			5.1	2	2	13	1
79942	3.72246	4	1	1	54	3	1	2	0	2	1	0	1	0	0	0	1	1	18821.1	18805	2	112	15006.4	10614.7	10.135	492.5	4.5	1131.5	4	30120	618.5	13.9	14.985	169.55	31878.5	34.6	130	80	132	74	134	76	40385.3	113	6.1	2	2	1	1
80030	0.0535923	2	1	1	63	5	3	5	1	1	2	0	0	0	0	0	0	1	11833.6	12509.6	2	104	11543.7	9121.16	6.37	832	183	5217	5	2264.5	9810	58.05	10.28	63.1	17479.5	25.9	124	54	124	52	120	0	22557.7	100	5.6	2	2	1	2
80088	3.92411	4	1	0	22	1	2	3	0	1	2	1	0	0	0	0	1	1	34995.4	36748.7	1	116	18490.7	13750.7	6.75	1153	78.5	538	17.5	2312	538.5	133.45	19.99	160.45	3484.5	28.3	122	70	128	70	122	66			5	2	2	12	2
80105	-4.06881	1	1	1	62	4	3	5	0	1	2	0	0	0	0	1	0	0	13801.7	13841.4	1	114	14650.6	10751.5	1.095	336.5	66.5	2037.5	39	514.5	432.5	44.45	8.35	52.25	3090	27.1	136	80	138	76	134	80	41718.6	102	5.8	2	1	1	2
80115	4.63031	4	1	1	80	4	3	4	0	1	2	0	1	1	0	0	0	0	9918.96	10795.4	1	114	13523.9	21748.1	8.62	878.5	138	7430.5	240.5	22894	9062	69.95	13.38	114.55	39765	29.9	140	70	140	70	136	72			6.7	2	2	1	1
80123	3.74004	4	1	1	71	4	2	3	1	0	1	0	1	0	1	0	1	1	9789.49	10654.5	1	109	13347.4	21464.2	7.675	567.5	867.5	1998	108	39.5	862	151.2	15.71	234.5	3875	24.5	130	68	130	70	108	68			6.4	1	2	2	1
80136	1.30238	3	1	1	65	1	2	3	0	1	1	0	1	1	1	1	0	1	9475.53	9801.43	2	118	13590.3	22047.7	7.75	204	29	549.5	361.5	5686.5	490	98.55	18.93	135.4	7116.5	29.4	186	82	182	80	188	80	24391.9	145	7.2	1	1	1	1
80144	3.47912	3	1	1	50	3	3	5	1	1	2	0	1	0	1	1	0	0	97058.6	97801	1	116	171754	137635	9.71	507.5	259.5	1888	131.5	17047.5	1653.5	71.45	16.875	160.95	20980	26.1			132	70	136	78			5.4	1	1	1	1
80152	5.84621	4	1	1	64	3	3	5	1	1	2	0	1	0	1	0	0	1	117628	119664	1	110	153049	818627	9.775	600.5	310	2182.5	528	31567.5	1346	189.95	11.53	152.6	35934	28	148	64	142	66	138	64			5.7	1	2	1	1
80204	-3.15668	1	1	1	59	3	2	3	1	2	1	0	1	0	0	1	0	0	97058.6	102216	1	116	62465.6	44184.5	6.01	364	99.5	610	21.5	5002	714	15.5	5.335	91.2	6447	33.4	172	96	168	92	176	96			5.8	2	1	3	2
80285	3.03622	3	1	1	50	5	3	5	1	1	1	0	1	1	0	0	1	1	21018.8	21653.1	2	112	59166.1	55711.6	13.255	565	43	1392	33.5	18018	1546.5	82.5	13.255	131.25	21033	29.3	100	76	100	72	100	74	49617.5	132	6.2	2	2	1	1
80340	-2.04602	1	1	1	61	4	3	4	1	1	1	0	0	0	1	1	0	0	17825.3	17682	1	106	22151.1	16960.4	10.355	223.5	81.5	377.5	167	1816.5	350	104.4	7.03	72.65	2792.5	28.3	116	76	124	74	122	70	53294.3	89	5.6	1	1	1	2
80379	-1.74648	1	1	1	67	3	1	1	1	1	1	0	0	0	0	0	1	0	118652	123166	2	116	134619	102889	4.855	500.5	6.5	157.5	12	1432.5	652	0.2	10.93	140.45	2260.5	26.7	140	76	136	68	134	76	244540	104	6	2	2	2	2
80381	-4.65597	1	1	1	80	3	2	3	0	1	1	0	0	0	0	0	1	0	17395.8	19003	2	116	20770.1	15874.6	2.58	410.5	377.5	1758	43	0	255.5	31.35	5.895	39.05	2434	26.8	128	58	134	60					5.4	2	2	1	2
80382	0.429402	2	1	1	78	4	3	5	0	2	1	0	1	0	0	0	0	1	10016.1	10371.8	2	114	19402	60197.9	15.015	800	38.5	649.5	127.5	603	1373	29.7	11.49	116	2791.5	38.8	146	94	146	72	150	76			5.8	2	2	1	1
80394	-1.98422	1	1	1	60	3	1	1	1	1	1	0	1	0	0	0	1	1	67339.6	68747.8	1	114	71691	47352.9	5.75	559	1655	5476	0	1232	315	6.55	12.225	60.85	8678	28	132	80	138	80	132	78			5.6	2	2	2	1
80402	-0.446703	2	1	1	66	3	3	4	1	2	1	0	1	0	1	1	0	0	116643	119082	2	114	130156	99478.1	7.77	505.5	150	1060.5	15	5596	917	50	9.66	130.6	7738.5	35.7	156	70	134	68	154	72	233991	116	5.4	1	1	4	1
80428	-6.02943	1	1	1	56	1	1	2	0	2	1	0	1	0	0	0	1	1	23344	23527.5	1	109	46313.1	41626.5	3.28	121.5	4.5	135	12	0	66.5	40.8	2.155	35.45	218	31.3	132	82	134	80	134	82	53856.6	118	5.5	2	2	1	1
80454	-2.04048	1	1	1	63	2	1	1	0	1	1	0	0	0	0	0	0	2	12171	12504.2	1	118	15788.9	10806.2	4.485	309.5	51	752.5	126.5	10108.5	422.5	17.5	9.745	94.6	11461	25.7	118	74	116	74					5.5	2	2	2	2
80479	2.8546	3	1	1	62	5	3	5	1	1	2	0	1	1	0	0	1	0	15032.6	15828.7	2	106	23251.8	32703	8.965	601	698.5	3036.5	68.5	14960	1078.5	139.9	10.82	137.75	19842	26.6	120	80	120	78	130	76	29410	134	6.9	2	2	1	1
80506	1.66783	3	1	1	53	3	3	5	1	1	2	0	0	0	1	1	0	1	108961	109887	1	104	80521.4	298743	8.35	564.5	815	2581	114	517.5	1574	153.45	14.615	120	5601.5	28.3	116	78	110	72	112	74	259661	97	5.6	1	1	2	2
80522	5.68746	4	1	1	55	3	3	4	1	0	2	0	0	0	0	0	0	0	129404	131984	1	113	231786	185741	16.74	1048.5	102.5	1462	11	12976	1290	74.4	19.58	166.25	15841.5	20.8	98	66	94	64	90	62	0	95	5.3	2	2	6	2
80530	7.06797	4	1	1	59	3	3	4	0	0	1	0	1	0	0	0	0	0	131047	132049	2	112	231900	338121	29.795	1786	8.5	180	11.5	0	351	129.55	20.19	102	551	23.5	66	44	66	46	62	42	312031	94	5	2	2	2	1
80538	1.57121	3	1	1	80	3	2	3	1	2	1	0	1	0	0	1	1	1	33620.5	34362.7	2	113	37558.1	53993.3	20.985	1081	550.5	2209.5	86	583	1596	55.25	12.195	62.15	5025	30.9	152	68	146	54	144	50			5.9	2	1	1	2
80547	-2.3988	1	1	1	55	4	1	2	1	0	1	0	1	0	0	0	1	0	29574.7	29503.4	2	116	49280.5	44104.5	6.84	378	41	362.5	12	579	564	40.15	7.16	115.95	1558.5	23.2	132	74	128	76	140	76			5.9	2	2	1	1
80549	-1.08672	2	1	1	76	5	3	5	1	1	2	0	1	1	0	0	1	2	14116.4	14425.2	2	106	21190	29803.2	5.2	449	561.5	4144	234	791	332	80.25	6.47	140.4	6062.5	29.9	152	60	136	54	140	56			8.4	2	2	1	1
80555	19.6722	4	1	1	75	3	3	5	0	0	2	0	0	0	0	1	0	1	75541.1	75576.3	2	109	82604.1	63134.3	14.58	4550	9435.5	31045.5	260.5	2944.5	16933.5	352.95	21.225	50.35	60619.5	18.5	126	68	116	66	118	56			5.4	2	1	1	2
80604	-0.52821	2	1	1	58	4	2	3	0	0	1	1	1	0	0	0	0	1	19357.1	19707.5	1	104	11188	7619.9	6.085	691	0.5	185	22.5	0	948.5	2.5	11.63	172.1	1156.5	19.1	148	96	158	94	154	90			5.1	2	2	13	1
80646	2.01227	3	1	0	34	4	2	3	0	1	1	0	0	0	0	1	0	0	21156	23050	2	114	18348.5	91955.7	8.2	629.5	1057	4731.5	715	173	1062.5	198	10.68	124.7	7739	29.3	112	72	116	80	110	84	73953	96	5.7	2	1	2	2
80652	-0.409439	2	1	1	60	4	2	3	1	0	1	0	1	0	0	0	0	1	11536.2	11595.8	1	115	9220.53	6766.57	7.27	290	163	431.5	90.5	1549.5	1137.5	54.9	12.19	157.55	3372	22.6	146	46	142	60	140	56	34950	98	5.9	2	2	4	2
80657	-1.78555	1	1	1	51	3	3	5	0	2	2	0	1	0	1	1	1	0	22661.7	22835	1	107	13954.8	9870.79	7.705	347.5	140	398.5	53.5	0.5	1238.5	28.55	10.695	118.2	1831	33.1	108	72	108	78	118	74			5.5	1	1	2	1
80669	5.72089	4	1	1	50	3	3	5	1	2	2	0	1	0	0	1	1	0	111710	112565	1	110	82483.8	58344.2	10.195	2183	46.5	679.5	161.5	6710	2034.5	34.25	15.32	196.7	9632	32.2	142	78	142	74	142	72	247653	99	5.5	2	1	3	2
80693	6.70227	4	1	0	30	1	2	3	1	0	1	0	0	0	1	1	0	2	56976.2	58175.7	2	111	33555.8	24953.9	10.18	415.5	113.5	1304.5	639	10899	1428	216.25	22.575	214.4	14384	21.8	94	66	98	66	104	68	140366	93	5	1	1	6	2
80770	-2.51695	1	1	1	69	4	1	2	1	0	1	0	0	0	0	0	0	0	11965.6	11997.6	2	116	15030	11508	5.58	535	15	795	4	833.5	805	46.25	6.61	97.35	2452.5	18.5	138	80	134	80	136	78			5.5	2	2	2	2
80771	2.37353	3	1	1	59	2	3	5	1	2	2	0	1	1	0	0	1	0	18177.8	18444.7	2	110	36307.9	46092.2	8.88	599	567.5	1661	96.5	19957.5	1295	57.25	10.34	156.85	23577.5	31.6			126	84	126	84			8	2	2	2	1
80833	-3.54681	1	1	0	33	3	2	3	1	1	1	0	1	0	1	0	1	0	84208.4	86440.4	2	109	137187	214818	2.65	64	2.5	90	10	0	119.5	2.15	11.875	112.05	222	27.2	170	90	176	92	170	98			5.4	1	2	3	1
80836	1.60498	3	1	1	64	3	3	4	1	2	1	0	1	0	0	0	1	0	87281.7	88940.5	1	105	113754	75136.1	11.395	559	19.5	500.5	1.5	13699	754	21.55	13.89	144.05	14974.5	34.2	120	68	120	66	124	68	0			2	2	4	1
80837	-0.578533	2	1	1	55	1	2	3	0	2	2	0	1	1	0	0	1	1	31463.9	31060.4	1	106	61141.4	77617.9	6.025	645.5	220.5	986	17.5	390.5	643.5	60.75	13.965	103.7	2258	35.8	154	86	144	88	144	90				2	2	3	1
80885	-4.81798	1	1	0	32	2	3	5	0	0	1	0	1	0	0	0	1	0	37176.5	38792.2	1	108	22375.3	16639.5	6.94	72.5	1	32.5	2	422	132	9.95	3.69	83	589.5	24.9	148	78	146	84	144	82			5.2	2	2	5	2
80946	2.11047	3	1	1	60	3	3	4	1	2	2	0	1	0	0	1	1	2	135824	138991	1	115	151916	218393	8.7	750	2317.5	6049.5	146.5	1146	1540.5	197.3	8.19	117.15	11200	31.5	124	82	124	84	118	84			5.4	2	1	2	1
81032	-1.51967	2	1	1	71	4	2	3	0	0	1	0	1	0	0	0	0	0	12971	13351	2	105	24975	18328.1	2.35	557	918.5	2121.5	52.5	0	860	77.35	12	88.3	3952.5	22.2	152	64			156	54	36190.4	102	6.1	2	2	2	1
81042	-0.290322	2	1	1	63	1	3	5	1	1	1	0	0	0	0	0	0	2	17875.1	17792.3	1	106	24670.1	20077	8.055	391.5	26.5	252.5	48	615	794	47.2	10.54	177.55	1736	27.7	128	64	126	62	126	56			5.5	2	2	1	2
81079	0.592811	2	1	1	76	3	3	5	0	1	2	0	1	0	0	0	1	3	50188.8	49878.9	1	116	63794.7	341225	5.815	919	62.5	235	21.5	0	410.5	94	16.59	95.8	729.5	27.2			134	70	128	68			5.9	2	2	1	1
81161	-0.296456	2	1	0	33	3	1	2	0	1	1	0	0	0	1	1	1	0	22635	23019.3	1	113	14186.3	11055.4	4.505	660	1609.5	3863	118	5091.5	536	81.9	11.765	82.1	11218	27.5	108	66	102	60	112	70			5.1	1	1	2	2
81209	-0.468771	2	1	1	58	5	1	2	1	1	2	0	1	1	0	1	0	0	21240.1	22391.2	2	115	61183.1	84978.7	7.71	158.5	135.5	594.5	1341	133.5	1021.5	100.85	8.355	169.65	3226	28.1	136	74	142	72	138	74	46828	115	6.6	2	1	1	1
81225	11.8436	4	1	0	37	5	3	5	1	0	2	0	0	0	0	1	1	0	23392.1	24605.7	1	112	10993.4	7919.51	15.295	1166	381	6177	580.5	31555	7343.5	216.8	21.62	189.25	46037	24.4	106	80	108	80	110	74	50141.1	104	5.3	2	1	2	2
81241	-2.69468	1	1	1	51	4	2	3	1	0	1	0	0	0	0	1	0	0	22961	23419.2	1	114	39117.8	52378.7	4.495	213.5	44.5	1311.5	341	15078	732.5	37.75	8.16	36.35	17507.5	23.6	128	74	134	68	130	74	53582.1	97	5.4	2	1	6	2
81259	12.7356	4	1	1	75	3	3	4	1	1	2	0	1	1	1	1	1	0	66938.7	68036.3	1	113	74363	56835.6	47.385	1069.5	170	1589	12.5	8126.5	1500	150.55	32.915	148.65	11398	27.6	136	58	132	54	138	56			6.6	1	1	2	1
81266	-3.30894	1	1	0	39	3	2	3	1	2	1	0	0	0	1	0	1	0	73671.4	77487.3	2	115	47938.5	37358.4	4.885	304	10.5	194	23.5	0	582.5	8.25	7.265	117.55	810.5	31	114	68	112	70	112	70			5.8	1	2	1	2
81306	7.13892	4	1	1	57	3	1	2	1	2	1	0	1	0	0	0	1	2	26485.9	28859.4	1	113	50681.8	40613.7	9.135	808.5	8	942.5	39	27356	647	28.55	26.345	218.5	28992.5	34.2			132	74	126	72	63493.4	109	5.5	2	2	10	1
81311	2.04222	3	1	1	68	1	1	1	0	1	1	0	0	0	0	1	0	2	15015.5	15439.2	2	111	10755.7	7361.36	10.74	349.5	931.5	2925	57	10445.5	1216.5	73.4	13.785	154.7	15575.5	28	120	72	128	64	124	66			5.8	2	1	2	2
81342	3.13811	3	1	0	46	3	3	5	1	1	2	0	0	0	0	0	1	0	82886.9	84956.6	2	106	67795.7	47954.7	7.435	874	117	1438.5	45.5	9809	2410.5	71.5	19.355	136.85	13820.5	28.3	94	60	98	60	100	58	186912	87	5.1	2	2	3	2
81344	0.335097	2	1	1	59	1	1	1	1	2	1	0	1	0	0	0	1	0	15212.7	15354.3	1	118	9117.85	7129.08	7.14	837	786	4178	84	3066.5	5024	91.35	9.67	78.1	13138.5	31	130	70	126	62	128	76			6	2	2	4	1
81352	1.6716	3	1	1	58	4	1	2	0	0	1	0	1	0	0	1	1	2	19683.3	20247.5	2	106	33820	45285.1	8.135	730.5	289	699	121.5	0	1125.5	114.6	12.81	168.45	2235	21.6	120	74	118	70	116	72	0			2	1	4	1
81353	2.00637	3	1	1	76	3	3	5	1	1	2	0	1	1	1	0	1	2	77307.4	78448	1	105	85742.9	65533.2	5.775	1327	919	13480	0	1055.5	665.5	62.8	12.095	102.1	16120	29	132	64	146	54	142	56	195041	148	6.9	1	2	1	2
81377	-1.21187	2	1	1	80	3	3	4	1	1	2	0	1	0	0	0	1	0	40300.9	45042.7	1	105	49231.2	37627.4	6.79	666	101	1744	54	2007.5	1972.5	67.05	7.28	100.95	5879	26.3	186	44	180	12	182	10	89430.1	105	5.7	2	2	2	1
81412	-2.52097	1	1	1	67	4	3	5	0	0	2	0	0	1	0	0	1	0	11846	12822.7	2	110	10196.1	7482.54	7.22	396	131	625	169.5	1029	900.5	96.05	5.6	71.3	2855	24.7	138	74	138	76	138	66				2	2	2	2
81427	-1.70123	1	1	1	52	1	1	1	0	1	2	0	0	0	0	1	1	0	24008.4	24377.6	1	106	16342.2	12777.7	2.955	82.5	38	256	152	707.5	251.5	71.85	16.69	100.75	1405	26.3	122	74	116	74	120	78	59161.5	94	5.3	2	1	3	2
81430	5.97889	4	1	1	62	3	3	4	1	2	1	0	1	0	0	0	1	0	123216	129191	2	109	141204	107922	21.93	859.5	647	2934	89.5	9701	1731	131.85	13.425	185.05	15102.5	34.7	126	78	130	78	124	82	308493	98	5.3	2	2	3	1
81452	0.354034	2	1	1	60	3	3	5	1	1	2	0	0	0	0	0	1	0	86258.8	87898.1	2	106	96071.7	73427.6	10.09	645.5	9.5	1454	6.5	2353.5	3272.5	8.75	12.32	148.3	7096	27.1	124	58	126	52	122	64	174518	113	5.5	2	2	2	2
81482	6.05658	4	1	0	49	3	3	5	1	1	2	0	0	0	0	0	1	0	64542.7	66154.4	1	110	116178	93098.6	14.005	644.5	45	1868.5	32.5	2932	1848	105.45	24.85	230.15	6726	28.3	108	76	104	78	102	70			5.6	2	2	1	2
81485	7.64146	4	1	1	51	5	2	3	1	1	1	0	0	1	0	0	0	0	12237.8	13402.9	2	118	36622.8	34484.5	8.955	506	1.5	1947	4	3459	514.5	22.6	44.995	238.75	5926	25.9	118	78	110	74	104	70			6.6	2	2	1	2
81486	-0.751441	2	1	1	74	3	3	5	1	1	1	0	1	0	0	0	1	2	59624.6	60504.3	2	105	54513.5	36006.9	4.755	703.5	538	2593.5	100	3078	2039	107.4	7.235	92.75	8348.5	27.7	130	76	126	78	124	74	120128	100	5.2	2	2	3	1
81489	11.2422	4	1	0	38	5	3	5	1	1	2	0	0	0	0	0	0	0	16870.9	17752.6	2	104	7931.54	5713.8	8.37	942	831.5	6798	824	56414.5	3756.5	206.65	16.36	161.45	68624.5	26.2	110	66	110	78	114	72	37226.6	96	5.3	2	2	1	2
81509	2.75558	3	1	0	42	4	3	4	0	0	1	0	0	0	0	0	1	2	22993.2	23652.3	2	110	22309.2	15194.3	7.795	918	2584	6275.5	135	5290	1069.5	80.85	12.2	161.95	15354	20.2	138	72	138	78	138	72	52292.6	103	5.5	2	2	5	2
81578	1.17432	3	1	1	60	3	3	4	1	2	1	0	1	1	0	0	1	0	109078	111621	2	113	122001	93244.9	8.015	809.5	1864.5	5091.5	51.5	685	1472	35.15	14.51	136.4	9164.5	31.7	142	48	142	44	138	44	221618	130	5.8	2	2	4	1
81581	-2.23806	1	1	1	80	5	3	5	0	1	2	0	1	1	0	0	1	0	13459.8	13929.7	2	106	19647	15523.9	4.485	172	238	946.5	157	1875.5	414.5	87.05	7.14	118.65	3631.5	25	126	44	114	42	124	32	34632.6	156	6.9	2	2	1	1
81585	-2.4756	1	1	0	36	3	3	4	0	1	1	0	0	0	0	0	1	0	15845.8	15969.8	1	109	25345.2	39687.5	7.585	305	517.5	1251.5	4	0	522.5	61.15	5.84	107.5	2295.5	25.5	108	80	106	82	106	76			5.2	2	2	2	2
81590	-2.37564	1	1	0	28	2	1	1	0	2	2	0	0	0	0	1	0	2	38818.9	41360.7	2	112	20811.3	15476.4	5.85	485	523	1463	55	0	580	34.95	8.895	93.75	2621	35.2			110	80	108	76			5.5	2	1	1	2
81595	-1.54696	2	1	1	80	3	3	5	1	2	1	0	1	0	0	0	1	0	24771.1	25655	2	114	32812.5	21673.1	4.33	590.5	9.5	717.5	57	4582	765.5	86.35	8.33	84.4	6131.5	32.3	126	56	116	58	122	60			5.9	2	2	1	1
81601	3.08949	3	1	1	65	4	3	5	0	0	1	0	1	0	0	0	1	1	17116.9	17374.4	2	112	21765.8	35002	7.79	758.5	0.5	449	20.5	12786	959.5	26.65	17.26	195	14215.5	24.2	120	78	124	84	124	84	52367.1	106	5.9	2	2	1	1
81609	-4.32119	1	1	1	54	1	1	2	0	2	2	0	1	1	0	1	1	1	16038	16049.7	1	117	31593.2	40107.1	3.7	207	177	585.5	33	705.5	432	32.1	5.805	74.05	1933	34.5	136	76	128	86	134	88			6.7	2	1	2	1
81610	2.5693	3	1	1	60	1	1	1	0	1	1	1	0	1	0	0	1	0	12197.7	12835.2	1	111	17796.8	28871.9	9.005	566	1054	3046.5	218	13395	1588.5	84.3	11.555	163.1	19302	25.1			126	78	134	72	34473.2	136	6.6	2	2	12	2
81636	7.46181	4	1	1	79	3	3	4	1	0	2	0	1	0	0	1	1	0	48193.2	48904.3	2	104	53451.9	76842	26.71	1032.5	1712	5902.5	49	17843	2107	142.45	16.63	97.7	27613.5	24.8	150	88	150	96			97097.1	97	5.4	2	1	1	1
81701	5.00077	4	1	1	52	3	3	4	0	2	1	0	1	0	0	0	1	0	18429.1	18570	1	107	32611.9	26133.4	14.85	993	1276.5	3605	48.5	1733	1365	59.85	17.6	225	8028	38.4	122	82	132	82	112	88	39880.8	112	5.8	2	2	6	1
81704	4.77583	4	1	0	45	4	3	5	1	1	2	0	0	0	1	0	1	1	22317.5	22263.7	2	114	20090.8	13683.4	10.37	954.5	2686	6156.5	95	1015	1628	143.4	15.41	190.1	11580.5	27	124	70	120	72			49222.6	95	5.5	1	2	3	2
81709	-0.396681	2	1	1	80	3	3	5	1	1	1	0	1	0	0	0	1	2	30889.1	32044.7	2	110	35024.5	50350.9	6.125	480.5	266.5	1757	187.5	2479	1236.5	170.55	7.92	87.15	5926.5	26.9							63623.2	85	5.3	2	2	1	1
81743	13.7885	4	1	1	80	3	1	2	0	1	1	0	1	0	0	0	1	2	22688.1	23189	2	104	25345.3	19371.4	47.49	789	368.5	2001	87.5	14704.5	1291	228.1	34.295	123.65	18452.5	25.4	174	56	150	54	154	56			5.5	2	2	2	1
81781	8.11038	4	1	1	50	1	2	3	0	1	1	0	0	1	0	0	0	0	32512.7	32536.3	1	106	19321	15106.7	17.69	667	126	1581	149	16403	2199	52.1	29.83	220.3	20458	27.8	114	80	106	80	116	78	78076.8	149	7.4	2	2	4	2
81795	-0.227567	2	1	1	50	1	1	1	1	2	1	0	1	0	0	0	0	0	36104.7	36440.8	2	109	71732.5	91063.1	19.745	461.5	370	1144	17.5	457.5	1020.5	20.75	10.62	97.55	3009.5	31.5	120	78	118	78	120	80			5.4	2	2	1	1
81801	-1.25231	2	1	1	53	2	2	3	1	1	1	0	1	0	0	0	1	0	14514.9	14650	2	104	8699.59	6802.05	8.87	328	35	763	15.5	780.5	1099.5	22.4	12.03	126.45	2693.5	27	146	104	156	106	148	104			5.8	2	2	8	2
81820	3.14818	3	1	1	65	4	2	3	0	0	1	0	1	0	0	0	0	2	9993.43	10104.4	2	114	12658.2	20356	12.59	652	716	2281.5	62.5	5368.5	814	92.5	13.925	186.65	9242.5	22.7	122	74	116	74	108	68	30455	95	5.1	2	2	8	1
81833	2.284	3	1	1	72	3	3	5	1	0	1	0	1	0	0	1	0	1	57271.4	58116.4	1	104	63520.6	91316.8	12.08	900.5	331.5	1361	28	2182	1330	74.6	14.465	148.6	5232.5	24.5	128	80	132	72	140	76	114196	90	5.3	2	1	1	1
81845	6.32336	4	1	1	75	3	2	3	0	1	2	0	1	0	0	0	1	0	17787.9	18079.6	2	116	19760.8	28408	17.735	909.5	43	820	105.5	16191	861	220.3	12.89	152.35	18020.5	27.8	116	64	112	62	118	66			5.1	2	2	1	1
81850	-0.646868	2	1	1	67	4	2	3	1	2	2	0	1	1	0	0	1	1	11818.4	12317.2	2	111	13037.2	9567.5	12.865	544	293	2315.5	100	739.5	5219	25.5	10.39	83.6	8667	33	164	96	160	98	160	100			7.7	2	2	1	1
81950	2.78444	3	1	1	52	4	3	4	1	1	2	0	1	0	1	1	1	0	24460.3	24401.3	1	110	22019.8	99902.3	5.465	487	80.5	831	146.5	4404	805.5	307.45	12.685	110.6	6267.5	28.5	102	80	104	76	100	78	53948.6	98	6.1	1	1	1	1
81952	3.18094	3	1	1	56	5	3	5	1	1	1	0	0	1	0	0	1	0	74056.8	74686.2	1	118	59599.9	42157.5	16.035	700	451	1587	151.5	4523.5	1591.5	129.45	17.265	103.95	8304.5	25.2	122	74	114	72	116	78	171142	161	7.2	2	2	2	2
81988	-0.0254844	2	1	1	65	3	1	2	0	2	1	0	1	1	0	0	1	0	146838	150847	2	115	164874	237022	7.13	781	1.5	474.5	5.5	17740	247.5	31.7	9.095	83.85	18469	33.7			90	52	102	56			4.8	2	2	1	1
81995	0.0980034	2	1	1	74	5	3	4	0	0	1	0	1	1	1	1	1	0	22684.2	23476	2	108	34485.3	34906.6	4.88	501	397	3482	1241	435.5	3057.5	71.5	15.735	102.3	8613	20.3					152	36				1	1	1	1
82098	-2.42287	1	1	1	64	1	2	3	0	2	1	0	1	1	0	0	1	1	19352.3	19052.9	2	109	24058	16465.7	10.825	166	190.5	950.5	50.5	4769.5	718.5	37.1	6.655	86.15	6679.5	36.8	128	78	134	68	136	62			8.6	2	2	5	1
82143	4.63278	4	1	1	73	3	3	5	1	0	1	0	1	0	1	1	1	1	53906.4	54701.8	1	105	59788.5	45696.3	29.665	1105.5	42	1385.5	57.5	257.5	2163	112.8	12.245	119.5	3905.5	24.3	154	72	146	76	142	72			6	1	1	1	2
82153	6.34476	4	1	1	53	1	1	1	0	2	1	0	0	1	0	0	0	0	13714.2	15398.5	1	118	10322.8	8071.22	13.88	603	94.5	1480	182.5	13063	1491.5	108.45	19.515	244.35	16311.5	32.6	120	76			124	74	45305.1	145	6.9	2	2	6	2
82167	4.58452	4	1	1	70	3	3	5	1	1	2	0	1	0	0	0	1	0	37916.2	38475.6	2	105	49210	32503.9	12.665	955.5	746.5	3192.5	37.5	4532.5	2375.5	165.8	12.005	183.1	10884.5	26.7	118	64	118	68	118	68			6.3	2	2	1	1
82171	-0.844845	2	1	1	64	3	2	3	0	0	1	0	1	0	0	0	0	0	18603.3	18992.3	1	114	24290.9	16044.5	7.3	813	223	470	21	358	699.5	31.55	10.79	116.2	1771.5	23.9	108	74	110	76	110	76	37318.9	98	5.8	2	2	2	1
82176	3.15769	3	1	1	57	4	3	4	1	2	1	0	1	0	1	1	1	1	26052.9	25990.1	1	115	43412.1	38852.4	22.595	936.5	144	366	449.5	0	679	112.55	12.63	122.9	1638.5	35.8	136	84	136	80	136	70	57461.4	96	6.3	1	1	2	1
82254	8.99648	4	1	1	77	3	3	5	1	1	1	0	0	0	0	0	1	0	73458.6	73171.7	1	116	93585.9	61814.8	29.99	778.5	877	3590	21.5	24392.5	2745.5	251.75	16.915	76.25	31626.5	27.5	124	72	122	68	116	64	145279	88	5.3	2	2	5	2
82316	4.30305	4	1	1	73	1	3	4	0	2	2	0	1	1	0	0	1	2	12296.3	13251.2	1	111	13740.2	9404.01	9.22	982.5	164	1121.5	48	1868.5	2191.5	122.65	20.14	176.35	5393.5	33.2	140	78	152	82	154	76			11.8	2	2	2	1
82351	-3.12526	1	1	1	65	4	1	2	0	0	1	0	1	0	0	0	0	1	7505.6	7822.35	2	110	8279.65	6076.1	2.93	188.5	14	49	38	0	370	59.35	9.31	99.55	471	24.9	160	100	150	104	158	102	23576.8	89	5.2	2	2	4	1
82402	9.68617	4	1	1	65	5	3	5	1	0	1	0	0	1	0	0	1	3	14171.5	14981	2	106	15663	129351	22.525	695	832.5	3300.5	146	22410.5	2035.5	126.05	19.4	261.95	28725	24.8	120	78	126	76	118	76			7	2	2	4	2
82403	-2.16492	1	1	1	80	3	3	5	1	0	2	0	1	0	0	0	1	2	30451.4	31590.6	1	109	34528.2	26389.9	6.67	646	12.5	414	26	0.5	716	79.55	9.265	53.1	1169	22.3	182	92	184	96	188	96			5.4	2	2	2	1
82409	4.48786	4	1	1	63	3	3	5	0	1	1	0	0	0	1	1	1	0	27993.6	29351.1	2	111	32080.4	46118.6	15.515	932	44.5	510.5	79.5	4902.5	1097	67.3	17.92	199.45	6634	29.2	118	68	122	60	122	74			5.4	1	1	6	2
82414	3.20778	3	1	1	68	4	1	2	1	1	1	0	1	1	0	1	0	0	7505.6	7822.35	2	110	8279.65	6076.1	5.96	410	47	2518.5	259.5	14835.5	636.5	61.4	16.84	208.5	18297	28.6	164	86	166	94	176	96	0			2	1	4	1
82461	1.31568	3	1	0	47	3	2	3	0	2	1	0	1	1	1	1	0	0	21547.2	23086	1	115	40542.7	32488.7	11.405	488.5	10.5	625	28.5	4218	821	24.3	13.245	194.2	5703	30.7	140	84	140	80	142	78	67923.1	158	8.8	1	1	1	2
82615	-3.22122	1	1	1	57	4	3	4	1	2	2	0	0	1	1	0	1	1	23383	23581.6	1	106	13387.3	60737.4	3.93	402.5	4	177.5	15	1139.5	299	18.4	8.845	91.05	1635	34.1	126	84	128	74	124	76			11.4	1	2	1	2
82675	5.05029	4	1	1	71	3	3	4	0	0	1	0	0	0	1	0	1	2	57214.8	57086.5	1	109	62394.9	89698.5	9.735	1382	1095.5	7595	14	4662	8459	60.25	15.015	167.35	21825.5	23.2	104	52	108	58	108	54	113342	102	5	1	2	1	2
82741	-3.10013	1	1	1	70	3	2	3	0	2	2	0	1	1	0	0	1	1	19987.4	19926.4	2	112	21779.4	16646	2.155	273	12.5	128	20.5	0	144.5	78.35	8.7	90.15	305.5	41.6	90	60	98	60	90	60	0	115	6.2	2	2	1	1
82749	-0.238309	2	1	1	64	3	3	4	1	2	2	0	1	0	0	1	1	0	76045.2	77635.4	2	108	84854.7	121987	17.185	437	35	163	4.5	515	360.5	37.75	8.91	133.75	1078	50.7	140	84	134	90	136	94	154141	114	5.4	2	1	3	1
82775	1.16066	3	1	1	57	2	3	4	0	1	1	0	1	0	1	0	1	0	24512.9	24705.6	2	113	16562.1	12949.6	8.69	453.5	536	923	8	13692	485.5	31.95	12.195	157.25	15644.5	27.2	186	68	176	62	180	66	56553.4	117	6.2	1	2	4	2
82845	9.57053	4	1	1	64	5	3	5	1	0	2	0	0	0	0	0	1	0	15586.9	16547	2	118	24306.9	34186.9	14.87	296.5	143	1799.5	206	64705	760.5	115.3	19.265	141.9	67614	19.5	140	80	134	86	130	80			6	2	2	1	2
82849	-1.45051	2	1	1	80	3	2	3	1	1	1	0	1	0	0	0	1	3	22726.4	23978.2	1	108	21604.1	14269.8	4.4	474.5	792	2631	72.5	10040.5	1026	62.6	9.295	61.35	14562	25.8	118	56	112	52	104	52	47607.6	105	6	2	2	3	1
82854	-0.54132	2	1	1	68	1	1	2	0	2	1	0	1	0	0	0	1	0	11140.7	11180	1	109	7788.48	5330.57	8.925	871.5	25	426	48.5	6376.5	836	35	7.92	104.25	7712	31.9	130	76	118	70	130	70	27716.9	121	5.9	2	2	2	1
82881	-0.0606074	2	1	1	70	3	3	5	1	1	2	0	0	0	0	0	1	0	56876.1	57715.2	1	104	52000.6	34347.1	8.06	398	209	918.5	37.5	5168	1324	66.5	14.135	106.25	7657	26.1	140	82	136	88	138	82	114591	92	5.2	2	2	2	2
82886	-1.84625	1	1	1	80	3	3	4	0	2	2	0	1	1	0	0	0	1	31557.2	32737.8	2	110	35782	27348.2	10.75	320.5	116	664	115	5722	268.5	90.85	6.32	62.55	6885.5	30	184	62	182	70	190	56	0	139	7.1	2	2	1	1
82906	-1.34624	2	1	1	72	3	1	1	0	0	1	0	0	0	0	0	1	1	66938.7	68036.3	1	113	74363	56835.6	9.93	972	29	372.5	39.5	314.5	336.5	41.25	5.175	103.25	1092	19.8	102	60	108	64	110	62	135083	83	5.2	2	2	3	2
82931	-3.13691	1	1	1	70	2	1	2	0	1	1	0	1	0	0	0	1	1	14875.5	16030.7	1	108	20241.9	13853.9	3.875	184.5	81.5	494.5	74	1458	280	67.85	8.955	78.5	2388	28.9			154	90	158	84			5.5	2	2	3	1
82959	-4.09015	1	1	1	55	4	1	2	0	0	1	0	1	0	1	0	0	2	26052.9	28601	1	115	47773.2	42755.5	6.575	238	50	328	11	1436	273	19.45	5.26	74.9	2098	21.8	126	70	136	72	126	62	75117.1	89	5.4	1	2	5	1
82964	-3.55158	1	1	1	60	4	2	3	0	2	2	0	1	0	0	0	1	1	10548.6	10665.7	2	114	8481.02	26313.8	4.335	462.5	20.5	141	3	664	225	26.8	8.56	64	1053.5	32.4	146	70	140	72	138	70			6	2	2	2	1
82969	-1.77223	1	1	1	54	1	2	3	0	2	1	0	1	0	0	1	0	0	25457.3	25694.2	1	108	50578.3	45460.1	4.055	274.5	18.5	438.5	8	3949.5	653.5	12.35	14.61	109.85	5068	41.7	144	82	140	78	142	68			5.4	2	1	3	1
82998	-0.533987	2	1	1	61	4	1	2	0	2	1	0	1	0	0	0	1	0	9380.75	9462.61	2	114	7524.34	5521.8	8.27	338.5	44.5	523	14.5	3413.5	724	68.7	9.215	148.8	4719.5	30.7	136	74	134	74	130	72	28520.7	117	6.1	2	2	3	1
83002	1.64297	3	1	1	50	1	3	4	1	1	2	0	1	0	0	0	1	0	25643	26961.1	1	111	18074.2	14131.9	12.16	150	70	1354.5	257	9500	1738	302.65	7.015	57.75	12919.5	28.5	102	54	98	58	98	58			5.4	2	2	1	1
83005	1.83412	3	1	1	72	3	3	5	1	2	1	0	1	0	0	1	1	0	44404.5	44269.2	2	104	48385.7	36981.2	11.19	765.5	1577.5	4249	32	649	569.5	58.1	11.52	176.15	7077	31.3	120	54	118	54	114	52	87894.3	109	5.6	2	1	1	1
83007	0.845793	3	1	1	66	1	1	1	0	1	2	0	0	0	0	0	1	0	12352.5	12777.4	1	109	17716.7	14418.1	5.575	383.5	63.5	967	189	5639.5	1119.5	259.2	7.645	93.15	7978.5	29.3	122	80	124	86	124	86			5.7	2	2	2	2
83052	-4.91213	1	1	1	76	4	3	4	1	1	1	0	1	0	0	0	0	2	12971	13351	2	105	14131.5	10370.6	1.83	83	3	9	9.5	0	426.5	91.35	4.065	52.55	448	28.1	148	84	140	84	144	78	40240.4	100	4.7	2	2	4	1
83114	1.66568	3	1	1	69	3	1	2	1	1	1	0	1	0	0	0	0	1	69960.3	70236.1	2	104	89831.4	59334.9	13.22	782.5	28.5	331.5	21.5	2073.5	588.5	50.2	16.645	130.4	3043.5	28.8	148	74	136	72	142	68	138011	111	5.8	2	2	1	2
83138	1.78888	3	1	1	54	4	3	4	1	2	1	0	1	1	1	1	1	0	36130.8	37166.5	2	111	33539.2	22842.8	11.025	648	41.5	319	91.5	893	1490.5	84.65	13.31	175.95	2835.5	30.7	120	82	116	84	114	88	91742.9	162	6.9	1	1	2	1
83148	6.8712	4	1	1	54	4	1	2	0	0	1	0	1	0	1	1	0	0	25896	26638.3	2	105	25125.7	17112.6	16.46	912	129	1217	356	3135.5	3787.5	184.1	19.715	205.65	8625	22.9	114	76	110	74	108	76	60947.3	91	5.2	1	1	2	1
83183	-5.50507	1	1	1	76	1	1	2	0	2	1	0	0	1	0	1	0	3	11140.7	11014.7	1	109	13908.2	9519.01	2.98	116	1	21	6.5	539.5	298.5	0.65	4.745	66.65	866.5	32.3	126	56	128	58	130	56			7.9	2	1	4	2
83202	-2.35209	1	1	1	73	3	3	5	1	2	1	0	1	0	0	0	1	0	74432.2	75530.3	1	105	82553.9	63095.9	6.14	342	2.5	1102.5	20.5	5860.5	868	87.3	6.06	67.35	7854	33.1	114	78	108	72	132	84			5.7	2	2	2	1
83239	0.49413	2	1	1	80	2	2	3	1	1	1	0	1	1	0	0	1	0	8033.88	7909.6	2	117	10967.2	17792.1	6.695	794	1125.5	3208.5	246.5	1763.5	2148.5	95.9	11.12	104.1	8492.5	26.9	146	84	152	94	154	88			6.5	2	2	3	1
83262	0.444653	2	1	1	80	3	3	5	1	1	2	0	1	0	1	1	1	2	26870.7	27760.6	1	108	35505.5	23451.9	6.925	887	53	434.5	48.5	2	544.5	49.3	11.435	163.25	1082.5	25.2	138	68	124	62	136	66			5.3	1	1	1	1
83277	2.82696	3	1	1	51	4	1	2	0	0	1	0	1	0	0	0	1	0	25896	26710.1	2	105	44614.7	39928.8	8.22	599	68.5	1023	116.5	2593	4187	145.95	12.42	190.65	7988	22.7	126	88	130	90	126	88	59053.3	108	5.1	2	2	10	1
83320	-1.18709	2	1	1	63	1	1	1	0	2	1	0	1	0	0	0	1	2	12117.6	12061.4	2	107	16724	27131.4	5.095	173	56.5	1685	28.5	3780	406	103.15	12.855	89.35	5956	31.2	142	68	150	66	142	66			5.1	2	2	10	2
83323	15.5688	4	1	1	68	4	2	3	0	2	1	0	1	0	0	1	1	0	8513.67	8595.2	1	104	10767.6	8244.43	7.77	5080	1570.5	26750.5	81.5	11810	1368.5	184.2	18.84	82.8	41581	30.6			196	88	186	82	20120.6	101	6.4	2	1	6	1
83375	6.86653	4	1	1	70	2	3	5	1	2	1	0	1	0	0	0	0	2	10831.2	11008	1	118	15263.3	24761.8	10.745	1275	1354	10028	262.5	7669	15216.5	203.55	12.175	116.15	34530	30.4			118	86	122	82			6	2	2	1	1
83381	2.6765	3	1	1	59	5	2	3	0	2	1	1	1	1	0	1	1	0	20045.8	21549.4	1	114	13169.1	9315.06	8.7	617.5	1088.5	2993	81	2844	1143	70.05	17.62	182	8149.5	36.6	128	58	122	58	126	56			9.6	2	1	12	1
83438	-0.645011	2	1	1	57	4	3	5	1	1	2	0	1	0	0	1	1	0	22962.3	23157.3	2	108	21842.4	14876.4	7.22	438.5	79	1958.5	44	8717.5	2773.5	37.4	9.33	110.45	13572.5	28.3	124	66	114	64	124	64	51198.4	99	6.1	2	1	2	1
83526	-2.66989	1	1	1	58	1	2	3	0	2	2	0	0	0	0	0	1	0	25877.9	27208	1	109	16156.9	12632.8	4.905	612	54	505.5	146	5013.5	2304.5	34.4	7.94	49.65	8023.5	37.8	140	80	132	84	128	86			5.4	2	2	1	2
83533	8.92564	4	1	1	63	4	2	3	1	1	1	0	1	1	0	1	1	3	10238.1	10336.2	2	116	10940.4	8028.73	18.025	1422	162.5	11183	84.5	2932	18263.5	101.2	13.015	231.6	32625.5	28.4	124	70	122	72	120	80	26174.3	191	8.7	2	1	1	1
83535	7.10699	4	1	1	69	4	3	4	0	2	1	0	1	0	0	0	1	1	9294.48	9434.3	2	105	11818.8	19006	8.655	1351.5	4742.5	7150.5	20	1822	481.5	73.7	18.08	291.35	14216.5	31.7	144	92	146	94	136	82			5.5	2	2	4	1
83543	-3.48127	1	1	1	71	4	2	3	0	0	1	0	1	0	0	1	1	0	12241.2	12686.6	1	114	15893.1	12168.9	4.925	743	976	2310	44.5	4	743	3.65	4.675	68.85	4077.5	22.7	130	70	130	68	134	64	29698.1	105	6.2	2	1	3	1
83544	10.4572	4	1	1	68	1	2	3	0	1	1	0	1	1	1	0	1	2	5904.1	6107.17	2	118	4254.53	30732.7	33.16	1764	26.5	460	5.5	2574	532.5	106.55	25.98	201.15	3598.5	29.6	134	48	122	52	132	64	15198.4	125	5.7	1	2	2	1
83546	-0.575511	2	1	1	59	3	3	5	1	1	2	0	1	0	0	1	0	0	97841.6	106302	1	112	77894.5	55098	11.54	894	2622	6980.5	9.5	208	3582	37.5	6.145	62.9	13402	26.4	136	90	128	92	138	90			4.9	2	1	4	2
83553	4.12101	4	1	1	71	5	3	4	1	2	1	0	1	0	1	1	1	1	46988.5	46190.1	1	116	48167.6	31815.3	8.795	778	80	1976.5	78	0	3784	261.1	13.51	151.75	5918.5	36.1					126	72	91708.3	114	5.7	1	1	3	1
83567	-4.49202	1	1	1	68	4	1	2	1	0	1	0	1	0	0	0	1	2	10309.6	10680.5	2	116	8492.78	6232.51	2.11	133.5	17.5	185	62	1919	2074.5	19.35	8.16	58.45	4258	23.6	128	76	126	76	122	72			5.8	2	2	2	1
83569	-3.03404	1	1	1	53	3	2	3	0	1	1	0	0	0	1	1	0	0	35337.4	35591.9	1	113	26080.6	96761.8	3.245	196	13.5	195	6.5	1429.5	266.5	53.2	11.09	80.35	1911	27.6	136	72	132	74	136	70			5.3	1	1	2	2
83590	-2.93235	1	1	1	77	4	2	3	1	2	2	0	1	0	0	1	1	1	9587.72	10078.5	1	112	12625.8	20303.8	4.795	470.5	357.5	1016.5	26.5	1662	295.5	30	8.425	77.85	3358	36	150	78	158	80	156	76			5.9	2	1	1	1
83592	0.0326555	2	1	1	58	3	3	4	1	1	2	0	1	0	1	1	1	0	87459.6	88089.4	2	104	154699	225559	6.17	513.5	94	894.5	3.5	12964.5	647.5	12.8	11.555	136.25	14604	29	126	82	130	80	122	84			5.5	1	1	1	1
83612	5.65174	4	1	1	72	3	3	5	1	2	1	0	1	0	0	0	1	0	59624.6	59490.8	2	105	62037.7	40976.8	8.49	698.5	1.5	1004	26.5	29679	625	27.15	26.03	148	31336	30.5	128	80	126	78	128	80	116897	114	5.3	2	2	3	1
83638	7.85366	4	1	1	80	3	3	5	1	0	1	0	1	0	0	0	1	1	22208.5	24769.5	2	105	31679.9	20925	8.955	1038.5	784.5	2782.5	97.5	31266.5	1896	279.1	15.665	105.6	36827	24.2	116	66	112	70	114	70	49178.6	116	6.1	2	2	1	1
83684	-0.685841	2	1	1	80	3	3	5	1	1	2	0	1	0	0	0	1	0	19302.5	19728.7	2	105	21563.3	16480.8	6.645	386	112.5	702.5	29.5	10542	506	86.3	8.135	103.75	11892.5	28.8	134	78	134	72	136	74			6.1	2	2	2	1
83703	-3.59471	1	1	0	22	1	1	2	0	2	1	1	0	0	1	0	0	0	40362	42187.1	1	106	45031.9	33488.1	2.715	133	38.5	322.5	75.5	875	560.5	93.75	6.255	78.65	1872	35.2	128	64	128	66	130	64			4.9	1	2	12	2
83708	-0.0366516	2	1	1	64	3	2	3	1	2	2	0	1	1	0	0	1	0	100202	102106	1	112	111601	85296.9	2.72	1149.5	4.5	157	21.5	0	524.5	22.1	14.9	129.05	707.5	49.4	94	74	104	76	92	68	253862	144	8.9	2	2	2	1
83712	0.178381	2	1	1	61	3	1	2	1	2	2	0	1	0	0	0	1	1	38081.3	38231.5	2	115	34446	22752.1	7.025	896	13	198	7	559	382.5	20.9	14.575	137.85	1159.5	30	124	70	124	78	128	74	75906.7	93	6.3	2	2	1	1
83732	1.48809	3	1	1	62	3	3	5	1	1	1	0	0	1	0	1	0	0	134671	135630	1	125	92670.7	69945.9	9.605	651.5	213.5	3297	162	1460.5	4797	87.55	11.91	140.7	9930	27.8	128	70	124	64	116	62			7	2	1	1	2
83733	-1.61937	1	1	1	53	3	2	3	0	2	1	0	1	0	0	0	1	0	24328.6	25282.4	1	125	16454.1	13190.3	11.005	374.5	274.5	805	64	1582.5	1206	29.05	7.06	121.7	3932	30.8	146	88	140	88	134	82	54722.3	101	5.5	2	2	6	2
83789	11.8626	4	1	1	66	3	3	5	1	2	2	0	1	0	0	1	1	1	181684	181461	1	132	123986	93582	17.075	1651	4397.5	11341	324.5	47630	2936	86.25	17.555	138.9	66629	34	160	0	162	48	168	44	331748	113	6.1	2	1	1	1
83820	-0.112382	2	1	1	70	3	3	5	1	1	1	0	1	0	0	1	1	0	56259.4	57057.1	2	132	26200.1	19775.3	12.3	618.5	577	2435	45.5	378	1450	21	10.945	127.35	4885.5	27	144	54	144	58	142	52	104312	94	4.8	2	1	2	2
83843	0.41165	2	1	1	80	3	3	4	1	0	1	0	1	0	0	0	0	0	17184.3	18517.5	1	128	27955.1	28219.1	6.89	750	154.5	1518.5	15.5	785.5	2529	106	10.715	119.8	5003	24.2	196	100	194	102	164	98			5	2	2	1	1
83886	-2.79061	1	1	1	74	3	3	5	1	1	1	0	1	1	0	0	0	0	18954.7	18906.1	2	123	28541.9	34552.9	7.325	275.5	4.5	397.5	4.5	1243.5	811.5	47.6	8.95	75.4	2461.5	27.2	142	60	140	64	146	58	41122.7	123	5.7	2	2	5	1
83889	3.38829	3	1	0	26	3	3	5	1	0	1	0	0	0	0	0	0	1	160380	170718	1	132	322219	354887	25.38	726.5	37.5	559.5	8.5	4766.5	326	57.5	10.825	171.7	5698	24.3	124	72	126	74	126	68			5.1	2	2	3	2
83894	-0.268519	2	1	1	60	4	2	3	0	0	1	0	1	0	0	1	0	3	11029.7	14849.6	2	133	10667.7	8044.22	6.97	266	935.5	2324.5	219.5	829.5	923.5	255.8	5.09	80.1	5232.5	19.7	166	100	176	92	178	84	42005.3	99	5.3	2	1	5	2
83898	1.29588	3	1	1	55	3	3	4	1	1	1	0	0	0	1	1	1	0	186466	197998	2	127	374667	401685	7.95	429	50.5	578	60.5	8208	961.5	17.05	17.085	170.05	9858.5	25	104	56	110	54	108	62	453114	109	5.8	1	1	5	2
83908	-2.39363	1	1	1	51	4	2	3	0	0	2	0	0	0	0	0	0	0	23184.5	22813	2	120	45387.4	48614.7	3.905	477.5	501	1127.5	9	1462	549.5	12.45	10.03	107.75	3649	24.7	110	70	114	68	110	66	50577.1	102	5.9	2	2	1	2
83913	3.74448	4	1	0	43	5	1	1	0	0	2	0	1	1	0	0	0	0	11657.6	11939.1	2	120	9093.76	7394.22	8.475	1004.5	3079.5	9606	117.5	15729.5	4393	167.75	7.235	81.85	32925.5	24.6	104	66	104	70	112	78			6.8	2	2	1	1
83926	-1.26905	2	1	1	66	3	3	4	1	1	1	0	1	1	1	1	1	0	114109	113024	2	126	170628	206562	5.775	812	1028.5	2472	104.5	1786	753.5	20.5	10.325	92.7	6144.5	26.8	126	62	124	54	118	60			7.3	1	1	5	1
83931	-4.7876	1	1	0	37	2	1	2	1	1	1	0	0	0	0	0	0	0	29104.3	30255.6	2	125	28001.3	24799.5	2.255	192	52	219	5	4	281	5.25	5.56	91.85	561	26	108	66	112	66	108	54	0	98	5.6	2	2	2	2
83941	5.68383	4	1	1	71	2	2	3	0	0	1	0	1	1	1	1	1	2	7167.01	7124.58	1	124	3544.42	10551.9	6.8	1689	19	17170	17	2968	5989.5	88.55	16.365	129.75	26163.5	24.8	134	66	134	66	130	64			11.2	1	1	2	1
83954	3.12866	3	1	1	53	3	2	3	1	1	1	0	1	0	1	1	1	0	115547	120077	2	123	78147.5	62646.2	12.86	503	164	1084	146.5	5803.5	704	182.2	14.86	133.35	7902	25.9	156	82	146	82	146	82	243644	110	5.8	1	1	2	1
83995	-2.63798	1	1	0	43	4	3	4	1	2	2	0	1	0	1	1	0	0	23983.8	24624.1	2	129	22172.8	17757.9	4.885	353	21	407.5	31.5	4124	751	20.35	7.055	114.4	5335	43.2	154	80	150	86	152	88	54489.1	112	6.4	1	1	3	2
84014	13.548	4	1	1	53	5	3	5	1	1	2	0	0	0	0	0	0	0	15173.6	15162.9	2	128	11549.3	34441.3	8.425	1075.5	291	11605	1044	47404	13180.5	350.8	13.7	159	73524.5	25.1	126	68	124	66	122	64			5.7	2	2	1	2
84042	-2.55306	1	1	1	75	3	1	2	0	0	1	0	0	0	0	0	0	2	12148	12320.3	1	131	18599.5	18775.1	4.47	253	9.5	600.5	61.5	9122	657.5	25.2	8.89	82.45	10451	19.3	128	52	116	0	122	42	23894.9	101	5.4	2	2	6	2
84101	-2.29728	1	1	1	80	3	3	5	1	2	1	0	1	0	0	1	1	0	42539.1	45839.2	2	127	69201.8	69855.1	7.77	553	889	2199.5	24.5	1516	918.5	40	7.05	73.15	5547.5	34.6	114	56	116	48	110	46	89056.3	106	5.9	2	1	2	1
84119	-4.96909	1	1	1	52	5	1	2	0	1	2	0	1	1	0	0	1	0	20048.8	25530.9	2	122	28935.7	23527.9	3.335	174	154	495	33.5	1396.5	234.5	16.35	5.91	54.75	2313.5	27.2	178	112	186	112			54406	167	8.4	2	2	1	1
84201	-2.3489	1	1	1	78	3	1	1	0	0	1	0	0	0	0	0	1	3	15694.4	15916.9	1	130	7308.89	5516.6	9.045	346.5	787.5	1818	40.5	1	785	25.15	9.395	84.5	3432	23.7	134	58	134	60	134	60	27384.4	111	5.4	2	2	2	2
84218	-3.40608	1	1	1	56	3	3	4	1	0	1	0	1	0	0	0	1	0	89929.7	93455.7	1	123	80038.4	235318	2.31	432.5	670	1669	69	520	557	29.9	9.22	67.4	3485	23.6	134	68	128	74	124	72	213872	102	5.1	2	2	4	1
84219	6.04858	4	1	0	31	3	1	2	0	2	2	0	1	0	1	1	0	0	139038	143340	1	130	93048.6	281038	15.525	610.5	176	1154	55.5	17048.5	1435.5	112.4	17.635	210.35	19869.5	48.9	154	86	170	86	168	80	415520	110	5.1	1	1	1	1
84236	2.90171	3	1	1	75	5	2	3	0	0	1	0	1	0	0	0	0	1	15185.8	17078.7	1	126	12269.1	9251.75	11.16	1633.5	158.5	9481	12.5	1014	1272	159.1	6.72	80.2	11938	24.7	124	60	126	56	120	56				2	2	1	1
84239	-0.653777	2	1	1	74	3	3	5	1	1	2	0	0	1	0	1	1	1	90450.7	95771.5	1	126	43977.3	33193.2	8.015	603.5	24	864	57.5	0	1733.5	82.3	12.365	86.75	2679	26.9	98	64	100	68	98	64	208312	134	6.2	2	1	1	2
84256	-2.99375	1	1	1	63	3	1	2	1	0	1	0	1	0	0	0	1	0	28343.9	28074.3	2	126	19182.2	14478.3	2.82	38.5	15.5	315	11	11609	217	13.1	9.325	90.15	12167.5	19.9	116	56	114	54	108	58	54542.8	82	5	2	2	1	1
84299	0.32194	2	1	1	51	3	3	4	1	2	1	0	1	0	1	0	0	0	159060	172439	2	130	147682	118388	8.48	497.5	41	503.5	131.5	2909	973	42.45	16.03	129.5	4558	35	144	90	160	98	148	92	372528	106	5.3	1	2	8	2
84377	-4.58521	1	1	1	70	4	2	3	0	0	1	0	0	0	1	0	1	2	10588.6	15020.7	2	133	23841.9	24044.4	2.015	125.5	382	886	42.5	0	1057	8.6	5.43	100	2367.5	24.4	134	86	138	78	132	80	36242.5	122	6.2	1	2	4	2
84380	26.7461	4	1	0	35	3	3	4	0	2	1	1	1	0	0	0	1	0	29909.7	30531.7	1	121	57626.6	63469	77.055	1058.5	11	2662	120	61344	1509	290.8	25.375	321.45	65646	41.6	154	98	150	100	148	100			6.3	2	2	15	1
84423	-1.91184	1	1	1	59	3	3	4	0	1	1	0	1	0	0	1	1	0	33747.7	36586.8	1	122	21058.2	16881.1	3.58	368.5	3	219	22	2940	423.5	13.25	11.685	131.35	3607.5	26.9	156	100	156	84	160	84			5.4	2	1	5	1
84424	3.52082	3	1	1	69	3	3	5	1	2	2	0	1	1	0	0	1	3	34874.3	35122.4	1	125	53023.1	64189.8	10.645	576.5	419.5	1874.5	4	2808	1216.5	199	17.38	134.95	6322.5	33.5	142	74	150	82	162	78	83804.3	429	11.2	2	2	1	1
84427	0.898742	3	1	1	64	4	2	3	1	0	1	0	0	0	0	0	1	0	12149.8	11802	2	121	6442.8	17818.2	7.545	294	135	1629.5	65	8876.5	660	58	15.925	139.65	11366	22.7	118	58	122	60	116	60			5.7	2	2	1	2
84447	3.72511	4	1	1	77	3	3	5	1	1	1	0	1	0	0	1	0	1	61694.8	61536.7	2	126	92899.7	93776.8	5.22	2891	23.5	212.5	25.5	1684.5	797.5	52.75	9.445	132.8	2743.5	29.6	150	68	146	70	144	72			5	2	1	2	1
84463	-2.01592	1	1	1	59	5	3	5	1	1	1	0	1	0	1	1	1	2	16707.3	17505.4	2	122	43836.2	57169.3	6.875	543.5	759	4144.5	25.5	656	740	48.7	6.455	90.45	6325	28.8	138	88	124	92	138	78			6	1	1	1	1
84488	-4.54446	1	1	1	54	3	2	3	0	1	2	0	0	0	0	0	1	0	45984.4	49205.9	1	126	93111.2	99825.7	7.31	194	50.5	562	37	2964	306	28.2	3.91	46.5	3919.5	25.4	116	82	114	84	124	82			5.5	2	2	1	2
84496	4.78106	4	1	1	51	1	1	1	0	2	2	0	0	0	1	0	1	2	24078.7	24457.3	1	122	15251	13148.2	11.34	1127.5	104.5	1104	107.5	9045.5	1688.5	125.5	15	178.3	12050	32.7	104	72	106	70	110	74			6	1	2	3	2
84564	-4.30016	1	1	1	74	2	1	1	0	2	2	0	1	1	0	0	1	1	7526.93	7482.38	1	123	12238.1	13285.6	1.635	155	1.5	90.5	2.5	904.5	285.5	1.6	5.97	120.7	1284.5	32.5	140	94	132	74	128	78			8.2	2	2	3	1
84568	-1.75379	1	1	1	72	3	3	5	1	1	1	0	0	0	0	0	1	0	70839.1	70657.6	1	123	106669	129134	7.87	378.5	43	1542	13	2027.5	431	51.55	7.945	111.85	4056.5	27.9	126	58	124	56	124	58			5.9	2	2	1	2
84575	-1.69889	1	1	1	61	4	3	5	0	2	1	0	1	1	0	0	1	0	15613.1	15515	2	130	24626.4	29784.8	5.255	316.5	414	1454.5	90	2339.5	829.5	104.4	10.54	71.4	5127.5	38.8	168	60	170	58	166	64	33746.7	110	7.3	2	2	3	1
84582	-3.065	1	1	1	66	4	3	4	0	2	1	0	1	1	0	1	0	2	14327.3	14237.3	2	130	6873.68	5183.25	5.105	297	35	551.5	209	0	1723	82.4	6.84	69.5	2518.5	37.6	136	38	132	0	126	28	30967.5	194	7.5	2	1	1	1
84606	-4.41278	1	1	1	63	3	2	3	0	2	1	0	1	1	0	0	1	0	42172.7	41771.6	1	126	28541	21542.2	5.385	100	67	281.5	3.5	518	412.5	8.75	5.88	88.7	1282.5	34	104	68	106	66	110	64			5.5	2	2	2	1
84608	3.80605	4	1	1	70	2	3	5	1	2	1	0	0	0	1	1	1	0	13915.8	14028.7	2	127	6979.17	20777.2	12.65	645	48	943.5	41.5	18183.5	1206.5	107.05	12.3	161.95	20423	44.4	140	66	134	68	130	74	33212.8	110	6	1	1	2	2
84649	5.90766	4	1	1	80	3	3	5	1	2	1	0	1	1	0	0	1	2	43306	46665.6	1	121	70449.3	85286	20.545	1356.5	15	351	46	0.5	1239	151.45	20.885	128.4	1651.5	40.3	128	64	126	62	122	56	0			2	2	3	1
84715	-2.47399	1	1	1	60	3	2	3	0	0	1	0	0	0	0	0	0	1	41980.5	41581.2	1	122	28410.9	21444	4.745	386	23.5	210	14	1576.5	616.5	12.5	11.005	105.05	2440.5	23.5	104	64	104	60	114	72	0			2	2	3	2
84717	-1.6512	1	1	1	50	4	1	2	0	0	1	0	0	0	0	1	0	0	22476.2	22116	1	126	44000.8	56521.4	5.15	422.5	24	349	20	3520	736	40.85	7.265	143.45	4649	22.9	136	68	134	66	138	66	51917.9	97	5.7	2	1	4	2
84752	0.1959	2	1	1	62	3	2	3	1	2	1	0	0	0	0	0	0	2	105839	104832	1	131	54430.9	41083.3	8.02	1178.5	3108.5	7543	229.5	37.5	3117	42.6	8.34	69.6	14035.5	31.9	120	76	126	78	128	80	214265	109	5.7	2	2	1	2
84776	6.10119	4	1	0	47	4	3	4	0	0	1	0	0	1	1	1	0	0	16792.2	16743.4	1	123	10132.3	8114.85	16.105	659.5	24.5	1098	36	27134	773.5	98.4	13.43	200.8	29066	23.4	124	76	128	66	124	70	35679.9	21	8.4	1	1	2	2
84785	-4.22967	1	1	1	66	3	3	4	1	1	1	0	1	1	1	1	1	1	25229.2	25408.7	1	131	38358.6	46437	7.78	145.5	3.5	156.5	27	2541.5	745.5	11.95	4.825	70.6	3474	28.2	166	98	164	100	170	98			6.5	1	1	3	2
84803	5.81593	4	1	0	44	3	3	4	0	0	1	0	1	0	1	1	1	0	53057.4	59605.5	1	127	34307.1	27501.9	14.22	831.5	1476	4376	89.5	3566	2604	68.8	19.055	246.35	12111.5	21.7	128	78	126	82	122	76			5.4	1	1	4	1
84817	0.330389	2	1	1	75	1	3	5	1	1	1	0	0	0	1	1	0	0	11138.9	11258.8	1	127	6333.4	5140.96	5.915	591	49.5	416	39.5	1510	2009	81.45	13.01	142.05	4024	26.5	130	56	138	44	118	56	26655.1	98	5.4	1	1	2	2
84842	-1.12846	2	1	1	50	1	2	3	0	2	1	0	0	0	0	0	0	1	27245.5	27674	1	132	19512.8	16822.3	5.645	328.5	855.5	3034	197.5	17575.5	452	60.3	6.945	65.8	22114.5	31	106	68	108	66	100	68	62188.8	110	6	2	2	10	2
84906	4.93273	4	1	1	53	3	3	4	0	1	1	0	0	0	1	1	0	0	47307.9	48515.7	2	130	41550.4	33308.5	6.805	1355	30.5	1227.5	5.5	3961	1095.5	77.8	17.5	238.7	6320	26	116	68	114	66	116	66			5.9	1	1	3	2
84967	0.476967	2	1	1	76	3	3	4	1	2	1	0	1	0	1	1	1	1	66157.9	67096	1	125	45844.3	34602.3	8.43	432	422	2341	47	1830.5	1260.5	131.55	11.425	116.4	5901	33.3	126	68	122	66	120	66	122665	112	5.5	1	1	2	1
84992	-0.373083	2	1	1	68	4	2	3	1	2	1	0	1	0	1	0	0	0	13734.3	13565	1	130	21531.3	26041.3	7.15	741.5	18.5	146.5	40.5	904.5	986	9.75	12.6	146.75	2096	30.3	168	102	172	104	178	106			4.8	1	2	5	2
85014	-5.78896	1	1	0	42	4	2	3	1	2	2	0	1	0	1	1	1	0	23522	23145.1	2	131	14006.3	11217.5	2.15	206	301.5	801	3.5	4.5	321	3.1	3.28	56.9	1431.5	43.4	124	62	122	62	122	66			4.5	1	1	1	1
85017	5.36581	4	1	1	76	4	3	5	1	2	1	0	1	0	0	0	1	1	11777.9	12331.9	2	119	19574	23674.1	10.31	1516	28	7977.5	56	1245.5	667.5	108.6	15.96	188.7	9974.5	31	130	54	130	54	134	52				2	2	2	1
85037	2.08332	3	1	1	60	1	2	3	1	2	1	0	1	0	0	0	0	0	8261.76	8113.69	1	123	13270.6	17277.4	7.065	853.5	170	730	46.5	4899.5	340.5	55.3	18.725	148.4	6186.5	36.8	140	80	138	82	134	82			5.7	2	2	4	1
85049	3.58125	3	1	1	52	4	3	4	1	2	1	0	0	0	1	1	0	1	17335.4	17285.1	1	127	11827.6	9472.55	16.93	859.5	816	3986.5	92.5	3740	3052.5	58.55	12.715	176.45	11687.5	38.5	132	72	134	80	134	68	40517.8	97	4.8	1	1	2	2
85077	11.4754	4	1	1	70	1	1	2	0	2	1	0	1	0	0	0	0	2	9071.99	10500.4	1	128	17174.3	18644.3	19.8	1098.5	571.5	4251.5	833.5	15629	2263	351.9	18.195	207.55	23548.5	32.3	148	66	146	66	142	64				2	2	6	2
85120	3.19349	3	1	1	65	3	1	2	0	1	1	0	0	0	0	0	0	0	125498	172286	1	133	260094	314870	16.015	392	50	1984.5	44	2408.5	3357	55.6	24.2	129.25	7844	28.5	114	76	114	72	114	76	333656	107	5.2	2	2	1	2
85164	4.58592	4	1	0	39	4	3	4	1	2	2	0	1	1	0	1	0	0	18509.5	20419.8	1	125	40522	44588.5	11.02	548.5	363	1331	168.5	6653.5	921	94.15	15.145	271.2	9437	46			184	130	186	124			6.2	2	1	3	1
85197	1.0357	3	1	1	60	4	2	3	0	0	2	0	0	0	1	1	0	0	11825.2	11486.7	2	120	8251.84	6222.48	4.15	426.5	699.5	2213.5	39.5	0	2584.5	162.5	11.525	156.6	5537	22.4	128	86	126	84	126	88			6.2	1	1	1	2
85211	-3.08217	1	1	0	42	5	3	5	1	0	2	0	1	0	0	0	1	0	20208.3	20194.1	2	133	17392.2	14141.8	3.315	159.5	63	234	20	1	316	17.15	9.7	128.35	634	21.5	116	88	118	84	124	80			5.5	2	2	1	1
85215	-3.86796	1	1	1	65	4	2	3	0	0	1	0	1	1	0	1	0	1	15668.9	16724.6	1	132	8074.5	6088.75	5.94	96	2.5	79	6.5	0	196.5	25.25	7.71	89.8	284.5	21.9	176	78	172	72	174	82	35639.8	78	4.9	2	1	3	1
85234	-2.68975	1	1	0	32	2	3	4	0	2	1	0	1	0	0	1	0	0	35953.6	41759.3	1	124	29368.9	26010.8	5.525	647.5	446	1240	0	1308	416	12.05	6.475	97	3410	32.2	128	60	130	60	128	62	90429.1	107	5.4	2	1	5	1
85238	2.09966	3	1	1	80	3	1	2	0	1	2	0	0	0	0	1	0	1	15513.7	16856.9	1	130	25448.3	30807.7	7.455	1098	630.5	2035	177	5800.5	599	83	17.015	97.75	9242	26.6	106	50	110	50	108	48			5.8	2	1	2	2
85259	-0.312995	2	1	0	38	3	2	3	0	1	1	0	1	0	0	0	1	2	27663	28456.1	1	131	53709	70942.5	6.28	556	16	715.5	8	13601.5	572	30.5	12.295	90.8	14913	25	124	90	128	78	140	84	71503.2	81	5.1	2	2	10	1
85261	-3.29967	1	1	1	62	4	2	3	0	2	2	0	1	0	0	0	0	0	14375.3	15343.8	2	130	7407.86	5586.06	2.745	278	30.5	368.5	62	1104	379.5	10.7	11.505	87.95	1944.5	31.7	122	66	120	68	120	68	38483	91	4.9	2	2	6	1
85348	9.31901	4	1	1	59	1	1	2	0	1	1	0	1	0	1	1	0	0	15733.1	15592.6	1	131	31966.7	44202.3	25.41	1293	117	8088.5	66	932.5	12645.5	45.4	23.845	211.1	21849.5	29	130	60	132	74					5.6	1	1	2	1
85450	7.39338	4	1	1	74	3	3	5	0	0	1	0	0	0	1	1	1	0	19328.3	19278.7	2	120	10009.9	7555.26	11.76	1654	359	5539	79	515	8515.5	131.6	19.97	184.85	15007.5	22.6	128	60	126	52	128	46	35245.5	101	5.5	1	1	1	2
85487	-1.55951	1	1	0	34	4	2	3	0	2	1	0	1	0	1	1	0	0	23071.5	23613.1	2	132	14253	11726.7	5.705	298	129	465.5	36.5	1910.5	477	10.2	11.355	150.65	3018.5	34.8	144	70	146	64	148	72	69124.1	100	6	1	1	1	2
85562	-1.11823	2	1	1	73	2	3	5	1	1	1	0	1	1	1	1	1	0	8568.44	8660.69	1	125	6411.12	5204.04	6.39	483	12.5	1461	219.5	6490	1105.5	79.95	6.64	106.15	9288.5	29.7	154	50	156	52	142	56	20504.1	132	6	1	1	2	2
85571	-2.55316	1	1	1	61	2	2	3	1	2	1	0	1	1	0	0	1	0	9434.34	9112.31	2	125	5125.93	4160.82	4.14	194.5	15.5	551	43	187	1199.5	62.05	8.065	121.05	1996	37.6	156	86	156	88	150	88	18376.5	310	10.1	2	2	3	1
85576	1.61232	3	1	1	73	3	3	4	1	1	1	0	0	0	0	1	1	1	63972.5	64342.1	2	132	97135	98052.1	6.175	626.5	263	4052.5	9	17558.5	6290.5	123.95	8.295	78.25	28173.5	29.7	128	64	130	62	132	64			5.3	2	1	6	2
85594	3.13348	3	1	1	74	3	3	5	1	2	1	0	1	0	0	1	1	0	89071.3	88843.1	2	129	134123	162370	8.85	702.5	94	2222	397.5	1621.5	4811	183.9	12.5	155.4	9146	31	144	70	146	72	136	66			5.4	2	1	2	1
85598	5.61616	4	1	1	63	4	1	2	1	0	1	0	1	1	0	0	1	0	16272.7	16170.4	2	127	25666.7	31043	15.24	939	2240.5	6178	21	24676.5	1227.5	47.7	16.025	132.65	34343.5	23.5	158	74	154	72	148	76	34459	158	7.7	2	2	2	1
85632	-3.03697	1	1	1	80	3	3	4	1	1	1	0	1	0	0	0	1	2	44331.9	50290.7	2	127	75922	76638.9	6.305	234.5	30.5	292.5	16.5	4435.5	623.5	15.1	6.97	100.35	5398.5	26.7			110	50	108	50			6.2	2	2	2	1
85648	4.66397	4	1	1	67	4	3	4	0	1	2	0	1	0	0	0	0	2	14624.3	14532.4	1	132	10439.9	7872.4	16.04	577	87	310.5	4.5	0	3282.5	105.05	23.04	184.6	3684.5	29	132	64	138	56	136	58	38806.4	102	5.7	2	2	1	1
85667	3.20816	3	1	0	38	1	2	3	1	2	2	0	1	1	0	0	1	0	29898.1	31080.8	1	128	19331.6	17121.2	8.93	382	231.5	1157.5	179.5	7222.5	1016	246	14.79	123.15	9807	33.4	126	68	128	66	132	68			10.5	2	2	8	1
85674	0.108889	2	1	1	61	4	3	4	1	2	1	0	1	1	0	0	1	2	15613.1	15515	2	130	8469.78	6386.82	9.915	282.5	16	871.5	449	0	1463	136.6	9.34	136.75	2799.5	54.2	132	56	132	54	136	52	0			2	2	1	1
85685	5.72274	4	1	1	67	1	3	4	1	0	1	0	0	1	0	0	0	0	7898.09	10573.1	1	133	5260.04	4269.69	18.315	831	386	1676.5	35	8633	1106.5	100.45	21.615	165.1	11837	24.6	132	74	134	76	136	76	21322.5	110	5.4	2	2	3	2
85735	-5.40109	1	1	1	60	4	3	5	0	1	2	0	1	0	0	0	0	1	13163.8	13001.6	1	125	9340.15	7043.14	3.345	118.5	1	86	12	891	303.5	6.65	4.245	67.05	1293.5	29.5	164	82	156	82	156	74	34718.6	99	5.9	2	2	1	2
85772	-1.23961	2	1	1	53	4	2	3	0	1	1	0	0	0	1	1	0	0	20456.7	20128.9	1	119	40047.3	51442.9	7.145	400	42	576.5	39.5	4951.5	846.5	25.4	9.06	136.45	6456	28.9	140	70	136	64	132	66			6	1	1	6	2
85796	0.364149	2	1	0	38	3	3	4	0	2	2	0	1	1	1	1	1	0	32765.5	33779.2	1	121	19392.5	58571.9	10.745	480.5	92.5	1725	52.5	1921	1861	58.95	11.915	137.75	5652	34.3	148	78	148	76	152	58			8.6	1	1	4	1
85801	2.52005	3	1	1	59	3	3	5	1	2	1	0	1	0	0	1	1	0	113826	121801	2	126	104314	83622.2	16.73	467.5	238	1029.5	168.5	360	1561.5	96.3	13.79	175.85	3357.5	31.7	96	62	92	64	92	66	263132	111	5.8	2	1	10	1
85807	-3.89904	1	1	1	60	2	1	2	0	1	1	0	1	0	0	0	1	0	8261.76	8113.69	1	127	4036.49	3276.5	5.825	189.5	23	383.5	7	3760	129.5	14.3	6.45	75.55	4303	26.3	114	70	112	70	108	68			5.3	2	2	3	1
85825	2.90024	3	1	0	42	4	1	2	0	2	2	0	1	0	1	1	1	3	23578.8	23200.9	2	132	46159.1	49441.4	10.205	556.5	36.5	1272.5	76.5	2510.5	2078.5	151.8	14.12	175.55	5974.5	34.8	124	72	126	76	122	74	54464.6	113	5.7	1	1	2	1
85875	3.47115	3	1	1	71	3	3	5	1	2	1	0	1	1	0	1	0	0	63287.5	67010.4	2	128	101163	122468	19.035	601.5	62	1906	102	9905	2471.5	135.3	12.065	117.85	14446.5	34.6	122	66	116	66	120	68	145754	130	5.7	2	1	1	1
85898	-2.23446	1	1	0	47	4	2	3	0	2	1	0	1	0	0	0	1	0	15972.2	20027.7	1	133	39846.1	51184.4	7.955	295.5	1	229	3.5	3486	127.5	10.7	11.505	92.25	3847	36.2			144	98	152	96	41268.1	108	5.9	2	2	1	1
85904	14.5755	4	1	1	66	4	3	4	0	2	1	0	1	1	0	0	0	1	11554.9	15556.7	2	133	7510.68	5663.59	64.78	1649.5	1497.5	4429	263.5	18	1374.5	259.85	15.495	160.35	7582.5	30.1	144	84	148	82	144	94	38532.2	135	5.8	2	2	3	1
85918	1.02281	3	1	1	66	5	1	2	1	0	1	0	0	1	0	0	1	1	17564.3	19417.9	2	121	11799.7	9033.59	5.855	333.5	17	1263.5	30.5	1135	469.5	52.65	17.09	195.8	2915.5	20.3	122	60	114	60	114	58	53315	113	6.6	2	2	1	2
85946	-1.81012	1	1	0	49	1	3	4	1	2	1	0	1	1	0	0	0	0	41535.4	42951.9	1	120	39853.7	34358.5	5.065	368	53	720.5	25	5195	859.5	68.45	10.415	78.8	6853	32.9	144	100	146	100	142	98	95602.1	153	6.8	2	2	3	2
85983	-4.87732	1	1	0	29	4	3	4	0	2	2	0	1	0	1	1	0	0	25505.7	25504.2	1	125	22906.6	18846.5	5.115	85	1.5	101.5	14.5	1421	68.5	20	6.32	53.7	1607	34.8	132	78	134	80	132	80				1	1	4	1
85986	-1.18291	2	1	1	77	3	2	3	0	2	1	0	1	0	0	0	1	0	15694.4	15916.9	1	130	24029.2	29089.7	10.545	404	15	714	82	7012.5	971	23.05	7.62	115.75	8794.5	36.6	148	60	148	60	148	60	33136.8	104	5.4	2	2	2	1
85992	-0.576564	2	1	0	31	5	3	4	0	2	2	0	1	0	0	1	0	0	27819	28679.7	2	124	18617.3	15331.9	6.09	368.5	15.5	455.5	21.5	4080.5	518.5	21.45	14.37	142.55	5091.5	40.5	144	76	144	78	138	78			5.2	2	1	3	2
86000	4.92233	4	1	0	37	5	1	2	1	2	1	0	0	0	1	1	0	0	33434.2	34468.6	1	120	19788.3	16296.2	12.455	1321.5	76	9376	38	5320	916.5	59.3	19.43	140.8	15726.5	30.3	124	90	120	78	118	78			5.4	1	1	2	2
86014	-5.48679	1	1	0	39	1	3	4	1	1	1	0	0	0	0	1	0	0	25036.2	26026.5	1	127	18304.2	16211.2	4.735	84.5	87.5	476	17	1391.5	321.5	34.2	3.9	33.4	2293.5	28.7	124	86	116	88	120	86	63640.7	112	5.3	2	1	2	2
86017	-3.13828	1	1	1	70	3	3	4	0	2	1	0	0	1	0	1	1	1	19744.1	20024	1	125	30229.6	36595.9	10.05	100.5	9	247	82.5	636.5	207.5	10.75	9.645	84	1182.5	40.2	134	68	134	70	126	70			7.1	2	1	6	2
86026	-0.630539	2	1	1	61	1	2	3	0	2	1	0	1	1	0	0	0	1	9806.71	9630.95	1	123	7129.36	5787.05	5.515	657	26	479	69	2212.5	1845	70.65	10.195	118.6	4631.5	34.4	116	62	114	60	110	62			6.1	2	2	1	1
86040	-4.23072	1	1	0	35	1	2	3	0	1	2	0	1	0	0	1	1	0	36203.7	37635.7	2	127	34831.6	113140	3.13	305	412	1224	47.5	0.5	294.5	38.2	6.725	58.65	1978.5	29.5	122	76	132	78	122	78	0	101	5.8	2	1	5	1
86052	-1.15084	2	1	1	59	3	3	4	0	1	1	0	1	0	0	1	1	2	34987.6	35880.8	1	130	67896.5	72792.7	5.105	1163.5	19.5	208	1.5	0	264.5	40.45	13.04	56.95	493.5	25.3	134	74	132	74	136	78	77515.1	122	5.3	2	1	1	1
86061	2.23683	3	1	0	37	3	2	3	1	2	1	0	1	0	0	0	1	1	116867	119297	2	125	77441.2	63774.9	11.13	638.5	61.5	1531.5	15.5	6562.5	2015	57	17.555	137	10186	37.3	146	86	150	74	150	82			5.6	2	2	2	1
86067	6.77438	4	1	1	51	2	1	1	0	1	1	0	1	0	0	0	0	2	19910.1	20223.2	1	124	14259.3	12293.2	8.07	974.5	569.5	9596	387	7014.5	912.5	501.15	5.47	103.5	18479.5	27.9	156	72	144	76	144	78			5.6	2	2	7	1
86070	0.269726	2	1	1	52	4	2	3	0	0	1	0	0	1	0	0	0	0	15242.6	14998.4	2	126	29839.9	38330.9	4.74	575.5	43	2515	60	2275	3869.5	67.55	9.82	162.65	8762.5	22.6	114	68	110	70	114	68	0		6.3	2	2	3	2
86098	0.648517	2	1	1	56	3	2	3	1	0	1	0	0	0	0	1	0	1	150976	156896	2	124	296890	381730	8.105	442	26.5	1167.5	77	6631	2216.5	112.55	13.49	96.55	10118.5	24			134	84	140	86	0	106	5.3	2	1	2	2
86157	0.554773	2	1	1	80	3	3	4	1	1	2	0	1	1	0	0	1	2	34769.2	37779.5	1	130	57034.4	69045.8	10.545	569	566.5	2088	105	1165.5	1182	138.2	8.68	115.55	5107	29.1	122	56	124	50	126	48	90144.2	125	7.1	2	2	1	1
86182	6.8689	4	1	1	54	1	2	3	1	1	2	0	0	1	0	1	0	2	20713.2	20633.3	2	121	19145	16505.2	15.545	1111	59.5	2433.5	36	6832.5	4481	100.5	21.495	204.3	13842.5	26.1	108	70	106	66	102	66	51343.6	126	5.7	2	1	1	2
86183	4.58413	4	1	0	46	3	2	3	0	2	1	0	1	0	0	1	1	0	26110.1	25982.7	2	131	16909.8	49715.9	13.72	936	388.5	1993.5	38	13160	1557.5	115.75	13.105	167.45	17137.5	31.1	124	72	126	78	122	76	52823.5	113	6.3	2	1	1	1
86197	-3.6787	1	1	1	62	2	1	2	0	0	1	0	0	0	0	0	0	0	7921.49	9698.65	1	129	4825	3916.55	2.855	311.5	8	212.5	13.5	2121	144.5	7.6	7.305	102.75	2499.5	19	126	82	130	80	134	82			5.5	2	2	2	2
86231	-0.681446	2	1	1	50	4	3	4	1	0	2	0	0	0	1	1	0	0	25052	24650.5	1	129	14917.3	11947.1	6.82	277	6	580	0.5	11941	493	40.1	10.09	123.35	13020.5	21.2	136	78	138	76	140	76	57782.9	93	5	1	1	2	2
86236	2.71079	3	1	0	34	4	3	5	1	2	1	1	1	0	1	1	1	0	23071.5	24361.1	2	132	14704.5	12098.2	9.73	703	36	6281	96.5	2948	8719	75	13.375	146.4	18080.5	41.7	146	56	148	58	142	60	78966.4	108	5.2	1	1	15	2
86237	1.92273	3	1	1	80	2	3	4	0	2	1	0	0	0	0	1	0	2	11309	11400.7	1	128	5671.77	4603.9	18.2	893.5	0.5	4450	2.5	8132	7661	10	10.045	87.95	20246	34	138	56	136	58	134	60			5.6	2	1	1	2
86276	-1.08385	2	1	1	68	1	3	4	0	2	1	0	0	1	0	0	1	0	9806.71	9630.95	1	127	5417.68	4397.64	5.18	373.5	1	2111.5	150	1769.5	607.5	87.4	8.64	131.3	4639.5	30.9	106	62	102	62	102	52			7.1	2	2	4	2
86281	0.269813	2	1	0	26	5	3	5	1	1	2	0	0	0	0	0	1	0	20577.8	19915.6	2	121	15130.4	12638.6	19.665	537	21.5	335.5	22	3929.5	866	15.35	9.86	114.6	5174.5	27.6	132	74	132	78	124	80	45641.8	101	5.2	2	2	2	2
86296	10.7687	4	1	0	40	3	1	1	1	1	2	0	0	0	1	1	0	1	144417	145629	2	125	94776.8	75976.9	54.29	1579	20	812.5	36.5	0	1366.5	149.8	17.165	141.65	2235.5	25.8	106	74	102	76	102	72	333269	105	5.4	1	1	2	2
86301	1.73624	3	1	0	26	4	1	2	0	0	1	0	0	0	0	0	1	0	28601.3	28599.6	2	130	25686.7	77509.7	6.41	650.5	88.5	4664.5	31	2111.5	6108	27.35	13.07	192.75	13003.5	24.1	118	52	120	54	122	56	83721.6	99	5.4	2	2	2	2
86333	5.38852	4	1	0	23	5	3	5	1	1	2	0	0	0	0	1	0	1	16953.9	18514.9	2	133	14066.3	11749.7	12.325	1244.5	1045.5	5502	112.5	14062.5	1021.5	116.05	13.355	156.65	21744	25.9	124	72	126	60	120	66			5.3	2	1	3	2
86334	-1.02724	2	1	1	72	5	3	4	0	2	2	0	1	1	0	0	1	2	17442.1	18262.6	2	130	28987.6	35059.5	6.05	340	92.5	2286	496	6422.5	2271	66.2	9.67	97.25	11568	42.1	112	58	116	56	108	54	39723	321	11.8	2	2	1	1
86354	1.86608	3	1	0	37	1	2	3	0	2	1	0	1	0	1	1	1	1	25064.1	26055.5	1	120	16206.1	52640.4	20.57	565	591.5	1452	59	4213.5	748	42.45	16.06	98.55	7064	54.7	136	94	132	86	142	86			5.8	1	1	10	1
86386	-0.50058	2	1	1	72	2	1	2	0	1	1	0	1	1	0	0	0	1	8507.24	8456.88	1	124	13832	15015.9	6.3	428	151	1252.5	12	8571	1230.5	57.2	8.95	128.75	11217	25.4	136	66	138	70	134	66	17054.7	163	6.1	2	2	3	1
86430	4.04114	4	1	1	66	1	3	5	1	0	2	0	1	0	0	1	0	0	10454.3	10240	1	127	16748.3	18181.9	15.98	1103	1832.5	6328.5	29	219.5	1048.5	54.7	12.715	196.3	9458	23.9	162	80	164	76	154	78			5.6	2	1	2	2
86433	-0.645584	2	1	1	78	3	3	4	1	1	1	0	1	0	0	0	0	0	79765.3	79560.9	2	131	54361.1	41030.6	6.38	654.5	587	1691	47.5	1852	567.5	37.95	10.605	131	4745	27.2	126	74	126	74	140	72	145454	107	5.5	2	2	2	1
86451	0.701533	2	1	1	63	2	3	4	1	1	1	0	0	1	0	0	1	1	6625.34	6857.42	1	124	5076.24	4120.49	10.13	250	266	1058.5	501.5	3322.5	845	96.25	13.11	144.9	5993.5	28.2	108	50	106	52	104	54	15850.5	250	8.8	2	2	3	2
86507	0.560872	2	1	0	30	1	3	4	0	0	2	0	0	0	0	1	0	0	27786.5	28885.7	2	132	20315.1	17992.1	9.67	387	46.5	457	18	1483.5	1151	41.95	13.9	174.25	3156	24.6	116	68	114	66	112	66	0			2	1	1	2
86516	3.66688	4	1	1	71	3	2	3	1	1	2	0	1	1	0	1	1	0	84812.2	92955.4	2	123	140331	169885	15.24	561	330.5	2169	349	16314.5	1349.5	160.25	11.67	111.35	20512.5	29.3	126	64	124	66	126	66			7.6	2	1	1	1
86518	8.3268	4	1	0	26	4	3	5	0	1	2	0	0	0	0	1	0	2	28034.8	27757.3	2	125	16754.4	13784.8	11.485	1359	1753.5	11200.5	134.5	987.5	15631.5	301.2	10.255	152.7	29707.5	25.8	112	80	110	82	108	84			5.5	2	1	1	2
86555	-1.02725	2	1	0	33	4	2	3	0	1	1	0	0	1	1	1	0	0	25805.6	27308.2	2	133	54191.8	59630	5.615	311.5	42.5	356.5	26.5	1042	692.5	20.2	12.31	166.25	2160	28.8	112	64	116	62	114	66	68187.9	129	5.2	1	1	1	2
86573	1.43923	3	1	1	65	5	3	5	0	1	2	0	1	1	0	0	0	1	19092.2	21175.8	2	122	42305.4	43315.8	11.975	427	291	1594	641	865.5	2199.5	115.2	10.735	161.45	5591	26.1	144	78	142	76	144	76	53804.8	134	6.2	2	2	1	2
86581	4.69591	4	1	1	65	3	3	4	1	2	2	0	0	0	1	1	0	2	145270	143888	2	124	98313.5	74205	14.155	658	76	1988	13.5	1081	3815.5	161.65	19.975	160.25	6974	37	120	68	118	66	116	76	288571	106	5.4	1	1	1	2
86583	-3.14592	1	1	1	70	4	3	4	1	1	2	0	1	1	0	0	1	0	13040.4	13653.9	2	129	21672.2	26211.8	4.845	147	21.5	206.5	25.5	3625.5	405.5	3.5	10.545	95.9	4284.5	29.3	132	76	130	76	132	78	0	133	6	2	2	2	1
86591	3.81596	4	1	1	53	2	2	3	0	0	1	0	0	0	1	1	0	0	23892.1	24267.8	1	127	15132.9	13046.3	8.68	1129	1946.5	5080.5	122	2397	519.5	102.7	19.05	136.65	10065.5	23.7	130	76	130	74	128	78			5.1	1	1	4	2
86597	-1.38457	2	1	1	69	3	3	4	0	1	2	0	1	0	1	1	1	0	40695.9	40645.9	1	121	18664.2	14087.3	7.935	623.5	12	261.5	34	1275	594.5	13.65	9.71	125.25	2177	26.6	154	68	152	60	144	68			5.1	1	1	3	1
86652	11.3012	4	1	1	59	1	1	1	1	1	1	0	0	0	0	0	0	0	24756.6	24661.1	1	121	17388.4	14990.9	22.08	618.5	119.5	736	164	6671	2061	509.95	16.82	211.8	9751.5	28.9	128	86	136	84	132	82			5.6	2	2	5	2
86668	8.91875	4	1	0	37	2	3	4	0	0	1	0	0	0	1	1	0	0	22982.2	24648.4	2	119	50402.7	71597.7	9.085	360.5	1	2128	6.5	8586.5	1986.5	626.55	12.075	154.95	12708.5	23.8	108	76	108	74	110	70			5.7	1	1	6	2
86677	-4.18299	1	1	0	24	3	1	2	0	2	1	0	0	1	0	1	0	1	100445	106920	2	132	91334.9	75216.8	2.54	384	7.5	1242	0	193	1365.5	14.2	6.63	70.45	2808	57.6	124	54	124	54	124	58	305632	126	5.3	2	1	4	2
86685	-4.16217	1	1	1	63	5	1	2	0	0	2	0	1	1	0	0	1	0	20955.6	23242.6	1	129	15970.2	12226.5	3.055	193.5	105.5	2145.5	107.5	3	1955	68.55	4.24	63.25	4316.5	23.9	156	84	158	80	162	78			7.8	2	2	3	2
86715	-3.10667	1	1	1	50	3	2	3	0	1	1	0	1	0	1	1	1	0	153867	163384	1	127	94038.4	276479	5.76	298	194	657.5	26.5	3058	686.5	26.55	7.415	85.55	4622.5	29.1	144	76	140	70	136	70	339485	103	5.9	1	1	6	1
86718	-3.93569	1	1	0	44	4	1	2	0	0	1	0	0	0	0	1	0	3	18773.7	18472.8	1	123	12640.3	10123.5	3.91	213.5	16	174.5	76.5	30.5	326.5	103.35	4.565	59.3	624	23.4	126	82	128	78	128	84	0	99	5.8	2	1	2	2
86719	-2.47433	1	1	1	62	4	3	4	0	2	2	0	1	0	0	1	1	0	12473	12394.6	2	122	19673.5	19840.6	4.44	343.5	250	1049	146	1	602	178.85	4.765	52.3	2048	35.2	142	54	146	50	142	50			5.8	2	1	1	1
86727	2.03841	3	1	0	41	2	3	5	1	2	1	0	0	0	1	1	1	1	37232.2	37088.6	2	120	23127.6	19938.7	10.285	718	89.5	638	62.5	9334	759	84.35	15.99	115	10883	31.4	128	76	126	76	128	76	87447.8	96	5	1	1	1	2
86730	-2.12784	1	1	1	78	3	3	5	0	1	1	0	1	0	0	0	0	0	12148	12320.3	1	131	6396.94	4828.28	2.61	646	314.5	1169.5	10.5	6391	271	19.15	11.49	67.8	8156.5	27.7	134	78	144	78	146	82	23860	111	5.8	2	2	1	1
86737	-3.30146	1	1	1	50	2	3	4	0	0	2	0	1	0	1	1	1	0	23892.1	26853.8	1	127	55053.3	63476.1	3.975	199.5	60.5	288.5	6	4.5	231.5	15.5	9.655	109.4	591	17.2	156	74	154	78	158	70	56072.5	94	5.5	1	1	2	1
86745	-1.71406	1	1	1	65	2	2	3	0	2	2	0	1	1	0	0	1	1	8426.01	8138.39	1	124	4048.78	3286.48	6.91	241	733.5	1833	0	357	132.5	100.15	7.3	112.7	3056	37.2	148	70	136	60	136	60	16412.4	150	6.2	2	2	4	1
86757	-2.89127	1	1	1	78	1	1	1	0	0	1	0	1	0	0	0	0	0	8780.1	12097.2	2	133	19786.1	21479.6	5.12	336	11	301	85	800	795.5	62.4	6.995	90.35	1992.5	24.9	156	78	156	74	154	74			5.5	2	2	6	2
86777	1.47337	3	1	1	52	2	1	1	0	1	1	0	0	0	1	0	0	0	23065	23427.6	1	129	16518.8	14241.1	10.8	208	422	629.5	12	1988.5	180	97.65	14.675	185	3232	28.1	126	82	126	80	122	78	55237.9	114	5.6	1	2	6	2
86794	3.40777	3	1	1	71	3	3	4	0	2	1	0	1	0	0	0	0	0	19547.8	19497.7	1	121	8953.14	24784	8.845	417	37.5	1920.5	126.5	27853	1674	197.95	6.22	121.75	31611.5	30.7	100	72	122	72	128	72			5.8	2	2	8	1
86806	-2.7789	1	1	1	64	4	3	5	0	0	1	0	1	0	0	0	0	0	11683.7	11610.3	2	132	8340.64	6289.44	6.54	73	92.5	505.5	21	2342	316.5	33.2	5.54	142.7	3277.5	24.9	156	104	156	90	158	98	31003.3	99	5.4	2	2	7	2
86809	1.71625	3	1	1	59	3	3	4	1	0	1	0	0	1	0	1	0	0	30507.9	33074	2	132	28325.6	22706.9	9.155	1118.5	206	3833	1237.5	2905.5	1387.5	60.65	11.925	125.85	9569.5	23.5	116	70	112	60	110	64	71451.3	133	5.8	2	1	2	2
86814	-4.67842	1	1	1	72	1	2	3	0	1	1	0	1	1	0	1	0	0	8937.22	9033.44	1	127	4494.06	3647.92	3.14	434	127.5	234.5	29	0	709.5	58.5	3.75	39.45	1100.5	28.5	136	50	134	50	140	50			5.4	2	1	4	1
86817	4.98661	4	1	1	60	1	2	3	0	2	2	0	1	0	0	0	1	0	6676.99	7086.43	2	129	3525.44	2861.67	6.15	1069.5	336	3634.5	489	22780.5	1294.5	129.8	14.8	137.8	28534.5	30.4	172	90	174	92	174	88	17738.5	119	5.4	2	2	2	1
86820	-0.383651	2	1	1	52	5	3	5	1	0	1	0	0	0	0	0	1	0	16041.9	16598.3	2	129	14295.3	11623.7	8.605	771.5	5376.5	5342.5	31	86	4178	42.7	7.54	81.9	15014	23.5	132	74	130	72	124	70	48419.1	121	5.7	2	2	2	2
86859	-3.44617	1	1	1	79	1	1	1	0	1	2	0	1	0	1	0	0	2	8462.45	11659.6	1	133	8631.06	7006.01	4.365	229	451	1509	121.5	1345.5	736	61.9	7.53	61.45	4163	28.5	134	52	128	52	122	50	0	93	5.6	1	2	3	1
86871	6.00907	4	1	1	73	3	3	4	0	0	1	0	0	0	0	0	0	0	15057.5	15958.5	2	131	10903.9	8230.02	6.095	458.5	194.5	1675.5	18.5	36049	1187	321.45	8.985	114	39124.5	24	134	72	134	70	130	70	29175.4	100	5.4	2	2	5	2
86875	1.81195	3	1	1	66	1	1	1	0	1	1	0	1	0	1	1	1	0	11325.5	10938.9	1	128	17891.5	23293.4	6.895	1280.5	2185	5406.5	115.5	169	1227.5	88.35	15.26	80.25	9103.5	28.7	152	70	150	70	154	66	26097.2	110	5.3	1	1	10	1
86929	-0.894182	2	1	1	52	3	3	4	1	2	1	0	1	0	1	1	0	0	82228.1	84327.4	2	133	48536.2	38908.6	5.27	354.5	63.5	1284.5	337.5	2527.5	410	105.6	10.615	110.6	4623	32.3			150	80	148	84			5.3	1	1	2	1
86932	1.37931	3	1	1	59	2	3	4	1	2	2	0	1	1	1	1	1	0	17124.3	16971.5	1	127	15747.3	49790.8	8.105	616.5	11	1378.5	24	15734	956	49.75	7.08	176.7	18103.5	35.8	116	72	120	80	118	78	36166	123	5.8	1	1	3	1
86940	2.94172	3	1	1	64	5	3	5	1	1	2	0	1	1	0	0	0	2	15066.7	16711	1	119	33385.4	40994.7	7.29	330	87.5	1521	204.5	17949	1279	100.75	14.445	171.85	21041	26.3	160	76	148	76	146	72			6.1	2	2	1	1
87003	12.4172	4	1	1	53	3	3	5	0	2	2	0	0	0	0	0	1	0	136962	146557	2	129	277326	356575	51.2	2538.5	2808.5	16856.5	6	869.5	440	135.6	10.575	110.05	20980.5	31.4	106	70	106	68	108	70	316613	95	5.1	2	2	1	2
87008	-0.173922	2	1	1	63	4	3	4	1	1	1	0	1	0	0	1	0	0	13016.7	12934.9	2	123	20531.1	24831.6	7.925	635.5	11.5	229	22	1	823	27.65	14.015	142.4	1086.5	26	162	86	160	86	158	84			5.9	2	1	5	1
87072	-0.444041	2	1	1	52	4	2	3	0	1	2	0	0	0	0	0	1	0	26694.6	30747	2	120	61172.5	78579.5	9.005	245	30	1596	58.5	13614.5	1952	65.65	9.02	90.3	17251	25.8	132	76	124	68	130	68			4.8	2	2	3	2
87111	-0.239639	2	1	1	67	4	2	3	1	2	2	0	1	1	0	1	1	2	13776.3	13689.7	2	130	21729.2	21913.8	10.585	322	9	336	50	6494.5	1180.5	55.05	6.715	163.45	8070	34.5	134	68	128	72	134	70			11.9	2	1	2	1
87118	3.07172	3	1	1	54	2	1	1	0	1	2	0	0	0	0	0	1	1	17983.7	20121.1	2	133	12547.1	10817	12.7	544.5	70	2577.5	195.5	14014.5	579.5	184.9	9.37	122.5	17437	28.9	108	76	110	78	110	78			5.9	2	2	1	2
87135	1.20123	3	1	1	57	3	3	5	1	2	2	0	1	1	0	0	1	1	30233.1	32351.2	2	126	61217.4	78710.9	8.565	474	58	1065	165	7618.5	984.5	65.4	14.71	142.7	9891	44.5	124	68	134	62	132	68			5.9	2	2	2	1
87175	5.85523	4	1	1	69	3	2	3	1	1	1	0	1	0	0	0	0	0	203159	213611	2	127	145953	110162	17.705	1022	608	2175.5	105	7296	757.5	160.25	19.24	139.55	10942	29.6	128	62	134	66			366793	115	5.2	2	2	3	1
87176	-0.523337	2	1	0	27	5	2	3	1	2	1	1	0	0	0	1	0	2	33144.2	32816.2	2	123	65122.1	85936.9	7.945	367.5	92.5	735.5	58.5	6875	847	35.35	9.95	143.5	8608.5	34.8	122	82	128	86					5.1	2	1	12	2
87190	-1.12012	2	1	0	38	4	3	4	1	2	2	0	0	0	1	1	1	1	26754.1	28249.6	2	131	25372.3	20875.2	9.685	440	538.5	1626	150	579	905.5	188.65	4.76	56.5	3799	37.6	118	74	108	76	110	72	78066.5	106	5.5	1	1	4	2
87199	-2.17407	1	1	1	55	1	1	1	0	2	2	0	1	0	0	0	0	0	22652.5	23008.7	2	132	21349	18405.3	3.47	471	695	1871	25.5	1780	551	88.45	7.73	82.3	4922.5	32.9	142	74	136	68	138	66			5.3	2	2	2	1
87217	2.22693	3	1	1	73	3	3	5	1	1	2	0	0	0	0	0	1	1	89071.3	94311.1	2	129	142378	143722	8.615	909	1860.5	4776	85	5183.5	1733	130.4	12.205	102.75	13638	26.7	108	64	114	58	112	62			5.2	2	2	1	2
87221	-3.21389	1	1	1	63	4	3	4	1	2	2	0	1	1	1	1	1	1	12022.8	11947.3	1	124	8582.73	6471.99	2.48	163	556	1542	26	579	1066.5	175.15	3.31	54.75	3769.5	44.7	138	54	134	52	136	54			6.7	1	1	2	1
87228	0.235245	2	1	1	62	3	2	3	1	2	2	0	1	1	0	1	1	1	117387	116270	2	132	53390.1	40297.7	5.56	628	1958.5	4270	33	6787	268.5	22.1	13.63	119.5	13317	38.4	132	66	124	68	126	68	208255	154	7	2	1	2	1
87235	-2.96745	1	1	0	43	4	2	3	0	0	1	0	1	1	0	1	0	0	18120.6	17830.1	2	132	35473.8	45568.1	3.92	165	34.5	405	70.5	2388	305	49.5	6.505	121.35	3203	22.2	148	108	148	100	150	100			6.2	2	1	5	1
87256	-0.795986	2	1	1	65	4	2	3	0	1	2	0	1	0	0	1	0	0	10716.2	10409.4	1	123	5025.59	13898.8	4.81	400	30	207.5	131.5	276.5	479	175.1	8.52	103.5	1124.5	28.4	88	62	96	58	96	58	0	85	5.4	2	1	2	1
87275	1.42746	3	1	1	75	3	1	2	0	0	1	0	0	1	0	0	0	0	20412.8	22372.7	2	123	10273.3	7754.09	12.635	653	60.5	619.5	410.5	0	2930.5	99.5	10.595	152.75	4021	24.2	122	50	126	54	122	54	51624.6	107	5.7	2	2	1	2
87301	-1.41181	2	1	1	69	3	2	3	0	1	1	0	0	0	0	0	1	0	194943	193089	2	127	291499	352889	6.335	470	48	843.5	2.5	0	1814	75.15	11.09	91.5	2708	26.7	112	66	120	64	118	70			5.7	2	2	1	2
87387	6.4294	4	1	1	63	5	1	1	0	0	1	0	0	1	0	0	1	0	16374.5	16474.3	2	119	14896	41825.2	8.32	1540.5	3946.5	14971.5	40.5	36	2222.5	163.3	10.045	208.3	21217	23.3	124	72	120	70	120	68			7.7	2	2	1	2
87415	1.87358	3	1	1	59	3	3	5	0	2	1	0	1	0	0	0	0	1	40320.8	43145.5	2	127	28079.6	22509.7	5.025	1204.5	121	10860.5	0.5	2113.5	2265.5	40.05	16.655	91.7	15361	38.8	156	60	160	56	162	52	93209.3	124	5.6	2	2	6	1
87494	-4.08185	1	1	1	59	2	1	2	0	1	1	0	1	0	0	0	1	0	19910.1	20223.2	1	124	18764.4	16177.1	3.27	174.5	94	454.5	55	1568.5	544	18.65	10.74	51.55	2716	26.5	124	56	118	60	114	64	47834.1	118	5.8	2	2	6	1
87496	-0.874323	2	1	1	58	4	3	4	0	2	1	0	1	0	0	0	1	0	20810.4	21136.7	2	126	14463.1	11583.3	4.23	389	54.5	624.5	55	4495	693	196.65	8.49	61.8	5922	32.6	146	66	148	46	148	62	46772.2	98	5.9	2	2	2	1
87519	-1.29587	2	1	1	67	4	3	5	1	0	2	0	0	1	0	0	0	0	9454.04	12728.2	2	133	20203	24434.9	11.895	94	32	1065.5	63.5	904.5	1323	150.7	8.075	67.65	3388.5	23.6	122	66	122	70	118	66			5.8	2	2	1	2
87573	7.12647	4	1	1	55	5	3	5	1	0	2	0	1	0	1	1	1	1	13592.2	13763.7	1	123	34466.4	44949.6	16.775	496	225	1328.5	101	14799	1170	235.05	20.05	170.5	17623.5	24.5	128	70	128	72	126	74	43161	112	5.2	1	1	2	1
87583	2.95208	3	1	1	61	4	2	3	0	1	1	0	1	0	0	0	1	0	9988.29	10661.2	2	126	5147.17	3881.33	7.17	1033	96.5	1398	63.5	1192	5097	134.5	19.34	99.95	7847	25.7	158	92	154	94	160	94	0	100	6.3	2	2	1	1
87607	-2.32976	1	1	1	68	2	2	3	1	1	1	0	1	0	1	1	1	0	5747.62	5948.95	2	119	9730.03	12667.8	1.62	100.5	44	192	11	1029	271	76.75	8.56	149	1547	26.4	98	52	98	52	96	50	16007.8	104	5.5	1	1	1	1
87626	-0.827667	2	1	1	63	1	1	1	0	2	2	1	1	1	0	0	1	0	10454.3	10097.4	1	128	16515.2	21501.6	10.65	132.5	9	577.5	133	3037	394	55.45	13.79	107.8	4150.5	34.2	140	80	132	82	126	84			7.6	2	2	14	1
87671	-1.4859	2	1	1	52	4	2	3	0	1	1	1	1	0	0	0	1	0	22273.5	21916.5	2	123	13262.9	10622.1	6.145	316.5	61.5	561	24.5	2979.5	298.5	22.7	9.02	157.15	3925	25.4	122	68	124	66	130	76	0			2	2	15	1
87691	-1.78656	1	1	1	80	3	3	5	1	2	2	0	0	0	0	0	1	0	17850.3	20249.6	2	124	30570	30858.7	3.81	506	391	803.5	26	2530	367	54.2	11.685	88.1	4117.5	34.6	122	62			122	60			6.1	2	2	1	2
87710	1.18916	3	1	1	62	2	3	5	1	1	2	0	1	0	1	1	1	3	6008.44	6218.91	1	123	4603.58	3736.82	6.63	330	136	1002	118	2735	1345.5	112.85	17.655	135.8	5336.5	26.9	158	70	152	68	150	72	16734.2	112	5.8	1	1	2	1
87748	2.99568	3	1	1	70	3	3	5	0	2	1	0	0	1	0	1	1	1	19328.3	19439.9	2	120	13282.6	10025.4	11.815	1076	69.5	1168.5	128.5	2646.5	2639.5	43.65	17.205	156.7	6652.5	32.5	144	66	136	70	136	64			8.7	2	1	1	2
87758	-3.48136	1	1	1	53	5	3	4	0	1	1	0	1	0	1	1	1	0	31955.3	31604	2	121	19125.2	15317.2	2.985	161.5	2	444.5	22	8619.5	422.5	12.6	6.285	94.45	9510.5	27	138	88	138	90	140	92			5.1	1	1	2	1
87770	-1.38683	2	1	1	68	3	3	4	0	1	1	0	1	1	0	1	1	0	163020	164180	1	125	112178	84669.8	3.77	767	150.5	3198	7.5	2765	5328.5	35.05	8.105	86.4	11449.5	27.5	156	66	144	68	146	64	357107	127	6.4	2	1	1	1
87781	1.32857	3	1	1	80	3	3	5	1	1	1	0	1	1	0	0	0	1	34196.4	36849.3	2	125	55630	67345.7	19.26	695.5	33	141	3.5	1201.5	148	55.55	13.01	117.1	1527	25.8	112	72	128	66	110	70			5.9	2	2	1	1
87803	-5.30608	1	1	1	62	4	1	2	0	1	1	0	1	0	1	0	1	2	11535.9	11205.7	2	131	6117.28	4612.87	2.115	112	2	135	6.5	1421	103.5	7.85	7.19	50.7	1668	28.1	146	80	148	82	144	82	31697.7	104	6.2	1	2	2	1
87832	-1.84641	1	1	1	61	3	2	3	1	0	2	0	1	0	0	1	1	2	166667	167853	1	125	253401	255793	8.765	243	270	804	12	8318	454.5	71.2	6.895	77.6	9858.5	19.9	168	98	162	98	168	100	285749	104	5.4	2	1	1	1
87840	-1.87157	1	1	1	80	3	3	5	0	1	2	0	1	0	0	0	1	0	42819.7	45758.9	2	120	69080.6	83629	3.74	550.5	155.5	931	30.5	3123.5	656.5	99.95	10.235	55.15	4897	29.4	158	72	166	64	150	72			5.6	2	2	1	1
87871	-4.49903	1	1	1	52	2	1	1	0	1	2	0	1	0	1	0	1	0	19935.7	19858.8	1	119	18426.3	15885.6	2.615	419	1090.5	3996	3	217.5	3603	15.75	3.49	43.15	8910	27.9	128	80	122	74	128	78			5.2	1	2	6	1
87873	3.49696	3	1	1	70	3	3	5	1	1	1	0	0	0	1	1	1	0	130453	131207	2	127	198078	239793	16.08	362	178.5	1112.5	275.5	7367	2409	56.95	20.895	158.45	11342.5	26.9	122	64	116	62	114	66			5.5	1	1	2	2
87897	4.2201	4	1	1	50	3	3	5	1	2	2	0	1	0	0	0	1	0	152926	156830	2	131	102067	81820.8	12.835	760.5	25.5	376	34	5079.5	779.5	118.2	20.52	164.2	6294.5	42.7	138	86	144	88	140	80	338807	119	5.6	2	2	1	2
87898	3.08245	3	1	1	68	3	3	5	1	0	2	0	0	0	0	1	0	0	30712.6	30420.5	1	123	20785.2	15688.3	11.9	1346	101	8760	60.5	593	898	100.4	10.78	128.95	10412.5	22.1	114	70	110	74	104	68	55614.9	107	5.7	2	1	1	2
87919	-3.18735	1	1	1	71	5	3	5	0	1	2	0	1	1	0	0	0	0	17289	18913.7	2	120	37786	38688.5	7.335	168	7.5	814.5	8.5	2.5	785	51.9	8.165	75.65	1618	28.2	144	56	132	48	136	60			6.8	2	2	1	1
87951	-3.93577	1	1	1	70	3	3	5	1	2	1	0	1	0	0	1	1	0	88344.1	89596.8	1	125	135261	163747	3.63	274	38	349.5	0	945.5	1500.5	62.55	6.685	51.5	2833.5	34.2	132	50	124	54	122	52			5.5	2	1	3	1
87977	-4.19112	1	1	1	80	3	2	3	0	2	1	0	1	1	1	1	1	3	27470.9	29849.3	1	131	20395	15393.7	4.465	138	18	203.5	7.5	2371	126	19.25	8.37	63.15	2726	35.9	138	42	142	0	140	42	60456.8	118	5.8	1	1	1	1
87985	1.30004	3	1	1	66	4	3	4	0	2	2	0	0	0	1	1	1	0	14080.1	13991.6	1	126	6755.06	5093.8	7.035	328	64	1695	256	12682.5	2220.5	139.95	10.245	123.1	16918	31.7	116	66	114	70	114	70	39578.3	102	6	1	1	1	2
87986	0.27232	2	1	1	72	3	3	5	1	1	2	0	1	0	0	0	1	1	19398.3	19348.6	2	130	13220.2	9978.34	8.07	759.5	9	398.5	19.5	1974.5	666	74.65	12.065	123.85	3067.5	28			122	72	138	74	40281.1	119	5.6	2	2	3	1
88002	6.77965	4	1	1	67	3	3	5	1	2	1	0	0	0	0	0	0	2	203159	201227	2	127	104481	78859.9	10.83	1492.5	2007	12135	12.5	4641	6076.5	78.9	16.495	192.35	24872	39.2	108	64	112	58	114	66	367883	93	5.3	2	2	1	2
88020	8.04164	4	1	1	70	3	3	5	1	2	2	0	1	1	0	0	1	0	89454.9	89225.7	2	124	60964.7	46014.9	16.65	473.5	366	2541	126	45266.5	2079.5	258.4	10.81	104.4	50379	37.1	144	62			142	70	163123	130	5.9	2	2	3	1
88021	-2.50049	1	1	1	60	1	1	1	0	2	2	0	0	0	0	0	1	0	10454.3	10097.4	1	128	5680.08	4610.64	11.13	152	6	141.5	1.5	1929	186.5	13.7	9.445	97.25	2264.5	33.5	126	74	128	70	128	68	22454.1	102	5.7	2	2	2	2
88054	2.11738	3	1	1	62	2	3	4	1	1	1	0	1	0	0	1	1	0	7977.24	8256.68	1	121	4107.63	3334.25	7.285	991	32	977.5	75.5	8375	1187	70.55	18.7	96.7	10647	27.8	148	84	144	82	146	80	18303.4	95	5.8	2	1	2	1
88096	-2.3941	1	1	1	68	3	2	3	0	1	1	0	1	0	0	0	0	0	33942	33619.2	2	126	50753.6	61442.4	7.4	506.5	22.5	451.5	151	5569	821.5	6.5	7.725	85.55	7015.5	26.7	148	52	146	64	152	64			5.9	2	2	3	2
88100	4.06978	4	1	1	52	1	3	5	1	1	2	0	0	0	0	1	1	3	28184.8	28922.4	2	133	59294.3	68365.9	9.465	415.5	40.5	873.5	91	711	1641.5	71.9	27.445	204.15	3357.5	28.3	118	72	114	78	114	76			5.6	2	1	3	2
88114	7.03327	4	1	1	57	3	3	4	0	2	1	0	1	0	0	1	0	0	30560.6	32553.9	1	123	27880.2	22349.9	13.97	610	84.5	3055.5	57.5	22737.5	3568.5	198.5	15.975	171	29503.5	46.7	108	68	116	66	106	74			4.7	2	1	1	1
88134	-0.36546	2	1	1	80	3	3	4	1	0	2	0	1	0	0	0	1	1	26414.4	28701.3	1	131	13179.3	9947.5	8.605	749.5	86.5	494	28.5	1749.5	813.5	30.45	11.74	122.35	3172	24.9	144	56	148	62	138	56			5.6	2	2	1	1
88170	12.521	4	1	1	80	3	2	3	0	1	2	0	1	1	0	0	1	0	27374.9	29745	2	132	44904.9	45328.9	27.905	1656.5	2964.5	7515	114.5	0.5	1455.5	191.3	33.195	180.7	12050	26.9	142	56	142	70	142	66	50637.3	128	6.7	2	2	1	1
88172	13.374	4	1	1	80	3	3	4	1	1	2	0	1	0	0	1	1	1	26414.4	28701.3	2	127	43329.3	52454.4	54.59	1261.5	262	2772	171.5	2261	2105.5	157.15	39.12	65.3	7572	27.8	110	52	100	50	102	38			6.4	2	1	1	1
88188	-4.5637	1	1	1	51	2	1	1	0	1	2	0	0	0	1	1	1	0	16753.8	16604.3	1	121	10354.1	32738.1	4.205	352.5	15	178	1.5	2426.5	168	6.35	5.02	62.85	2789	28.8	128	76	122	78	130	76	34779.6	104	5.4	1	1	2	2
88191	2.91511	3	1	1	68	2	3	4	0	2	2	0	1	1	0	0	1	1	8160.88	8014.62	1	125	13108.6	17066.5	12.41	650	34	591.5	90.5	495	838.5	25.45	16.86	238.4	2049.5	31.4	144	82	138	80	136	72	18525.3	318	12.6	2	2	1	1
88194	-1.87338	1	1	1	80	4	3	4	0	0	1	0	1	0	0	0	0	3	13939.4	14595.2	1	122	7046.44	5313.52	5.545	523	14	311.5	161	2230.5	452	72.95	8.195	93.9	3169	24.2	156	68	156	58	150	70			5.6	2	2	1	1
88229	-3.39103	1	1	1	80	3	2	3	1	1	1	0	1	0	0	0	0	0	15513.7	16856.9	1	130	25448.3	25688.5	3.91	374	360	1035	58	175	503	47.45	7.365	75.5	2131	28.7	152	70	146	70	148	70			5.6	2	2	1	2
88274	2.04794	3	1	1	73	3	2	3	1	1	2	0	0	0	0	1	1	3	19201.6	21045.2	2	127	31771.2	32071.2	10.34	326.5	169.5	1030	152	2076	1631.5	213.6	11.225	143.1	5059	25.4	122	50	120	50	118	52			5.4	2	1	1	2
88303	7.48768	4	1	1	65	5	3	5	1	2	1	0	1	1	0	1	0	1	13865.4	13778.3	2	121	9898.11	7463.88	15.97	1343.5	1189	3891.5	226.5	4234	1324	122.95	19.84	224.4	10865	33.2	170	88	168	82	168	86	29361.4	154	6.6	2	1	1	1
88319	-1.20544	2	1	1	67	3	3	5	1	2	1	0	1	1	0	1	0	0	152384	160224	2	123	241885	244169	7.445	328	54	462	147.5	903	947.5	99.05	9.915	104.7	2514	31.2	116	70	112	72	112	72	348503	136	6.4	2	1	1	1
88355	0.241007	2	1	1	69	3	3	5	1	1	1	0	0	0	1	1	1	0	213887	224892	2	127	153660	115980	6.99	459	263.5	1139	18.5	1856.5	3336	32.75	12.805	166.65	6613.5	27.6	114	72	118	68	118	66	411148	109	5.5	1	1	3	2
88406	3.44054	3	1	1	80	3	3	5	1	1	2	0	1	1	0	1	1	3	35969.2	39083.4	1	123	59002.8	71428.8	12.775	711.5	65	464	41.5	227	740	108	18.13	186.9	1537.5	26.8	134	52	130	46	120	40	81366.1	131	6.4	2	1	1	1
88544	-2.68726	1	1	1	67	3	2	3	1	2	2	0	1	1	0	0	1	3	29765	32395.6	2	132	48906.4	49368.2	5.31	139	16	187.5	2.5	2793.5	122.5	9.3	8.955	135.05	3122	40.2	148	72	150	70	144	74	66181.4	313	11.2	2	2	1	1
88556	3.90203	4	1	1	80	3	3	5	1	0	2	0	1	0	0	0	1	2	32834.8	35382	1	124	53415	53919.3	22.905	1133.5	21	132	36.5	2	612.5	109.45	17.075	102.4	804	22.5	148	50	148	52	148	52			5.6	2	2	2	2
88559	-0.79495	2	1	0	43	4	3	4	1	2	2	0	0	0	1	0	0	1	19272.4	19060.5	1	119	37921.6	40618.1	6.255	335.5	29	211	161	0	1178.5	80.5	14.485	109.5	1579.5	32.5	128	74	122	72	120	78				1	2	2	2
88574	-0.669297	2	1	0	29	3	3	5	1	2	1	0	0	0	0	1	1	0	82718.7	99354.8	2	133	84872.8	69895.1	5.79	602.5	22.5	247	16	709.5	985	10.2	13.84	145.2	1980	31.5	126	62	124	60	122	72			5.4	2	1	2	2
88575	-0.290423	2	1	0	48	3	3	4	1	2	2	0	0	0	1	1	0	0	143271	147621	2	128	84965.8	68112	13.335	285	167.5	938.5	29	2256	850	43	11.235	132.15	4241	30.3	110	70	114	68	112	66	337827	94	5.6	1	1	1	2
88658	5.80028	4	1	0	48	3	3	5	1	1	1	0	0	0	0	1	1	0	140493	145219	2	121	274794	353319	33.68	1705	3128.5	7052	15	0	971	38.75	15.895	61.9	11166.5	27.1	126	78	122	76	124	78	0	109	5.1	2	1	2	2
88659	0.138927	2	1	1	63	4	3	5	1	2	1	0	1	1	0	0	0	0	11310.9	11239.8	2	129	5426.5	4091.97	7.81	446.5	3	413	35	4078.5	926	25.75	13.29	163.75	5455.5	34.7	136	0	138	0	136	0			6.7	2	2	3	1
88660	4.72071	4	1	1	54	3	3	4	1	1	1	0	1	1	1	1	1	0	96816.1	99287.9	1	131	57147	45811.3	15.785	1014	168	807.5	155	5548	1689.5	46.55	16.455	219.75	8368	27	128	52	134	56	124	52	215961	150	7.2	1	1	2	1
88706	7.53433	4	1	1	61	1	2	3	1	2	1	0	1	0	0	1	1	0	6310.77	6197.66	1	131	10136.8	11004.5	12.295	1487	2721.5	9076	2	1905.5	613.5	162.1	22.56	163.7	14318.5	30.3	158	92	156	90	156	88			5.7	2	1	3	1
88740	4.41625	4	1	1	66	3	3	5	1	2	2	0	1	1	0	0	0	0	113710	112629	2	128	170032	205840	8.985	1236	1962.5	8847.5	32	1158.5	7158	51.45	18.195	147.25	19158.5	35.8			136	78	138	76			6.5	2	2	2	1
88743	4.16992	4	1	1	65	5	3	5	1	0	2	0	1	1	0	0	1	2	17692.5	19623.4	2	128	11924.6	9129.19	27.05	768	51.5	5719.5	7	0	9726.5	128.35	9.14	103.5	15504.5	23.9	122	84	114	80	114	76	39573.9	108	5.9	2	2	1	1
88780	2.15472	3	1	1	69	4	2	3	1	1	1	0	1	1	1	0	1	2	10179.5	10054.1	2	127	4854.04	3660.29	7.58	767	913	5833	33.5	6197.5	5859.5	69.5	15.045	109.8	18836.5	28.5	178	90	180	94	176	82			6	1	2	2	1
88781	-2.24264	1	1	0	41	3	2	3	0	2	2	0	1	1	0	0	0	2	28747.2	28606.9	1	125	54132.2	69601	3.58	637	4.5	191	35.5	1530	575	30.5	8.275	111.55	2336	37.2	102	72	112	74	110	72			5.8	2	2	3	1
88789	-3.19177	1	1	1	76	4	3	5	0	0	1	0	0	0	0	0	0	0	13229.4	13851.8	2	121	21986.4	22173.2	3.93	351	934	2907.5	57	161.5	1578	46.7	6.935	72.8	5638	20.3	120	60	116	66	120	62			5.2	2	2	3	2
88838	-2.54997	1	1	1	67	4	3	4	1	2	2	0	1	1	0	0	1	2	12022.8	11947.3	1	124	6522.11	4918.13	3.155	239	24	363.5	2	7862.5	221.5	5.05	9.34	115.75	8473.5	31.4	146	58	146	58	148	54	31903.2	124	6.6	2	2	2	1
88877	1.59558	3	1	1	53	2	1	1	0	1	1	0	1	1	0	0	0	0	22076	22423.1	2	129	15810.4	13630.4	10.795	877	4770	5804.5	90.5	1896	3810.5	55.85	10.405	112.95	16371.5	28.7	126	86	126	82	128	80	52869.4	132	5.4	2	2	5	1
88902	3.67205	4	1	1	68	3	3	4	0	1	1	0	0	1	0	0	0	2	28744.8	28709.5	2	132	43341.8	43751	7.695	1257.5	62.5	4055	31	0	6100	102.45	17.695	134.25	10248.5	29.4	116	56	114	56	110	56	62446	222	8.9	2	2	1	2
88925	-1.4831	2	1	1	69	1	3	4	1	1	1	0	1	0	0	0	1	0	7475.8	7737.67	2	128	12655.6	13738.9	7.285	664.5	1593.5	3460.5	89.5	4	1246.5	40.95	6.765	104.25	6394	29.3	150	80	150	78	148	78			5.5	2	2	3	1
88926	0.993245	3	1	1	70	3	3	5	1	1	1	0	0	0	0	1	0	0	53349.4	54105.9	1	131	81681.7	98883.9	10.33	707.5	29.5	634.5	171	3262.5	1898	39.65	14.29	138.1	5995.5	28.7	136	70	136	72	134	68			5.2	2	1	2	2
88942	4.34576	4	1	1	57	3	2	3	1	2	1	1	1	1	1	0	0	0	96816.1	99287.9	1	131	187880	241569	22.46	836	22.5	1016.5	93	10137.5	937.5	37	14.365	175.1	12207	34.4	130	74	126	76	134	76			6.5	1	2	12	1
88952	2.15405	3	1	1	60	3	3	5	0	0	1	0	0	0	0	1	0	1	143316	141953	2	131	65183.6	49199.2	10.345	291.5	207.5	1154	563	4094	972	128.85	14.77	169.45	6990.5	23.9	112	78	112	78	112	84			5.4	2	1	2	2
89063	-4.07711	1	1	0	24	3	2	3	1	2	1	0	1	0	1	1	0	0	58205.3	61957	2	132	40219.1	33121.6	4.54	289.5	43.5	306	10.5	3.5	623.5	7.45	5.7	95.95	987	30	114	86	120	82	120	84			5.5	1	1	7	1
89127	-3.33958	1	1	0	35	3	3	4	0	2	1	0	1	0	0	1	0	0	35876.2	36986.1	2	131	69808.9	92208.2	3.455	351.5	357	941	0.5	2481.5	286	3.4	7.205	106.65	4066	45.9	178	120	176	114	178	116	0			2	1	3	1
89130	8.1341	4	1	1	50	2	3	4	1	2	2	0	1	1	0	1	0	0	21863.1	24573.2	1	124	50377.9	69660.6	31.615	981	101	3736.5	69	11059	6713.5	105.75	17.32	156.7	21679	31.8	152	90	150	88	154	88	54798.6	134	6.4	2	1	3	2
89144	2.47874	3	1	1	75	3	2	3	1	2	1	0	1	0	0	1	1	0	71819.9	72838.2	1	130	33446.6	25244.8	9.41	976	660	6975.5	189	4695	9493	71.7	8.74	130.4	22012.5	31.2	162	60	152	68	156	68	123999	112	5.8	2	1	2	1
89158	3.25058	3	1	1	55	3	2	3	0	0	1	0	1	1	1	1	1	0	119497	123175	2	120	70895.5	56832.7	12.59	787	20	3466.5	20.5	4172.5	740	95.1	19.235	129.15	8419.5	22.2	118	80	118	82	122	78	262484	178	8.1	1	1	2	1
89162	5.95581	4	1	1	51	1	2	3	0	2	2	0	0	0	1	0	0	1	26280.8	26046.3	1	128	24167.5	20835.2	10.91	580	132	1671.5	241	22136	995.5	99	21.97	180.9	25176	35.2	118	74	114	76	114	78			6.2	1	2	2	2
89181	2.21687	3	1	1	58	5	3	5	1	0	2	0	1	0	0	0	0	0	14038.3	14215.5	2	123	35597.7	38710.8	10.23	716	1192	7171.5	153	746	7525.5	185.1	13.145	44.5	16788	21.8	120	70	124	74	120	76	36724.1	102	5.4	2	2	1	1
89201	-0.330272	2	1	1	50	3	2	3	1	0	1	1	1	1	1	1	0	3	37035.6	37981.2	2	132	24718.6	72674.2	5.515	864	234.5	1001.5	58	22	673	44.4	9.795	149.65	1989	24.9	128	64	130	66	128	70	86919.3	173	6.7	1	1	12	1
89208	1.52779	3	1	1	57	4	3	4	0	0	1	0	1	0	0	0	1	1	30720.5	31202.2	1	132	62078	79742.6	9.09	625	164.5	3364.5	20.5	2039.5	6176	67.75	13.4	139.2	11765	21.8	140	84	140	84					5.8	2	2	1	1
89234	-4.64827	1	1	0	22	5	2	3	0	2	1	0	0	0	0	0	0	0	29682.6	30978	2	131	61474.4	67643.4	4.345	41.5	1	41	4	710.5	126	28.9	5.71	79.75	882.5	31.1	130	90	118	82	126	76			5	2	2	2	2
89237	0.300861	2	1	1	78	3	1	2	0	2	2	0	1	1	0	1	1	2	21950.2	27753.1	2	119	12744	9618.88	8.71	653.5	66	1786.5	121.5	3207	2156	69.9	11.02	121.2	7337	33.8	130	0	132	0	132	0	64039.8	178	7.7	2	1	2	1
89290	2.40564	3	1	0	36	1	3	4	1	2	1	0	0	0	0	0	0	1	28259.3	28412.4	1	120	58099.5	68817.4	8.12	449	93.5	936.5	12.5	20193	1660.5	105.25	11.84	135.3	22896	57.8	122	78	120	76	120	80			6.4	2	2	3	2
89350	2.64771	3	1	1	57	3	3	5	0	1	1	0	0	0	0	0	0	0	34049.2	36270.1	2	122	68633.1	88245.7	9.01	793	35	5038	18.5	5881.5	10579	44.5	15.18	123.5	21552	26.3	124	80	116	78	110	76			5.5	2	2	1	2
89352	8.28499	4	1	1	66	1	2	3	1	2	2	0	1	1	0	1	1	0	9325.38	9652.04	1	120	7144.97	5799.72	16.315	994.5	1786.5	3856.5	95	14585	1262	139	24.865	180.8	21585	35.7	150	72	144	78	140	78	22345.3	123	6.8	2	1	2	1
89367	-1.76198	1	1	1	58	3	2	3	1	1	1	0	0	0	0	1	0	0	161469	165591	1	122	313345	402886	8.895	444	275	894.5	10.5	1600.5	337.5	38.55	8.815	103.15	3118	29.5	116	82	114	76	114	76			5.1	2	1	9	2
89370	-1.288	2	1	1	69	5	3	5	1	2	1	0	1	0	0	1	1	3	153149	152961	2	125	104513	78884.2	8.185	356	212.5	1246	22.5	581.5	1466.5	46.7	9.815	125.15	3529	33.2	128	64	126	64	134	66	306768	115	5.7	2	1	1	1
89371	-1.72319	1	1	1	63	4	1	2	0	2	1	0	1	1	0	0	1	0	14080.1	17337.2	1	126	8370.3	6311.8	3.415	384	222.5	1797	17.5	84	289.5	46.75	13.47	106.1	2410.5	48.9	130	74	138	68	134	72	40005.4	97	6	2	2	1	1
89383	-3.99198	1	1	1	50	1	1	2	0	2	1	0	1	0	1	0	1	0	17868.9	18478.3	1	127	37882.6	52382.5	3.705	138	28.5	540.5	50	9631	227.5	8.75	6.695	58.25	10477.5	31	144	76	144	66	142	72			5.2	1	2	5	1
89397	3.07187	3	1	1	52	1	1	2	0	1	1	0	0	0	0	0	1	0	27245.5	27674	1	132	19512.8	16822.3	8.75	722	3357.5	4276	246	11936.5	1582	80.15	14.45	137.35	21398	27.5	112	62	114	66	108	68	62188.8	118	6	2	2	3	2
89404	-1.67755	1	1	1	71	3	3	4	0	2	1	0	0	0	1	1	1	0	15694.4	15916.9	1	130	24029.2	29089.7	13.335	572	12	237.5	13.5	711	476.5	14.8	7.21	102.75	1450.5	40.9	118	56	114	52	112	54	30825.3	117	5.5	1	1	1	2
89437	0.337316	2	1	1	70	3	3	5	0	1	2	0	1	1	1	1	1	0	80073.4	79868.2	1	132	120574	145967	11.85	343	544	1391	7.5	1567.5	314	181.7	8.005	101.55	3824	29	156	80	156	74	148	78	184610	151	7	1	1	2	1
89490	7.97558	4	1	1	74	3	3	5	1	1	2	0	1	1	0	0	1	1	88711.2	89223.8	1	126	134698	163065	13.095	1064.5	116	1616.5	74.5	20793	1394	102.1	21.01	230.65	23994	26.7	136	68	136	68	136	66	173344	129	5.9	2	2	1	1
89501	0.211421	2	1	1	80	3	3	5	1	2	1	0	1	1	1	1	0	2	30161.8	32232.2	2	126	22023.1	16622.6	3.59	903	674.5	1997	124.5	3484	1156	49.1	15.33	100.3	7436	31.3	116	54	118	50	116	54			7.9	1	1	1	1
89649	1.88335	3	1	1	60	3	3	4	1	2	1	0	1	0	0	0	1	0	126173	127071	1	130	191834	232234	13.97	791.5	1415	4242.5	13.5	762.5	375.5	36.95	13.39	154.35	6809	41.6	104	58	106	60	110	58	232311	119	6	2	2	1	1
89656	3.96252	4	1	0	39	5	2	3	1	0	1	0	0	0	0	1	0	0	23074	23201.2	2	122	19930.9	61059.4	9.715	379.5	910.5	3394	9.5	31291.5	1530	75.05	14.795	124.6	37135.5	23	124	68	122	66	124	74	56325.4	104	5.1	2	1	5	2
89674	-3.55457	1	1	0	31	4	3	4	1	2	1	0	1	0	1	1	0	0	26441.2	27980.8	2	131	16889.3	13895.8	5.72	312	1	92	4	234	286	4.6	4.97	123.3	617	34.1	134	76	128	74	132	76			5.5	1	1	4	1
89728	-2.41766	1	1	0	43	5	2	3	0	1	1	0	0	0	1	1	0	0	17596.3	18021.3	1	129	13726.4	11161.1	8.4	180	221.5	820	20.5	451.5	477	13.85	10.07	114.25	1990.5	29.7	124	88	128	88	124	88			6.3	1	1	10	2
89751	1.2614	3	1	1	54	3	3	4	0	2	2	0	0	0	1	1	1	0	45507.7	48322.2	1	126	91439	117569	16.415	559.5	722	1731	58	897	348.5	69.05	14.37	114.05	3756.5	33.6	114	76	116	74	118	78	110585	103	5.8	1	1	1	2
89771	-0.288681	2	1	1	70	2	3	4	0	1	2	0	1	0	0	0	0	0	8507.24	8576.27	1	124	14027.2	18262.5	4.58	762.5	999	2606	2	2826	891.5	39.55	11.79	123.75	7324.5	28	168	72	168	76	166	80	19011.8	116	6	2	2	1	1
89793	3.31511	3	1	1	52	2	3	5	1	2	2	0	1	0	0	0	0	0	36403.4	36078.5	2	130	22497.7	19395.7	13.195	719.5	196.5	1288	182	6266	1456	76.55	18.1	154.35	9388.5	34.1	126	72	140	76	136	74			5.2	2	2	1	1
89801	5.56825	4	1	1	67	1	3	4	1	2	1	0	1	1	0	0	1	0	8386.35	8214.43	1	128	13435.4	17492	13.55	1253	554	10203	5.5	11271.5	19665	44.1	11.225	114	41699	31.4	108	50	110	50	106	50			6.5	2	2	2	1
89803	9.36467	4	1	1	61	1	2	3	1	1	1	0	1	1	0	0	1	0	9884.63	9547.22	2	122	5370.58	4359.41	15.045	707.5	317.5	4255.5	153.5	8617.5	7433	125.15	18.425	355	20777	25.8	146	50	146	0	140	0	20345	272	9.4	2	2	5	1
89841	8.87184	4	1	1	57	4	3	4	0	2	1	0	0	0	0	0	1	0	21346.2	21284.2	2	126	14564	11664.1	18.98	730	231	1725.5	63.5	27474.5	1518	169.45	14.18	246.65	31012.5	36.4	140	74	132	72	140	72	49892	113	6.1	2	2	4	2
89855	-2.74667	1	1	1	59	3	3	5	0	2	1	0	1	1	0	0	1	0	142332	151615	2	125	286898	307587	5.86	177	15	552	33.5	12216.5	478.5	18.7	6.72	79.5	13295.5	35.1	120	74	124	76	120	74	327542	133	6.2	2	2	3	1
89860	4.13009	4	1	1	65	3	3	4	1	1	1	0	0	0	1	1	1	1	97771.3	98466.9	1	131	148652	150056	13.105	477	354.5	1353	141.5	11257	1856	111.3	15.91	188.05	14962	25.8	122	68	124	72	132	62			5.4	1	1	2	2
89902	-1.21943	2	1	1	73	3	3	4	0	1	1	0	0	1	0	0	1	0	15085	15046.3	2	125	7812.35	21626.1	4.385	616.5	455.5	1113.5	47.5	3508.5	511	73.7	10.38	90.8	5636	29.8	142	82	132	80	134	72	32727.2	142	6.2	2	2	2	2
89909	-3.26092	1	1	1	72	3	2	3	0	0	2	0	1	1	0	0	0	2	19744.1	20024	1	125	9194.85	6940.08	6.325	320	16	289	94	2588	303	54.15	6.67	65.45	3290	22.3	196	82	198	82	196	76	39354.2	107	5.7	2	2	1	2
89997	1.81196	3	1	1	71	3	2	3	0	2	1	0	0	1	0	0	1	0	14297.2	14260.6	2	132	21528.7	26062.7	16.79	422.5	27	468.5	5.5	3870.5	424	31.15	14.15	179.15	4795.5	30.8	108	40	102	0	100	0			6.1	2	2	1	2
90001	1.26918	3	1	1	76	5	1	1	0	0	1	0	1	1	0	0	0	0	14178.5	16382.2	1	119	32728.7	40188.3	9.23	654	153.5	2816	171.5	6467.5	1567.5	115.85	10.995	112.6	11176	21.6	190	72	192	70	190	68			6.7	2	2	1	1
90021	1.38639	3	1	1	64	5	3	5	1	0	2	0	0	1	0	0	1	0	22910.6	25411	2	122	15441.5	11821.7	8.895	590.5	236	1277.5	289	716.5	1346	234.35	11.84	75.7	3865	24	122	62	108	62	116	60	51245.6	159	7.9	2	2	1	2
90034	-0.980705	2	1	1	68	3	1	2	0	1	1	0	1	0	0	0	1	0	42730.6	53651	1	121	24636	68197.3	5.085	642	45.5	467	47	2562.5	801	151.55	9	61.45	3923	26.5	140	78	134	78	130	78			5.9	2	2	1	1
90088	-0.47133	2	1	1	60	1	2	3	0	2	1	0	1	1	0	0	1	0	9806.71	9630.95	1	127	4791.31	3889.21	6.14	181	69.5	728	96.5	9350	469.5	51.75	10.46	151.3	10713.5	33.6	134	74	132	70	128	56	25915.6	127	6.1	2	2	3	1
90110	-1.02369	2	1	1	58	1	3	4	1	1	2	0	1	1	0	0	1	0	25944.8	25844.8	2	122	16116.2	50957.2	9.605	274	50.5	847.5	18	1029	906	137.9	7.67	95.3	2851	26.7	126	76	130	76	124	82	64014.4	122	6.9	2	2	1	1
90138	-0.435249	2	1	1	80	3	1	2	0	2	1	0	1	1	0	0	0	3	11979.1	13016.2	1	131	6758.27	18708.2	11.825	345	165	452.5	45	2392	1239.5	74.2	9.545	122.15	4294	31.8	142	58	144	54	140	56	30086.1	114	6	2	2	1	1
90206	1.69172	3	1	1	80	3	3	5	1	1	2	0	1	0	0	0	0	1	45858.4	52022.3	2	119	78536.3	79277.8	6.895	235.5	223.5	1153.5	135	16645.5	937	235.8	7.03	103.05	19094.5	25.1	164	68	160	68	160	62			5.6	2	2	1	1
90230	-0.296365	2	1	0	48	3	1	2	0	1	1	0	1	0	1	1	0	1	47399.3	47167.9	1	120	89254.8	95691.2	7.595	296.5	3	247	31.5	3915.5	360	7	11.995	190.4	4557	29	110	82	110	82	116	82	0	116	5.5	1	1	2	1
90249	2.58958	3	1	1	63	3	3	4	0	2	1	0	1	0	1	1	1	1	170622	168999	1	121	255132	308863	14.3	747	111.5	898.5	228	2062.5	1694	137.35	10.82	155.5	4994.5	32.5	102	62	108	60	100	60			6.4	1	1	1	1
90256	1.25245	3	1	1	51	2	3	5	1	1	2	0	1	1	1	1	1	0	35236.6	36438.4	2	127	22722.1	19589.1	6.17	733.5	49	1446	89.5	15353.5	1079	15.25	16.44	107.7	18017	28.9	144	92	144	86	144	88	79256.9	312	12	1	1	3	1
90258	0.75266	2	1	1	79	3	3	5	0	1	1	0	1	0	0	1	0	2	81301	86083.6	2	124	129957	157326	7.68	1138.5	323	1339	269.5	1697.5	2195.5	90	9.745	105	5824.5	28.7	146	68	138	68	136	66			4.9	2	1	2	2
90299	1.68595	3	1	1	54	3	3	4	0	0	2	0	0	0	1	1	1	0	168851	183054	1	132	156773	125675	25.705	422	35.5	804.5	24.5	1897	1563.5	80.95	10.12	111.25	4325	24.8	130	76	126	70	122	76	0	101	5.7	1	1	2	2
90315	0.774075	2	1	1	80	3	1	2	0	2	1	0	1	0	0	1	1	1	20979	24634.7	1	121	37190.1	37541.3	7.61	845	1519	3687.5	20	14923	678	25.4	10.345	94.2	20827.5	30	140	60	136	56	134	52			5.5	2	1	2	1
90318	-5.88849	1	1	1	72	3	3	4	0	2	2	0	1	1	0	1	1	1	16173.8	16403.2	1	125	24763.3	29978.4	2.35	182.5	243	893.5	41	796	760	10.9	2.615	45.95	2733.5	38.8	180	68	172	72	160	66	37914.8	114	7.1	2	1	2	1
90357	-2.75848	1	1	1	56	5	3	5	1	0	2	0	1	0	0	0	0	0	13986.3	14775	1	122	12725	37947.6	4.71	245.5	55	2203.5	8	179	311.5	31.95	7.69	121.6	2757	20.2	132	82	128	82	126	84			6.2	2	2	1	1
90477	5.90843	4	1	1	72	3	2	3	1	1	1	0	0	1	1	0	1	0	66009.2	69892.2	1	123	105514	106510	19.755	816	37	1581	15.5	35885	1337	26.2	8.98	185.15	38855.5	26	96	52	92	50	88	50			7.4	1	2	1	2
90480	0.24732	2	1	1	58	4	1	2	0	0	1	0	1	0	1	1	0	3	20486.8	21033.6	2	133	18939.8	15168.7	13.855	911.5	99.5	6477.5	87.5	0	404.5	65.1	6.24	102.35	7069	24	154	104	152	106	160	104	49377	89	5.5	1	1	3	1
90481	-3.10449	1	1	1	61	3	2	3	0	1	1	0	1	0	0	0	1	1	46591	50708.7	2	122	26328.9	19872.5	5.165	311.5	135	791	4.5	3821.5	552.5	16.25	7	96.15	5304.5	25.7	138	52	128	54	126	54	87072	111	5.4	2	2	2	1
90506	-3.43022	1	1	1	64	4	1	2	1	0	2	0	1	1	0	0	0	0	10147.8	10084.1	1	119	5504.98	4151.15	4.08	237	85.5	273	66	3.5	693.5	71.2	8.56	64.4	1121.5	22.9	140	72	128	70	126	74			7	2	2	1	1
90522	7.10653	4	1	0	40	1	2	3	1	1	1	1	0	1	0	0	1	0	40381.4	41016.4	1	132	28920.5	24932.8	15.47	811	95.5	2995	491	12206	1792	147.1	18.97	219.1	17579.5	27	114	76	104	74	96	68	82716.5	316	12.8	2	2	12	2
90526	-1.64804	1	1	1	80	3	3	4	1	1	2	0	1	1	0	0	1	0	31674.1	34131.2	1	131	23320.6	64556.1	10.47	481	25.5	327	66	2385.5	757.5	50.95	7.085	98.25	3561.5	26.4	148	66	146	70	142	68	74238.7	153	6.4	2	2	1	1
90534	-0.711134	2	1	1	60	3	3	4	1	1	1	0	0	0	0	0	1	0	115749	114648	1	129	173080	174714	6.55	518	11.5	572	87.5	12441	971	58.3	7.13	105.95	14083	26.8	132	74	132	74	126	72			5.8	2	2	2	2
90545	-3.7115	1	1	1	80	4	2	3	1	1	2	0	1	1	1	1	0	0	13295.5	13607.9	2	125	6569.81	4954.1	1.635	525	217.5	858	201.5	3928.5	521.5	33.8	9.635	26.4	5727	26.1	126	50	124	58	124	48	34129.4	130	6	1	1	6	1
90612	-3.26921	1	1	1	50	3	1	1	0	1	1	0	0	0	1	1	0	0	30140.4	31322.2	2	125	18028.1	53003.6	3.27	252.5	8.5	157.5	8.5	2107	355	6.65	11.505	87.45	2636.5	26.1	92	56	88	52	90	56			5.5	1	1	3	2
90645	-1.41269	2	1	1	57	3	3	4	1	2	1	0	1	1	1	1	1	0	97241.1	103584	2	132	67413.5	54041.4	9.225	221	28	752	239.5	1697	501.5	20.2	12.715	119.3	3218	30	114	64	116	70	114	68	223777	131	5.9	1	1	3	1
90666	3.97545	4	1	1	68	2	3	5	1	2	1	0	1	0	0	0	1	0	10215.3	10032.2	1	124	4990.95	14858.2	10.285	569.5	702	2388	13	19836.5	1328	118.7	13.805	151.7	24267.5	31.1	124	88	124	90	128	90			6.1	2	2	2	1
90675	-2.24981	1	1	1	80	3	3	4	0	1	1	0	0	0	1	1	0	0	15325.6	16377.6	2	125	11190.2	8446.12	4.985	811.5	280	654.5	933	466.5	472.5	83.5	5.675	64.8	2806.5	27.7	126	52	114	50	124	48	29941.5	95	5	1	1	2	2
90689	7.71533	4	1	1	72	5	3	4	0	2	1	0	1	0	1	1	1	2	14297.2	14379.9	2	132	21708.8	26280.6	13	2204.5	617	10171	42	906	1544.5	115.9	17.59	175.7	13280.5	31.8	120	74	120	72	116	74	29936.8	120	5.9	1	1	2	1
90694	3.85521	4	1	1	61	3	2	3	1	2	1	0	1	1	0	0	1	0	125456	124263	2	125	57060.2	157954	13.435	787.5	320.5	1399.5	28.5	2845	1213.5	87.25	16.11	205.2	5807	34.6	154	84	156	76	160	82	241418	126	5.4	2	2	6	2
90711	2.69005	3	1	1	80	3	3	5	0	0	1	0	1	1	0	1	1	0	17621.6	18831.2	2	131	9777.52	7379.87	6.16	1015.5	30.5	251	110	0	764.5	139.8	14.19	179.55	1156	21.7	114	76	106	66	114	68	36585.2	133	5.9	2	1	2	1
90739	-1.30205	2	1	1	70	2	1	1	0	1	2	0	0	1	0	1	1	1	8822.46	9398.26	1	121	5286.79	4291.39	8.72	454	1	445	17.5	723.5	1060.5	35.65	8.81	134.65	2247.5	29.4	126	74	126	76	124	78	20027.6	140	6.7	2	1	1	2
90764	0.62128	2	1	1	69	1	1	1	0	2	1	0	0	0	1	1	0	0	8386.35	8214.43	1	128	4086.61	3317.19	4.875	496.5	49.5	880	27	3678.5	757	68.5	13.725	170.25	5392	31.6	144	64	138	64	128	64			5.4	1	1	6	2
90772	2.63763	3	1	1	72	3	2	3	0	2	1	0	1	1	0	1	1	2	19398.3	19348.6	2	130	8884.7	6705.99	9.105	409	61.5	1105	173.5	8489.5	727.5	127.3	18.555	135.4	10557	38	138	78	130	72	132	68	37590.5	137	5.9	2	1	2	1
90825	-1.71337	1	1	1	65	4	3	4	1	1	2	0	1	0	0	0	0	0	14637.3	14545.3	2	130	23087.3	27923.2	3.215	309	37	680.5	15	2133.5	987	224.6	6.16	47.95	3853	25.8	124	74	126	72	122	76			6	2	2	1	1
90849	-0.0600271	2	1	1	60	3	2	3	1	2	2	0	0	0	1	1	1	0	126173	127071	1	130	86822.8	65532.1	8.635	368.5	25	492.5	94.5	2611	324	44.8	14.29	143.35	3547	30.4	114	74	112	70	112	72	209909	100	5.2	1	1	2	2
90887	1.47907	3	1	0	28	5	2	3	0	0	1	0	0	0	1	1	0	0	44356.7	47684.9	1	125	40734.4	33545.9	10.48	318	18.5	1035.5	13	16093	797	11.15	12.055	178.9	17957	21.5	96	56	96	52	92	52			5.2	1	1	4	2
90891	0.773261	2	1	0	27	4	2	3	0	0	1	0	0	0	0	1	0	1	29682.6	29388.9	2	131	20058.3	60525.9	9.09	340.5	16.5	515.5	14	9129	582.5	14.9	12.435	187.7	10257.5	20.6	132	80	134	80	132	74	73383.3	111	5.6	2	1	2	2
90894	1.07165	3	1	1	77	3	3	4	1	0	1	0	1	0	0	0	1	2	87465.7	87241.6	1	121	45297.5	34189.6	18.115	853	293.5	1371	16	305.5	863	30.1	11.42	120.85	2849	22.5	120	0	116	48	126	56	159495	110	5.7	2	2	1	1
90958	-0.744322	2	1	1	58	3	3	4	1	1	1	0	0	0	1	1	1	2	115071	123132	2	126	70871	56813	10.84	159	7.5	771	276	724	1019	33.2	9.635	171.6	2797.5	25.1	136	74	140	78	126	74			5.4	1	1	6	2
90995	0.0453227	2	1	1	61	4	3	4	0	1	1	0	0	0	0	0	1	0	15613.1	15515	2	130	8469.78	6386.82	13.575	313.5	30.5	196	14	803.5	440	39	12.855	148.15	1484	28.4	116	70	116	72			43887.6	102	5.8	2	2	1	2
91048	-0.00522117	2	1	0	37	2	1	1	0	0	1	0	0	0	0	0	1	0	27439.3	27587.9	1	120	25532.4	22612.9	9.475	330.5	42.5	695	9.5	7473	293	40.95	10	159.4	8513	24.7	128	70			120	64			5.5	2	2	5	2
91075	3.33618	3	1	1	51	5	3	5	1	2	1	0	0	1	0	0	1	3	138316	147338	2	131	95889.2	76868.6	9.08	512.5	94	3129.5	44.5	10297.5	4515	22.15	20.325	177.35	18080.5	33.7	114	68	108	70	112	68			5.3	2	2	4	2
91115	-0.67568	2	1	0	34	3	3	4	0	0	1	0	1	0	1	1	0	0	41638.8	42927	2	128	81022	89236.4	7.85	206.5	35.5	411.5	244	1945	623	232.15	7.31	66.25	3259	23	102	62	108	66	108	62			5.2	1	1	2	1
91159	2.73467	3	1	1	51	4	3	5	1	1	2	0	0	0	1	1	1	0	28576.3	28493.3	1	123	17242.8	13809.6	16.76	1013	1487	4709	78.5	11021	1929	94.65	9.17	80.35	19224.5	26.2	122	80	124	78	122	78	0			1	1	1	2
91167	-0.700489	2	1	1	62	1	3	5	0	1	2	0	0	0	0	0	1	0	11052	10825.4	1	126	5385.55	4371.57	6.72	412.5	214.5	1924	321.5	1731	647	117.55	11.645	83.75	4838	27.5	108	72	114	78	112	76			5.8	2	2	1	2
91172	4.53057	4	1	1	55	3	3	4	1	2	2	0	1	0	0	1	0	1	122923	133264	1	122	114132	91492.7	21.29	902.5	348	1699.5	27.5	8670.5	1103	97.9	13.905	148.05	11848.5	31.1	148	94	144	90	156	92			5.8	2	1	1	1
91177	16.4076	4	1	1	52	4	3	4	1	2	2	0	1	1	0	0	1	0	26793.2	26498.6	2	121	16035.7	12842.8	38.145	1521.5	198.5	2440.5	554.5	26560	1915	180.65	31.395	235.45	31668.5	41.1	126	76	122	80	122	72			6.2	2	2	1	1
91184	-0.0477219	2	1	1	59	4	2	3	1	2	2	0	1	1	0	1	1	1	22393.8	22034.9	2	131	43839.4	46956.7	7.515	951	7	7707.5	43.5	853	761.5	29.75	10.15	104.75	9372.5	30.1	114	78	110	80	106	74			11.2	2	1	3	1
91217	15.4759	4	1	1	54	2	3	4	1	1	1	0	1	0	1	1	0	0	19511.2	21929.8	1	127	13674.9	11789.4	9.93	7336.5	403.5	847.5	33	7577.5	413.5	40.1	16.17	128.85	9275	29.1	144	56	138	52	142	56	51706.3	106	5.4	1	1	4	2
91282	1.58554	3	1	1	50	3	1	2	1	0	1	0	0	0	0	0	0	0	157546	167290	1	126	143272	421229	9.625	203	43.5	1020	80	26977.5	557.5	97.9	7.26	124.2	28678.5	24.8	120	58	118	68	114	68			5.8	2	2	3	2
91299	0.916343	3	1	0	46	1	2	3	0	0	1	0	0	0	1	1	1	0	31749.8	40098.8	1	126	25004.7	21557	9.045	302	199.5	766	170.5	1155.5	779	193.55	6.05	171.65	3070.5	23.3	116	80	120	78	120	78			5.5	1	1	3	2
91302	6.73062	4	1	1	62	2	3	4	1	2	2	0	0	0	0	1	1	1	7642.37	7910.07	2	125	12937.6	14045	44.2	542.5	5	172	13	163.5	497	23.85	19.63	196.1	850.5	37.2	124	70	126	60	124	60	18691.6	112	5.7	2	1	2	2
91326	0.352011	2	1	0	34	1	1	1	0	2	2	1	0	0	0	1	0	0	24494.5	24627.1	1	120	17320	56258.8	5.73	700	24	255.5	96	1414	872.5	111.2	9.895	148.35	2662	33.9	132	78	118	78	122	76	60218.8	112	5.9	2	1	12	2
91343	-1.26242	2	1	1	63	4	1	2	1	2	1	0	1	1	0	0	1	0	10315	10250.2	1	123	16269.8	19677.8	5.395	455.5	720	2270.5	50	7906	1693.5	54.85	7.535	99.5	12640	34.9	194	80	192	96	186	90	29087.2	144	6.7	2	2	2	1
91347	-4.75697	1	1	1	61	1	1	1	0	2	1	0	0	1	0	1	0	0	9085.21	8775.09	1	128	14352.4	15580.9	4.83	291.5	7.5	51	15	0	1001	6	4.635	68.65	1074.5	33.5	128	72	134	58	118	60			6.6	2	1	1	2
91353	-0.130208	2	1	1	57	4	3	5	1	2	2	0	1	0	0	0	0	1	25768.9	26456.8	1	129	18103.4	14498.8	5.93	876	5	313	59.5	3414.5	1264	15.6	15.08	108.6	5056	34.9	144	82	138	78	138	80	58544.7	103	5.8	2	2	2	2
91373	-1.05857	2	1	1	74	3	2	3	0	2	1	0	0	0	0	0	1	0	20342.2	21559.4	1	120	32547.5	32854.8	7.19	475.5	6.5	286	65	3710.5	792	28.3	12.175	114.55	4860	34.7	118	56	126	54	126	54	47448.1	114	6	2	2	2	2
91391	4.76578	4	1	1	57	4	3	5	1	2	1	0	1	1	0	0	1	0	24578.9	24964.2	2	125	49667.4	53199.1	8.04	728	1343	4500.5	153	12916	1819.5	94.95	17.9	190.85	20732	42.6	160	90	154	94	146	86	54299.6	131	6	2	2	1	1
91393	1.92674	3	1	0	31	4	3	4	1	2	1	0	0	0	0	0	1	1	27981	33084.7	1	121	65654.8	72243.4	11.135	545	42	725.5	67	408.5	636.5	78.8	14.065	196.35	1879.5	36.4	126	70	126	74	118	72	0	111	5.9	2	2	2	2
91432	-0.744224	2	1	1	80	3	3	4	1	1	1	0	1	0	0	1	1	1	26414.4	28701.3	1	131	43329.3	43738.4	4.19	536.5	11	369	16	8338	371.5	53.65	12.41	101.3	9105.5	27.9	144	48	136	44	144	44	52471.8	87	5.6	2	1	1	2
91440	-0.739833	2	1	1	77	4	1	1	0	0	1	0	1	0	0	0	1	0	13173.7	13483.3	2	131	6509.63	18003	4.145	1156.5	31.5	4844.5	12.5	0	8888	47.3	9.19	41.65	13776.5	22.6	120	52	136	62	134	54	38196.2	99	5.9	2	2	1	1
91461	14.8728	4	1	1	68	1	3	5	1	1	2	0	1	1	0	0	1	0	7995.16	8275.22	2	123	13534.8	17621.4	23.92	2666	1656.5	14160	165.5	17741.5	1447.5	264.3	14.56	213.25	35171	28.6	146	104					20496.7	134	6.7	2	2	1	1
91469	-0.54176	2	1	1	69	4	3	4	1	1	1	0	1	0	0	0	1	0	10080.1	10016.8	2	126	15899.2	19229.6	7.41	385.5	325	1380	4	4326.5	622	32.1	13.05	128.5	6657.5	25.7	140	78	136	84	140	86			5.6	2	2	1	1
91557	-4.02743	1	1	1	60	4	1	2	0	2	1	0	1	0	0	0	0	0	13268.1	13104.6	1	123	7153.89	5394.54	3.415	199	12.5	81	21	0	615.5	15.5	6.645	103.5	730	32.4	126	80	124	82	126	84			6	2	2	2	1
91585	0.333243	2	1	0	42	4	2	3	1	2	1	0	0	0	0	0	1	0	31009.7	30512.7	1	132	18464.9	14788.3	5.78	618.5	162	896	20	5584.5	540	64.5	16.905	97	7202.5	30.5	118	74	114	72	118	70	75485.5	96	6.4	2	2	4	2
91637	-0.816929	2	1	1	55	3	3	5	1	1	1	0	0	0	1	1	1	0	123380	128218	2	123	242624	311956	10.08	345.5	301.5	1196.5	19	4968.5	803.5	32.85	7.635	146.25	7289	26.2	118	76	116	80	116	74			5.7	1	1	4	2
91647	6.72616	4	1	1	57	4	2	3	1	0	1	0	1	0	0	1	1	0	37285	36687.5	1	129	22201.6	17781	5.52	404	34	75.5	122	0	541.5	152.3	27.425	330.35	773	23.8	158	88	162	84	160	86			4.7	2	1	3	1
91743	-1.04475	2	1	1	51	1	3	4	1	2	2	0	0	0	0	0	1	0	25254.4	28384.9	1	121	26337.4	22705.9	9.89	576.5	20.5	373.5	34.5	2927	782.5	12.3	12.065	100.95	4138	35.4	118	78	114	80	116	82	63298.7	116	5.8	2	2	4	2
91747	-1.05858	2	1	1	66	2	2	3	0	1	2	0	1	0	0	0	1	0	7872.03	7710.66	2	119	12611.4	13690.9	7.115	331	477	1235.5	20.5	3	720	144	6.085	118.6	2456	28.3	136	0	134	0	132	0	19301	98	5	2	2	2	1
91759	-3.28144	1	1	1	60	2	1	1	1	0	1	0	0	0	1	0	1	2	8597.77	8421.52	1	131	6234.07	5060.33	7.555	105.5	5.5	103	13	0	411.5	4.45	10.54	94.25	533	21.8	116	62	110	60	106	58			5.5	1	2	8	2
91817	1.95935	3	1	1	59	3	3	5	1	0	1	0	0	0	0	1	1	1	153122	159125	2	124	91587.5	73420.2	9.94	860	64	670.5	51.5	1067.5	811	71.15	15.45	159.85	2664.5	23	122	78	116	68	114	64	343766	105	5.6	2	1	2	2
91820	6.12707	4	1	1	80	3	3	4	1	0	1	0	0	0	1	1	1	0	50474.4	53939	1	129	81429.8	82198.6	9.905	1562.5	1009.5	9818.5	74.5	4525.5	12225.5	118.15	15.58	121.25	27653.5	24.3	132	62	128	60	124	60			5.7	1	1	1	2
91825	4.03136	4	1	1	60	4	3	5	1	0	2	0	0	0	0	0	1	1	10920.3	10851.7	2	119	5239.14	14489.4	21.94	672	123	3129	82	1680	3457.5	123.4	17.17	112.2	8471.5	24.9			96	50	96	52	28977.7	106	6	2	2	1	2
91859	-1.58452	1	1	1	55	4	2	3	0	1	1	0	1	0	1	1	1	1	25257.1	24852.3	2	130	15039.5	12044.9	5.305	371.5	19.5	3984.5	44.5	830	5649	33.7	7.38	121.7	10527.5	26.4	124	68	120	66	118	68	51652.2	87	5.6	1	1	4	1
91898	20.5929	4	1	1	61	4	3	4	1	1	1	0	1	0	0	0	0	0	12459.3	12381	1	119	5977.47	4507.44	34.295	1504.5	2095.5	6091	138	12292	2837.5	259.85	33.135	458.25	23454	25.2			126	72	116	70	33061.4	92	4.9	2	2	2	1
91907	4.30461	4	1	1	54	3	3	5	1	1	2	0	1	0	0	0	1	0	165758	177370	1	126	102089	81838.4	10.285	933	106	1450.5	393	41.5	1965	114.7	14.24	244.5	3956	29.1	142	90	148	88	148	92			5.5	2	2	2	2
91915	-2.09426	1	1	1	67	5	2	3	0	1	1	0	1	0	0	0	0	0	14311	15275.2	1	129	10973.4	8274.76	7.685	309	135.5	350	8	6	720.5	97.15	5.055	113.7	1220	26.4	146	86	146	86	148	88			4.8	2	2	2	1
91931	-3.80985	1	1	1	55	4	2	3	1	2	1	0	1	0	1	1	1	3	24169.2	23781.9	2	125	14391.7	11526.1	7.84	144.5	2.5	177.5	43	2663	528.5	31.5	5.645	70.5	3414.5	33.3	160	86	160	82	162	82			5.2	1	1	2	1
91972	3.50684	3	1	1	70	1	3	5	0	2	1	0	0	1	0	0	1	2	9527.36	10149.2	1	128	5049.13	4098.48	9.805	357	361.5	1284.5	150.5	7263.5	1906	277.6	13.97	113.15	10966	51.8	128	70	124	66	118	64			6.6	2	2	4	2
91976	-1.98969	1	1	0	40	3	3	4	0	1	1	0	0	0	1	1	0	0	41870.8	41666.5	2	126	78844.5	84530.2	4.935	472.5	675.5	3539.5	44.5	3527.5	782	64.4	6.49	89.35	8569	26	120	64	118	68	118	68	95353	113	5.6	1	1	3	2
92007	12.0149	4	1	0	37	1	2	3	0	2	1	0	0	0	0	0	0	0	21711.1	23529.2	2	122	16547.9	14655.7	19.16	848	478.5	2222.5	403.5	21735.5	2427.5	569.6	13.83	129.5	27267.5	35	134	56	118	60	134	50			5.5	2	2	8	2
92017	4.80933	4	1	1	73	3	2	3	0	2	1	0	1	0	0	0	1	3	71041.9	98212.2	1	133	67104.8	50649.3	6.845	1273.5	1423	11370.5	682.5	1332	11708.5	329.95	5.54	54.55	26516.5	31.6	122	68	116	72	122	70	0			2	2	1	1
92038	-2.84192	1	1	0	39	3	3	4	1	2	1	0	1	0	0	0	0	0	119742	122232	1	122	79346.5	239653	3.425	411	574	1663	18	2802	471	48.75	6.97	87.05	5528	34.8	136	90	140	92	142	94			5.1	2	2	4	1
92076	-1.4596	2	1	1	59	3	1	1	0	2	1	0	1	0	1	1	1	2	27878.2	28590	2	131	18606.7	54704.8	7.83	498	2.5	222.5	49.5	1910.5	910.5	19.55	10.51	118.75	3095.5	41.6	128	82	122	84	118	76	65523.5	117	5.4	1	1	4	1
92088	6.77654	4	1	1	61	3	3	5	1	2	2	0	1	0	0	0	1	2	232508	230297	2	127	347670	420890	28.76	1005.5	1445	5286	79	17	2512.5	268.9	16.055	67.9	9339.5	32.2			154	72	152	74			4.8	2	2	1	1
92090	2.09942	3	1	1	80	3	3	4	0	1	1	0	1	0	1	1	1	0	40253.8	45664.4	2	124	68937.8	69588.7	13.66	816	29.5	676	157.5	9088	747	98.5	9.295	137	10698	25.6	140	54	140	60	152	64	83483.8	110	5.4	1	1	2	2
92094	0.44184	2	1	1	63	5	3	4	0	1	1	0	1	0	1	1	1	0	9455.46	9396.05	1	123	6749.97	5089.96	4.76	419.5	7.5	464	42.5	7799.5	807	95.55	13.695	129.25	9120.5	29	124	80	124	76	122	74			6	1	1	3	1
92109	2.61327	3	1	1	50	3	3	5	1	1	2	0	0	0	0	0	0	1	31722.5	33791.7	2	123	63943.2	68554.3	8.86	1655.5	1844	3088.5	48	1626	389	10	14.555	142.3	6995.5	28.2	126	88	124	88	124	86			5.2	2	2	2	2
92121	7.31	4	1	1	57	4	3	4	1	2	2	0	1	1	1	1	0	0	17883	17596.4	2	128	10648.5	8528.28	10.005	2199.5	8438	15919	187	1513.5	2251	124.1	13.92	119.7	28308.5	33.5	132	86	134	88	136	86	37497.7	149	6.7	1	1	2	1
92139	16.7344	4	1	1	73	3	3	5	1	0	2	0	0	0	0	1	0	1	53349.4	54105.9	1	131	81681.7	98883.9	12.11	1660.5	416.5	2537	34	37076.5	1900.5	261.3	36.64	262	41964.5	23.4	126	80	116	72	132	80	98916.6	108	5.4	2	1	3	2
92141	3.25965	3	1	1	60	4	3	5	1	2	2	0	1	1	0	0	1	1	9584.07	9523.86	1	119	5199.15	3920.53	12.73	1246	4255	10455	739.5	6.5	3811	92.55	13.205	74.7	19267	32.8	112	70	114	70	114	70	20715.3	336	10.2	2	2	3	1
92158	-3.50275	1	1	1	57	4	1	2	0	1	1	0	1	0	1	1	0	0	20246.5	25387.4	2	126	22860.1	18308.4	4.22	306.5	358.5	631.5	54.5	0	1267.5	26.8	6.635	95.85	2312	25	148	68	144	62	150	74			5.9	1	1	4	1
92170	0.2798	2	1	1	64	3	1	2	1	0	1	0	1	0	0	1	1	1	159275	157761	2	125	107792	298390	8.59	258	2.5	783	31.5	14908	520	39.65	11.82	127.95	16245	24	140	72			132	70	305973	108	6	2	1	1	1
92199	-2.05537	1	1	0	47	2	3	4	1	0	1	0	0	1	1	1	0	1	44543.6	44734.8	2	123	27895.6	24049.3	11.33	307.5	510	1170.5	25.5	4.5	596.5	20.8	8.44	106.05	2307	16			122	74	126	70	90215.3	98	4.9	1	1	3	2
92257	-2.94453	1	1	1	80	2	1	1	0	1	2	0	1	0	0	0	1	1	5743.95	6118.83	2	119	10007.9	10864.5	5.435	251	91.5	614	81.5	1182.5	432	97.3	6.275	73.65	2401.5	29.4	130	64	128	64	122	58				2	2	1	1
92283	-2.38359	1	1	1	68	3	3	4	0	1	1	0	1	0	0	1	1	0	40695.9	40645.9	1	121	27771.8	76877.9	5.33	318.5	46	911	12	3221	800.5	54.25	9.955	77.75	4990.5	25.1	126	56	130	68	126	72	78966.7	115	4.8	2	1	2	1
92286	-1.95806	1	1	1	65	2	1	1	0	1	2	0	0	1	0	0	0	0	9594.52	9267.01	1	120	6859.95	5568.37	3.58	536	25.5	271	70	4251	667	57.05	10.605	79	5284.5	25.8	132	66	130	66	124	62	18688.5	266	9	2	2	2	2
92309	-5.98915	1	1	1	62	1	1	1	0	1	2	0	1	1	0	0	0	2	8386.35	8100.08	1	128	4029.72	3271.01	4.11	76.5	0.5	74	7	652.5	141	4.3	3.655	44.95	875	29.1	136	76	134	76	136	74			7.4	2	2	2	1
92323	0.75213	2	1	1	80	3	3	4	1	1	2	0	1	0	0	0	1	0	27515	29897.2	1	131	13728.5	10362	7.57	824.5	353	880	1147.5	1029	1060.5	189.85	10.31	70	4470	25.9	130	62	132	64	124	66			5.7	2	2	1	1
92340	4.73159	4	1	1	64	4	3	5	0	0	2	0	1	0	0	0	1	0	11675.7	11602.4	2	129	18416	22273.5	11.95	1055	1320	5322.5	231.5	13058	3024.5	233.9	8.75	96.85	22956.5	24.9	118	74	118	76	116	72	30982.2	125	5.8	2	2	1	1
92435	0.119408	2	1	1	65	2	2	3	0	2	1	0	0	1	1	1	1	0	9437.13	9243.68	1	127	5199.83	4220.81	4.825	525	164.5	634	6.5	3	563.5	59.5	15.45	154.4	1371.5	36.7	142	52	140	54	136	54	19698.1	169	6	1	1	3	2
92541	4.36103	4	1	0	40	4	3	4	0	0	2	1	0	0	0	1	0	1	23431	23798.3	2	128	47347.8	60820.9	6.22	560	32	333.5	71.5	5494	501	126.95	27.705	167.05	6432	23.7	116	74	122	74	126	68			5.8	2	1	999	2
92546	-1.40214	2	1	1	80	3	2	3	0	2	1	0	0	1	0	1	0	2	27374.9	29745	2	132	13658.6	10309.2	10.26	719	128	1815	87.5	1492.5	961	39.1	7.93	81.6	4484	36.3	136	26	136	38	120	44			9.7	2	1	2	2
92579	-4.4691	1	1	1	63	2	1	1	1	2	1	0	1	0	1	1	0	0	7052.7	6811.96	1	119	3388.89	10088.8	6.755	130.5	24	211	32	1106.5	626	22.65	4.855	67.7	1999.5	53.6	140	66	128	70	128	66			6.2	1	1	8	1
92617	-2.33507	1	1	1	80	4	3	4	0	0	1	0	1	0	0	0	0	1	13437.7	14069.8	1	119	22332.5	22522.2	7.575	327	29	425	25.5	514.5	579.5	35.8	7.31	121.15	1573.5	22.6	158	64	162	78	152	80	0	79	6.2	2	2	3	1
92648	-1.09297	2	1	1	56	5	3	4	0	2	1	0	0	1	0	1	1	0	33747.7	35949	1	122	68025.4	87464.4	5.375	589	74.5	1597.5	376.5	9934.5	988	57.2	9.535	71	12971	30.1	126	58	124	62	126	56			9.5	2	1	3	2
92664	0.227053	2	1	1	54	3	2	3	1	0	1	0	1	0	0	0	1	0	100850	103425	1	131	67310.2	53958.5	11.38	565	1042.5	2512.5	9.5	808.5	491	32.4	14.445	116.25	4864	24.9	128	62	126	60	124	48			5.6	2	2	2	1
92714	0.732005	2	1	1	65	4	3	5	1	1	1	0	1	0	0	0	1	1	12801.6	12721.1	2	125	6944.57	5236.7	9.09	483.5	61	1926.5	51	1500	3399	108.15	14.355	102.3	6937.5	26.5	110	68	110	72	108	72			6	2	2	1	1
92722	3.13808	3	1	0	24	1	2	3	1	1	1	0	0	0	0	0	0	0	45482.4	46947.2	1	132	33017.6	107247	8.7	395	52	1677	310.5	13024	734.5	229.75	12.995	114.25	15798	27.4	124	62	126	68	126	64			5.3	2	2	2	2
92728	-2.53962	1	1	1	80	3	3	5	0	1	1	0	1	0	0	1	0	1	15513.7	16856.9	1	130	25448.3	25688.5	7.3	394	98	419.5	68.5	395.5	687	12.75	7.9	115.7	1668.5	28.4	138	74	142	80	148	86			5.4	2	1	2	1
92731	-4.45145	1	1	1	57	3	2	3	1	0	1	0	1	0	0	0	1	0	98268.4	100777	2	131	190698	204450	3.275	189	7.5	59.5	20	1	507.5	7.5	4.655	109.05	595.5	21.2	132	76	138	80	132	82			5.7	2	2	2	1
92744	-1.45574	2	1	1	63	3	3	4	0	2	1	0	0	0	0	0	1	0	111409	111272	2	132	167984	203361	4.645	470.5	3	1351	464.5	10521.5	1236.5	9.9	9.96	97.55	13576.5	32.4	118	66	116	74	116	76			5.2	2	2	1	2
92777	0.773799	2	1	0	47	1	1	2	1	1	1	0	0	0	0	1	0	0	26105	26995.3	2	133	19034.3	16409.8	8.025	376	67.5	688.5	53.5	10182	1061	169.75	10.395	87.65	12052.5	26.2	126	80	116	80	124	74			6.4	2	1	3	2
92797	0.157247	2	1	1	57	2	3	5	1	1	1	0	1	0	0	1	1	1	19935.7	19858.8	1	119	12383.5	39154.9	4.395	328	69	572	137.5	2249.5	630	231.35	9.225	102.1	3658	29	136	88	146	86	132	84	44201.5	104	5.8	2	1	4	1
92874	1.57316	3	1	0	45	1	3	4	1	2	2	0	0	1	1	1	1	0	39227.8	40565.7	1	128	28602.8	24658.9	7.11	396	7.5	314	18.5	2844.5	611.5	47.5	16.375	213.95	3796	39.8	126	80	124	78	124	76			8	1	1	5	2
92895	1.68273	3	1	1	52	5	2	3	0	0	1	0	0	0	1	0	0	0	13827.4	14161.3	1	129	10786.4	8770.52	14.705	417	664.5	2469.5	39.5	1082	2078	156.2	9.795	129.8	6333.5	24.1	132	72	138	72	132	72	39372.2	94	5.8	1	2	8	2
92897	-3.02929	1	1	1	60	2	3	5	0	1	1	0	1	0	1	1	0	0	8221.74	8053.2	1	124	4530.15	3677.22	2.87	47	3	91	9	0	353.5	24.95	12.83	112.3	456.5	25.3	146	64	152	68	150	62			5.4	1	1	4	1
92912	2.06802	3	1	1	52	3	2	3	1	1	2	0	0	0	1	1	0	0	182836	187504	1	130	122030	97824	8.745	836	134.5	752	19	9329	519	36.65	14.695	162.9	10753.5	29.6	112	66	120	72	114	68	0			1	1	3	2
92954	-4.44772	1	1	1	67	2	3	5	0	1	1	0	0	0	1	1	1	0	9294.14	9103.62	1	127	14889.8	19385.4	3.35	196.5	254	885.5	223	1408	538	49.55	4.695	61.1	3308.5	25.1	124	48	126	48	122	50	21552.7	102	5.3	1	1	2	2
92971	0.356454	2	1	1	52	2	2	3	1	2	1	0	0	0	1	1	1	0	14812.8	14755.6	1	119	10404.1	8969.58	7.575	548	25.5	818	73.5	7986	411.5	34	10.385	165.15	9314.5	32.6	114	78	114	74	112	80			5.7	1	1	1	2
92974	28.697	4	1	1	80	3	1	1	0	0	1	0	0	0	0	1	1	2	19287.6	20611.6	2	123	31116.6	37669.7	35.45	4780.5	721.5	43354	290.5	25675.5	2986.5	387.45	30.05	162.2	73028	19.2	122	66	124	68	120	66			5.8	2	1	1	2
93036	-1.36098	2	1	1	52	4	3	4	0	1	2	0	1	0	1	1	1	0	38776.4	39384.4	1	129	35463.8	28402.5	7.49	400.5	248	1266	110	9642	1221	70.15	7.935	70.75	12487	28.6	116	62	118	56	120	50	85384	120	4.7	1	1	2	1
93063	6.40148	4	1	0	42	4	2	3	1	1	1	0	0	0	1	0	0	2	19612	19297.7	2	126	11678.1	9352.84	16.25	682	25	3007	16	9996	5004	32.35	22.785	235.35	18048	27.9	138	78	144	82	134	80	45235.6	101	5.9	1	2	2	2
93068	5.42361	4	1	1	59	2	3	5	0	1	1	0	1	0	0	0	0	1	25234.2	25342.6	1	124	17869	15405.1	16.225	963	868.5	7436	63.5	820	1149	209.65	11.31	177.6	10337	28.5	110	60	108	58	112	60			5.9	2	2	1	1
93183	2.88627	3	1	0	28	3	3	5	0	1	1	0	0	0	0	0	0	1	125841	133952	2	121	86954.6	262632	25.28	798	324	1700	32.5	7371.5	1921	84.2	12.295	72.05	11349	25.3	130	76	128	84	128	76	361466	89	4.8	2	2	4	2
93203	3.66395	4	1	1	80	3	3	5	1	1	1	0	1	0	0	1	1	0	46191.9	49362.6	2	122	74520.9	90215	12.955	856	236	2101	145	4146.5	2351	218.2	12.66	110.1	8979.5	25	120	64	122	64	124	64			5.9	2	1	1	1
93311	0.10443	2	1	1	76	2	2	3	1	1	1	0	1	1	0	0	1	0	11685.9	11780.8	1	128	6627.01	5379.28	8.47	761.5	2288	6125.5	36	3587	1600	42.45	9.84	95.75	13636.5	28	130	64	130	66	134	62			6.5	2	2	2	1
93326	2.55753	3	1	1	66	4	2	3	0	1	1	0	0	0	1	1	0	1	11535.9	11906.7	2	131	8553.59	6450.02	9.32	1070	288.5	10287	59	9422.5	18016.5	64.75	6.015	63.35	38073.5	27.1	130	58	132	52	124	56	28728.8	112	6.3	1	1	3	2
93337	-5.06153	1	1	1	75	4	3	5	0	0	1	0	1	1	0	0	1	3	12441.8	12734.2	2	131	9148.05	6898.28	4.69	203	31.5	335	40.5	1576	244.5	7.75	5.09	51.25	2227.5	21	194	86	188	90	186	86	29434.3	479	12.8	2	2	4	1
93355	3.35704	3	1	1	69	2	3	5	0	1	1	0	1	0	0	1	1	0	9434.34	9240.95	2	125	4597.29	3731.72	17.14	494	63.5	1868.5	810	3826.5	1610.5	207.85	9.745	143.1	8179	25.5	112	52	112	44	118	50	23205.2	112	5.9	2	1	1	1
93443	-1.00084	2	1	1	73	3	3	4	0	2	2	0	0	0	0	0	0	2	14601.4	14685.8	2	132	6743.58	5089.91	4.33	448	18	2611.5	85.5	0	437.5	90.6	12.175	106.15	3152.5	41.3			94	60	96	58	28531.6	103	5.2	2	2	1	2
93456	-2.31523	1	1	1	50	4	3	4	1	2	1	0	1	1	0	1	0	0	23504.2	24131.7	1	125	16512.4	13224.6	3.005	527	396.5	1703	129	7682	738	37.4	10.53	49.7	10648.5	35	146	80	140	84	142	78			8	2	1	5	1
93498	-6.51621	1	1	1	54	3	3	4	0	0	1	1	1	0	1	1	0	2	115372	123454	1	130	105730	84757.4	4.47	61	159	561	13.5	327	325	11	2.05	23.85	1385.5	24	140	92	150	86	134	84			5.3	1	1	15	2
93520	4.92024	4	1	1	52	3	3	5	0	2	2	0	1	1	0	1	1	1	46356.9	50256.1	1	132	32707.3	26219.5	20.97	454.5	11	3675.5	30.5	3487.5	6322	58.7	24.98	133.65	13526.5	41.9	130	84	132	84	126	84	109312	117	6	2	1	4	1
93533	-3.82536	1	1	1	53	4	2	3	0	1	1	0	1	1	0	0	0	1	19239.3	18930.9	1	133	11456.1	9175.07	3.085	263.5	86	400	72	528.5	777	43.75	5.365	94.45	1863.5	29.1	152	78	156	76	156	78	0	235	9	2	2	1	1
93554	-1.05153	2	1	1	54	5	3	4	1	2	1	0	1	0	0	0	0	0	32012.9	32514.9	1	132	64689.7	83097.4	5.15	243	44.5	436	58	4214.5	603	145.3	7.115	115.8	5356	33.7	104	68	106	64	110	66			5.8	2	2	1	1
93578	7.53074	4	1	1	65	4	3	5	1	1	2	0	1	1	0	0	1	1	11634	11560.9	2	129	18350.2	18506.1	20.77	1671	1231	8096.5	238	2713	4414.5	138.7	18.29	124.45	16693	29.5			126	86	118	86			7.6	2	2	1	1
93626	-0.948034	2	1	1	71	3	3	4	1	0	2	0	0	1	0	0	1	2	94978	94734.6	1	120	143017	173137	8.385	436	291.5	703.5	15	908.5	767.5	43.95	10.945	128.7	2686	23.1	116	58	108	64	120	60			8.1	2	2	1	2
93659	2.8092	3	1	1	62	1	1	1	1	1	1	0	1	0	1	1	1	0	8083	8295.48	1	120	13568	14729.3	26.87	345	38	1115	189.5	4340.5	1646	201.35	8.48	80.4	7329	25.1	144	94	140	88	142	94			5.6	1	1	1	2
93670	-0.569265	2	1	0	32	3	3	5	0	1	1	0	0	0	0	0	0	0	120187	123906	2	123	105845	87166.5	16.705	500.5	15.5	158.5	15.5	1658	484.5	51.05	8.535	99.55	2332	28.1	112	70	112	72	110	70			5.1	2	2	3	2
93728	-2.16496	1	1	1	53	4	3	5	1	2	2	0	1	0	0	0	0	0	32014.3	31532.9	1	148	30998.8	25488.1	12.11	147	17.5	388.5	21	2881.5	224.5	17.4	10.09	91.95	3533	33.4	122	74	124	76	126	74			5.3	2	2	3	1
93729	8.11138	4	1	0	42	4	1	2	0	1	1	0	0	0	0	0	0	0	11759.6	12103.9	1	137	11898.9	9783.61	22.125	1549.5	68.5	462.5	82	110	2021	90	31.17	151.2	2744	27.6	130	86	128	82	120	84			5.3	2	2	1	2
93732	0.142217	2	1	1	72	3	2	3	0	0	1	0	0	0	0	0	1	0	11725.3	12439.3	2	141	18851.6	18184.1	13.01	240	17	237	11	1834	411.5	32.6	16.055	133.75	2510.5	21.3	132	76	130	78	130	72	0			2	2	1	2
93757	-1.0503	2	1	1	63	3	3	4	1	2	1	0	1	0	1	1	0	0	96421.3	99270	1	142	150442	145116	8.345	671	1547.5	4294.5	5.5	257.5	1837	26	7.96	108.95	7942	34.9			142	82	158	76	276507	106	5.7	1	1	5	2
93759	-0.793863	2	1	1	60	5	3	5	0	1	1	0	1	1	1	0	1	0	199179	212848	2	134	110120	90087.4	6.385	697.5	915.5	3415	112.5	7248.5	1719	79.45	6.665	75.8	13410.5	29.1	118	64	116	62	116	60	467215	73	6.8	1	2	4	1
93767	-1.66873	1	1	1	61	2	3	5	0	2	1	0	1	1	0	1	1	1	24569.8	25687.5	1	137	45730.4	46909.7	6.745	439	453.5	799.5	3	504.5	97.5	18.75	11.1	124.45	1858	31.9	122	64	124	66	116	66			7.5	2	1	2	1
93795	-4.44678	1	1	1	64	4	1	2	1	0	1	0	1	0	0	1	1	2	4769.61	4579.58	1	147	7662.99	7240.6	3.505	83.5	13.5	291	5	5	800.5	20.95	7.36	80.6	1115	15.7	142	88	144	88	144	88	9133.52	100	5.6	2	1	2	2
93812	4.47942	4	1	1	67	3	3	5	1	2	1	0	1	1	0	0	1	0	251031	276496	2	147	220132	433092	15.505	493	354	1845.5	74.5	3342.5	1806.5	166.55	15.36	195.1	7423	31.1	140	100	136	98	154	86	588923	211	7.1	2	2	2	1
93817	4.72235	4	1	1	55	5	3	5	1	0	2	0	1	0	0	1	1	0	11106	12353.3	1	137	10614.6	23090.4	3.835	156	140.5	1139	155	1422	1195.5	24.55	51.1	113.45	4052	24.3	126	90	124	88	126	94			5.8	2	1	2	1
93887	-4.64126	1	1	1	63	3	3	4	0	1	1	0	1	1	0	0	1	1	16544.7	17784	2	146	26951.5	25997.2	3.475	284	11.5	94	87	0	493.5	6.9	8.165	53.45	686	25.8	132	80	132	78	138	76	44827.8	183	6.9	2	2	4	1
93893	1.385	3	1	1	55	4	3	4	1	1	1	0	1	0	1	1	1	0	8856.27	9117.48	1	147	5824.48	4789.07	5.335	486	44	1804	94	2186.5	1117.5	184.95	11.87	141.5	5246	28.2	158	104	154	98	158	102			5.6	1	1	1	1
93899	-0.570327	2	1	1	67	3	1	2	0	2	1	0	1	0	1	0	1	1	24078.3	26353.9	2	141	39939.1	50800.9	6.435	1117.5	2146	4700	3.5	2572.5	564.5	20.3	9.99	71.8	9986.5	30	134	78	134	76	128	76			5.5	1	2	1	1
93903	-0.724931	2	1	1	62	3	2	3	0	2	1	0	1	1	0	1	1	0	28284.8	29226.9	2	136	44293	56338.9	6.785	412	41	972	6	15405.5	743.5	25.05	12.425	71.15	17168	32.2	138	74	138	74	140	72			7.1	2	1	1	1
93915	-5.97273	1	1	0	34	3	2	3	1	0	1	1	0	0	1	1	0	0	80919.1	77545.7	2	139	46630.8	40057.7	3.515	65	10.5	249	1.5	7201.5	416	1.4	3.065	18.9	7878.5	24.3	108	76	104	78	106	80			5.3	1	1	12	2
93963	1.77233	3	1	1	80	3	1	2	1	2	1	0	1	0	1	1	1	0	5851.26	8485.37	2	139	12859.5	16356.7	9.295	938	59.5	1347	98.5	6351.5	1809.5	55.7	12.56	144.75	9666	32.9	136	74	132	72	140	68	25666.3	101	6.1	1	1	2	1
93964	3.03195	3	1	1	52	5	3	5	1	1	1	0	1	0	0	0	1	0	12519.3	12746.2	2	138	27415.9	38557.3	19.5	694.5	424	3446	32	13412.5	1659.5	50.8	11.08	126.15	18974	28.9	120	68	114	68	108	62	32942.8	109	6.4	2	2	2	1
93968	-4.34114	1	1	1	57	4	1	2	1	1	1	0	1	0	0	0	0	2	14954.8	14397.5	1	145	26941.7	34442.6	4.355	191.5	27	436	4	1211	1472.5	87.7	3.21	47	3150.5	26.1	182	92	188	92	180	96	33868.2	98	6	2	2	8	1
93970	4.40811	4	1	0	33	5	3	5	1	1	2	0	0	0	0	0	0	0	15562.7	14962.1	1	148	33447.6	36508.4	8.175	1120.5	3549	9150	101.5	1672	2366.5	210.1	10.455	137	16839	25.1	114	76	112	76	110	78			5.2	2	2	1	2
93971	2.42825	3	1	0	40	4	3	5	1	2	2	0	0	0	0	0	0	1	25686.8	25729.3	1	143	19233.8	15814.6	11.91	1081	1589.5	4379.5	95	0	1710	76.75	11.175	152.65	7774	38.2	114	74	106	74	108	66			5.9	2	2	2	2
94010	7.75504	4	1	1	71	3	3	5	1	1	2	0	1	0	1	1	1	0	55058.2	62831.1	2	138	95219.8	121116	11.355	926	1167	7707.5	89.5	13877	8072	159.7	11.82	253.2	30913	26.1	126	74	128	76	126	78			5.8	1	1	2	1
94013	6.80128	4	1	1	56	3	3	4	1	0	1	0	0	0	1	1	0	0	31075.2	32116.9	2	140	18582.2	15597.6	15.28	772	975	3033	24	6921	1801.5	108.65	20.245	252.55	12754.5	22.4			144	72	134	74	67597	108	5.7	1	1	1	2
94031	0.275561	2	1	1	67	4	1	2	0	1	1	0	1	0	0	0	1	1	8659.74	9990	2	145	16716.2	15794.8	4.685	274.5	9.5	372.5	88.5	412.5	559	146.7	14.57	135.65	1442	25.9	138	96	138	102	144	98			5.7	2	2	7	2
94037	3.47598	3	1	1	59	5	3	5	1	1	2	0	0	1	0	0	1	0	9694.03	9807.45	1	141	11082	10024.2	27.51	735	421.5	1297.5	17.5	2010.5	1026	35.5	13.06	159.6	4773	26.4	128	56	128	58	128	58			8.1	2	2	2	2
94039	3.37865	3	1	1	60	5	3	5	1	1	2	0	1	0	0	0	1	2	11727.5	12271.4	1	138	8057.37	7103.24	7.75	1547.5	2081.5	12877.5	9.5	587.5	1195	93.4	8.415	144.15	16751	29.6	144	90	144	92	130	90			5.5	2	2	1	1
94040	-6.56066	1	1	0	28	5	1	2	0	2	1	0	1	0	1	1	0	0	12116.6	12260.4	2	147	8140.31	6849.93	2.755	172.5	10	1243.5	89	820	885	6.3	1.715	18.95	3047.5	32.1	114	80	114	84	114	86	24254.3	110	5.4	1	1	1	1
94068	-1.09701	2	1	1	69	3	3	4	1	1	1	0	1	0	1	0	0	0	148118	159061	1	143	241056	306613	7.41	533	691	2403.5	106	1160	1709.5	44.1	10.695	100.15	6070	28.2	126	66	126	70	122	66	437093	105	5.1	1	2	1	1
94073	6.94997	4	1	1	69	2	1	2	1	2	1	0	1	1	0	1	0	0	6993.05	7488.17	1	145	13330.9	18032	12.475	1277.5	215	1831	268	6787	4306.5	208.5	17.9	170.8	13407.5	34.9	140	96	146	94	148	82	17077.4	115	6.2	2	1	2	1
94092	-1.07826	2	1	1	52	1	1	1	0	1	2	0	1	0	0	0	1	0	26842.1	28682.5	2	136	19494.4	17401.4	7.105	334.5	296	1605	12	11755.5	2255	34.5	7.915	102.2	15923.5	27.1	146	86	148	88	148	86			5.4	2	2	1	1
94096	1.07672	3	1	1	80	3	3	5	0	1	1	0	1	0	0	0	1	0	45756.6	53456.3	2	144	81012.4	78144	10.335	678	19.5	488	54.5	0	671	89.55	11.4	164.3	1233	26.7	112	72	110	66	104	64	0			2	2	2	1
94108	-2.53665	1	1	1	64	1	1	1	0	1	1	0	1	0	0	0	0	0	9758.01	10327.6	1	148	7344.85	15367.1	2.92	250	14	398.5	22.5	0	803.5	13.05	11.555	131.65	1238.5	26.4	156	68	160	66	158	66	27702.7	104	5.8	2	2	10	2
94151	-0.594318	2	1	0	23	2	3	5	1	1	2	0	0	0	0	1	1	0	77609.4	98092.7	1	139	69291.8	152233	10.27	803.5	1648.5	4637	151.5	0.5	2057.5	112.1	7.925	38.1	8495	27.9	114	58	98	56	106	58			5.2	2	1	1	2
94175	15.5721	4	1	1	77	3	2	3	0	1	1	0	1	0	1	1	1	0	9784.96	9942.68	2	139	15068	14534.5	32.58	1767.5	889	3074	282.5	10778.5	2865.5	146.8	34.745	277.8	17889.5	26.1	118	64	114	58	114	54			5.3	1	1	2	1
94178	-2.64651	1	1	0	34	3	3	4	1	2	1	0	1	0	1	1	0	0	168876	171391	2	142	120603	249156	6.965	334	1	71	4	773.5	86	11.1	11.495	90.3	935.5	43.5	148	76	150	88	154	96	0			1	1	6	1
94179	-1.0226	2	1	1	72	3	2	3	0	2	1	0	1	1	0	0	1	2	7135.06	9478.71	2	139	14364.9	13856.3	9.11	420	79	1571.5	76	3859	2261	56.3	10.125	90.25	7846.5	49.7	110	38	110	50	112	46	0	207	6.6	2	2	2	1
94201	-0.837686	2	1	1	77	5	3	4	0	0	1	0	1	0	0	0	1	1	26661.6	29003.1	1	148	22284.4	47245.8	7.62	296.5	25	1618.5	25	3723	1154.5	34.1	11.55	134.8	6546	23.5	150	74	152	78	154	76			6.1	2	2	2	1
94207	1.05862	3	1	1	62	4	1	2	0	2	1	0	0	0	0	1	0	2	13783	14385.6	2	137	24071.4	22744.5	7.19	791	1	6905	135	7720.5	11809	30.45	8.9	95.25	26570.5	30.8	138	76	136	68	144	72	29198.4	95	5.5	2	1	2	2
94227	-2.35762	1	1	1	80	3	3	5	1	2	2	0	1	0	0	1	0	3	31094.3	35107.2	2	142	53204.6	51320.8	4.78	323	107	845	183.5	1791	841	156.5	4.88	63.5	3767.5	32.3	112	66	114	70	116	64			5.5	2	1	1	1
94242	1.81741	3	1	1	60	4	2	3	0	1	1	0	1	1	0	1	1	0	7858.56	8010.82	1	139	13404.5	12665.6	9.7	530	520.5	1588	9.5	13817	1206.5	19.45	13.7	161.85	17141.5	25	96	66	98	70	96	70	19132.3	112	6.8	2	1	5	1
94270	0.258792	2	1	0	33	1	1	2	0	0	2	0	0	0	0	0	1	0	42676.2	46352.7	2	138	38315.6	84178.4	6.4	294	36.5	488	42.5	1940.5	666.5	106.6	11.6	167.6	3174	24.9	114	68	116	72	110	66	102876	115	5.4	2	2	4	2
94275	3.58982	3	1	1	54	1	3	4	1	2	2	1	1	0	0	0	1	0	19567.4	19153.9	2	140	20033	17882.2	8.82	519	130	3230.5	189	9581	1628	95.35	19.09	169.3	14758.5	31	138	88	134	92	132	90	38982.1	93	5.1	2	2	12	1
94336	-4.21352	1	1	1	74	2	3	4	0	1	2	0	1	1	0	0	1	0	18953.6	21373.3	2	138	12989.7	11300.8	3.005	345	574.5	1409	21.5	919.5	815	41.35	4.36	66.2	3739.5	28.3	110	68	118	64	112	64	48743.5	153	7.9	2	2	1	1
94356	12.3978	4	1	1	58	4	3	4	1	1	1	0	0	0	0	0	1	0	18090.3	18794.2	1	144	35169.2	44960.7	22.205	2039.5	3410.5	9668.5	623.5	257.5	3864.5	94.5	22.04	318.2	17824.5	27.5	124	58	118	66	120	64			5	2	2	5	2
94362	3.42658	3	1	1	79	3	3	4	1	1	1	0	1	1	1	1	1	2	25253.4	28317.3	1	141	14650.4	11985.2	12.92	561.5	248.5	1850	82.5	4097.5	1950	83.15	17.175	190.45	8228.5	27.8			186	80	158	70	66390.3	187	7.7	1	1	2	1
94372	2.10371	3	1	1	68	4	3	5	1	2	2	0	1	1	1	1	1	0	4869.29	5168.13	1	147	2952.23	2365.81	6.18	812.5	52	562.5	21	919.5	1148.5	71.2	17.185	183.75	2703.5	36.8	118	84	128	86	130	82	10987.6	222	8.3	1	1	1	1
94376	1.58953	3	1	1	66	4	3	4	1	1	1	0	0	0	0	0	1	1	6861.96	7003.43	1	140	11718.8	11072.9	11.98	615.5	50	667	202.5	7201	1225.5	201.95	9.045	79.5	9346	28.3	144	76	132	76	134	78	14214.8	106	6.2	2	2	3	2
94438	-2.011	1	1	1	80	2	3	5	1	0	1	0	0	0	0	0	1	1	35582.6	38606	2	134	68728.6	70501	4.565	338.5	27.5	172	43.5	1283.5	284	60.45	10.185	112.35	1810.5	24							100986	109	6.4	2	2	1	2
94465	10.487	4	1	0	31	5	1	2	1	2	1	1	0	0	1	1	0	0	26074.6	26821.1	1	146	18873.3	16212.9	19.625	857	21.5	1250	54	19305.5	632.5	28.35	31.05	310.6	21263.5	30.9	124	60	126	48	132	50			5.3	1	1	12	2
94470	-4.70449	1	1	1	64	3	1	2	0	1	1	0	1	0	0	0	1	1	138832	138201	2	143	83668.7	68447.8	5.54	153.5	8	133	18.5	4513.5	424	7.55	3.815	64.95	5097	29.3	154	84	158	78	152	84			5.8	2	2	4	1
94499	6.69919	4	1	1	62	4	2	3	1	0	2	0	1	0	1	1	1	1	13096	14247.1	1	138	8138.49	6521.88	21.48	1873.5	154.5	1857	69	13836.5	2230.5	90.45	10.465	154.8	18147.5	22.4	166	64	164	64	154	76	30289.8	103	5.1	1	1	1	1
94549	3.14301	3	1	1	80	3	1	2	0	1	1	0	1	0	0	0	1	2	9760.59	11172.5	1	136	16931.7	16332.2	21.155	902	138.5	570	72.5	0	1130	85.45	14.365	138.3	1911	28.2	138	68	136	70	130	72			5.9	2	2	2	1
94583	5.65396	4	1	1	80	3	1	2	0	0	1	0	1	0	0	0	0	0	12837.2	15135	1	145	7830.34	6405.86	17.885	1051.5	209.5	944.5	3.5	16000	791	154.25	12.24	155.3	17948.5	21.3	144	54	142	58	144	52	45780	115	6.1	2	2	1	1
94725	1.36599	3	1	1	56	3	3	5	0	2	1	0	0	0	0	0	1	1	330376	339593	2	140	229920	192992	6.78	1053	3240.5	9403	22	128	3395.5	53.5	8.66	130.65	16189	35.6	118	74	118	72	120	70			6	2	2	1	2
94739	-2.71409	1	1	1	57	3	3	4	0	1	1	0	0	0	0	0	0	0	29294.7	30663.6	1	140	51968.6	51434	6.16	243	36.5	1520.5	15	0	3187	19.95	10.905	79.95	4759	27.2	140	84	136	78	134	78			5.3	2	2	2	2
94863	-3.51998	1	1	1	51	2	3	4	0	2	1	0	1	1	0	0	1	0	23303.8	23257.9	1	138	18497.7	16511.8	2.695	496.5	36.5	351.5	10	514.5	659.5	49.3	6.92	70.3	1572	32.9	136	64	132	66	130	72			7.3	2	2	2	1
94868	3.64718	4	1	1	59	2	3	4	1	2	2	0	1	0	1	1	1	0	30109.6	31862.1	1	148	25341	22620.3	14.68	1132	195.5	1193.5	30.5	75.5	1118	43.85	16.22	195.95	2613	36.9	180	90	180	86			64846.1	97	5.4	1	1	1	1
94877	-1.09146	2	1	1	71	1	1	1	0	2	1	0	1	1	0	0	0	0	14211.1	15285	2	135	14295.3	12436.6	4.4	266.5	333	1109.5	294	7618	665.5	125.4	9.97	77.05	10020	35.9	138	62	134	66	130	58			6.8	2	2	1	1
94885	1.67494	3	1	1	64	4	3	4	1	2	1	0	1	1	0	0	1	0	9536.9	10498.8	1	144	9228.98	17786.1	12.61	261.5	8.5	332.5	7	1025.5	866.5	71.05	12.59	221.3	2240	36.7	108	78	114	78	108	80	25074.2	122	5.4	2	2	1	1
94922	1.56675	3	1	1	66	4	3	4	1	0	1	0	0	0	0	0	0	1	9462.89	10173	1	139	17022.5	21209.4	11.265	552.5	32	4365.5	40	3620.5	6161.5	58.65	12.625	133.05	14219.5	23.2	130	66	128	68	134	70			6	2	2	2	2
94926	-0.979057	2	1	0	37	3	2	3	0	0	1	0	0	0	1	1	0	0	88106.4	90967.4	2	142	160234	162299	7.04	246	11.5	311.5	43	3993	585	14.65	14.405	133.45	4944	21.8	104	68	108	72	106	66			5.4	1	1	3	2
94929	7.30396	4	1	1	78	3	3	5	1	0	1	0	1	0	0	1	1	1	65510.6	71292.7	1	144	43161.6	84916.8	42.8	830	2.5	164.5	10.5	2530	517	130	16.305	145.2	3224.5	23.3	126	66	120	66	128	72			5.3	2	1	1	1
94937	16.9503	4	1	1	59	3	2	3	0	0	1	0	1	0	1	1	1	2	8252.21	8899.93	2	135	6025.66	5057.85	26.88	1986.5	21	2246.5	360.5	116.5	3062	126.55	40.815	394.55	5806.5	20.5	176	90	178	88	172	94				1	1	1	2
94939	8.06523	4	1	0	31	5	3	4	0	0	1	0	0	0	1	1	0	0	24211.4	25849.1	2	145	17162.5	14442	13.58	1065	45	1076.5	38	1969.5	1784	70.25	30.86	270.8	4913	20.8	118	64	114	66	112	68			4.7	1	1	3	2
94986	-1.05792	2	1	1	62	3	3	5	1	2	2	0	1	0	0	0	1	0	122978	127771	1	142	77354.4	63282.2	5.155	615.5	1160.5	3144	95.5	536	802	101.4	7.6	99.4	5738	35.3	140	86	138	84	138	86	0	105	5.7	2	2	2	1
94990	0.176191	2	1	1	56	4	2	3	0	1	1	0	0	1	1	1	0	0	37485.9	38279.8	2	142	28615.9	23528.9	13.88	446	22.5	238	72.5	1387	650.5	86	8.45	140.7	2370.5	29.9			116	88	116	78			6.5	1	1	2	2
94995	7.28726	4	1	1	58	5	3	4	1	1	2	0	0	1	1	1	1	0	13327.1	14978.4	2	136	16925	36817.7	18.805	741.5	826.5	4944	903	10243	1736	214.65	17.695	168.15	18652.5	29.1	132	70	134	68	124	68			6.7	1	1	2	2
95007	0.161175	2	1	1	79	3	1	1	0	0	1	0	0	0	1	1	1	0	13491.7	15366.7	2	143	12234.2	24069.8	6.96	292	91	360.5	91	804	584.5	77.25	10.55	197.2	1931	24.4	106	52	100	52	102	54	46480.9	99	5.1	1	1	1	2
95047	0.104615	2	1	1	74	3	3	4	0	2	1	0	0	1	1	1	1	0	5034.7	6983.65	2	139	5560.04	4548.56	8.965	713	1197	3086.5	73.5	342.5	1300	103.6	7.535	118.8	5999.5	31.2	120	60	114	66	114	68	16765.4	148	8	1	1	1	2
95051	-2.30534	1	1	1	52	4	3	4	1	2	1	0	1	1	0	0	1	1	19241.4	19430.2	2	143	19101.1	15705.5	5.3	485	26	232.5	224	0	1077.5	61.5	7.595	100.65	1560	47			162	90	154	94	46405.3	235	9.4	2	2	4	1
95077	1.03099	3	1	0	47	5	3	4	1	1	1	0	0	0	0	0	1	0	26611.6	28042.8	1	148	24095.9	21795.7	7.12	145	44.5	242.5	24	4721.5	782	48.1	16.75	197.6	5814.5	25	120	80	120	82	116	84	66143.7	106	5.7	2	2	1	2
95091	3.73851	4	1	1	62	4	2	3	0	0	1	0	1	0	1	1	1	1	12254.7	12576.1	1	146	21043.5	26219.4	8.3	861.5	183	3596	349	429.5	6355	181.3	15.175	139.75	10912.5	24.2	130	70	136	66	132	66	26737.1	86	4.9	1	1	3	1
95098	9.13815	4	1	1	68	2	3	4	0	2	1	0	1	0	1	1	0	0	10007.2	10067.4	1	140	17922.5	24243	28.125	837.5	175.5	2916.5	70	33954.5	2230	81.2	16.07	179.25	39346.5	35.1	136	72	122	70	118	70	28740.6	104	5.3	1	1	2	1
95105	9.48128	4	1	1	67	3	3	4	1	1	1	0	1	1	0	0	1	1	62628.9	84300	2	139	127756	123232	17.37	941.5	334.5	2038.5	82	21988.5	2341.5	40.1	19.72	333.1	26785	28.6	108	66	112	70	112	68			6.2	2	2	3	1
95118	-4.56081	1	1	1	57	5	3	5	1	1	2	0	1	0	0	0	1	0	10468.1	10809.4	2	138	7937.2	7179.52	3.58	130.5	21.5	226.5	16.5	1793	173.5	8.9	4.69	96.75	2231	26.3	166	92	154	96	158	96			6.2	2	2	2	1
95124	4.72815	4	1	1	58	4	1	2	1	0	1	0	1	0	0	1	0	3	32959.6	35594.2	2	146	22738.5	44962.9	13.72	348	17	285.5	56	2734	335	115.4	22.97	225.15	3427.5	16.8	152	90	148	88	146	84	90161.8	83	5.1	2	1	6	1
95152	-2.47886	1	1	1	59	4	3	4	0	1	2	0	1	0	1	1	1	2	17908.3	20336.4	2	147	38055	36893.8	8.105	339	25	134.5	95.5	0	509	108.3	5.03	81.8	764	26.6	166	86	160	84	150	80	51513	108	5.9	1	1	3	1
95203	0.600778	2	1	1	54	4	3	4	0	1	1	0	1	0	0	0	1	0	14730.8	15166.6	1	144	14909.7	29482.3	7.91	667.5	155.5	712	232	1061.5	987	108.55	12.82	120	3148	25.4	142	90	144	86	132	88	38417.7	110	5.3	2	2	3	1
95206	-1.0744	2	1	0	47	4	3	4	1	0	2	0	0	0	0	0	0	0	19639.2	21248.5	2	134	15884.2	13060.5	7.955	275	55	453.5	30	390.5	600.5	42.15	11.2	148.65	1529.5	19.2	116	82	126	84	126	80	59891.5	110	6	2	2	1	2
95213	2.51389	3	1	0	25	1	1	2	1	0	1	0	0	0	1	1	1	0	34650.6	45185.6	1	148	93497.5	100710	7.455	496.5	27.5	596.5	13.5	4996.5	633	28.5	20.57	209.15	6267	23.8	130	50	122	62	122	56	97796.9	108	5.8	1	1	1	2
95216	-0.813659	2	1	1	50	5	3	5	1	1	1	0	1	0	0	0	1	0	18560.2	20924.1	2	134	45005.6	48000.2	5.12	526	736	4689.5	12.5	524	1562.5	118.4	7.22	103.3	7524.5	25.9	114	80	114	78	106	78	49352.9	72	5.8	2	2	1	1
95224	-2.60061	1	1	1	73	5	3	5	1	0	1	0	1	0	1	0	0	0	14011.2	14834.1	2	136	22480.9	21684.9	7.81	338.5	93	332.5	38.5	1037.5	604.5	28.85	9.425	86	2106	24.5	162	82	150	76	154	76			5.8	1	2	2	1
95237	5.20078	4	1	0	29	3	3	5	0	0	2	0	0	0	0	0	0	2	109947	116874	2	147	70280.1	60373.4	7.625	757	40.5	981	11.5	10412	1020	82.2	22.77	223.95	12465	22.6	104	68	108	68	108	64			5.5	2	2	3	2
95258	-2.73465	1	1	1	62	2	3	4	0	2	1	0	0	1	0	0	0	2	9476.53	9228.08	1	140	16428.4	22221.9	1.765	628	731	1648	53	0	745.5	18.1	11.38	74.75	3177.5	37.4	112	62	112	60	116	62	19283.4	239	7.3	2	2	6	2
95298	-3.08157	1	1	1	60	4	1	2	0	1	1	0	1	0	0	1	0	2	8666.22	8746.92	1	145	4996.58	9629.43	6.32	240.5	12.5	367	4.5	3299	426	14.85	6.295	111.3	4109	26.6	126	80	130	80	134	88	0	108	6.3	2	1	1	1
95316	-0.728692	2	1	0	43	3	3	4	1	2	1	0	1	0	0	1	1	0	16278.3	16182.3	2	143	9362.71	7858.92	11.25	389	5	271	67.5	654	561	9.45	10.565	159.5	1558.5	41.8	142	96	144	96	140	92			5.3	2	1	1	1
95325	-0.37344	2	1	1	68	2	1	1	0	1	2	0	0	1	0	0	1	2	11614.9	12538.9	1	134	8917.49	18657.4	11.565	381.5	373	1619	42	5082	478.5	10.1	12.675	121.2	7594.5	26.5	114	58	116	62	112	64			8.2	2	2	3	2
95326	5.09063	4	1	1	72	3	3	5	1	1	1	0	1	1	0	0	1	2	94839.1	96526.6	1	135	76849.7	62869.3	11.3	811.5	75.5	1118.5	61	17849.5	900.5	51.15	21.975	171.7	20005	28.9	142	78	138	72	140	72	231728	214	7.4	2	2	1	1
95329	6.95198	4	1	0	47	5	3	5	0	0	2	0	0	0	0	0	1	0	11322.7	12551.1	2	134	26996.1	28792.4	10.16	971	1734.5	4880	241	34122.5	957	167.15	10.59	157.75	41935	24.5	116	78	118	74	116	74			5.5	2	2	1	2
95361	2.49216	3	1	1	72	3	3	4	1	2	1	0	1	1	0	1	1	2	81378.3	90877.7	1	137	137724	175180	6.095	1450.5	1305	7702	26	861	1242.5	60.9	13.955	123.85	11136.5	35.2	126	68	134	70	136	76				2	1	3	1
95412	0.579741	2	1	1	60	4	2	3	0	2	1	0	1	0	0	0	1	0	10454.4	11548.3	1	134	6596.81	5286.43	13.39	765	19.5	943.5	35.5	434	817	20.4	9.12	172.4	2249.5	33.6	166	82	156	86	146	80	24551.9	109	5.8	2	2	6	1
95449	0.298872	2	1	1	55	2	1	2	1	2	2	0	1	0	0	0	1	0	30947.8	33447.8	1	136	26602.1	23746	8.835	406	112	1333	72	11482	2254	93.4	10.005	94.5	15253	31	130	80	134	82	132	78	63354.8	100	5.6	2	2	3	1
95454	2.25458	3	1	1	60	1	3	4	1	1	1	0	1	1	1	1	1	0	15731.1	16434.5	1	148	11688	10168.3	15.545	585	74	655	26	6030	1087.5	66.15	15.555	136.85	7872.5	29.2	152	94	150	92	146	94			5.9	1	1	1	1
95471	3.64164	4	1	1	80	3	3	5	1	0	1	0	1	0	0	1	1	2	85892.8	96300.9	1	136	58301.9	114704	14.675	1330	30.5	6593.5	49	0	3542	95.1	11.525	137.35	10215	23	108	54	114	54	110	54			6.3	2	1	2	1
95480	6.21304	4	1	1	71	3	3	5	1	1	2	0	0	0	1	1	1	1	119215	128366	1	148	194537	187649	15.795	1401	46.5	1120.5	17	743.5	520.5	43.25	21.675	241.7	2448	27.3	126	80	118	80	116	76			5.7	1	1	1	2
95503	2.07816	3	1	1	52	1	3	4	1	2	2	0	1	0	1	1	1	0	33247.8	35564.8	2	135	37197.2	33203.6	8.525	922	1555.5	5957	121	7727.5	2022.5	67.05	11.3	127.55	17383.5	42.1	120	62	118	66	116	62			6	1	1	2	1
95508	0.293202	2	1	1	63	4	1	2	0	1	1	0	1	0	1	0	1	1	6645.83	6854.8	1	147	11470.1	10837.9	8.535	328	5.5	417	16.5	0	485	32.9	14.235	191.45	924	25.3	114	58	126	52	118	56	14573.5	96	5.7	1	2	2	1
95533	-0.743769	2	1	1	68	3	2	3	0	2	1	0	1	0	0	1	1	0	32125.9	30983	1	140	46954.4	45291.9	5.395	640	34	476	24.5	8607.5	593	35.85	11.745	96.65	9735	30.4	136	72	134	78	130	70			5.1	2	1	3	1
95547	3.47504	3	1	1	57	5	2	3	0	0	1	0	1	1	1	1	0	0	15186.6	16456.3	1	137	12083.7	10930.2	6.73	379.5	42.5	1057	19	10676.5	2275	95.75	20.95	180.15	14070	23.8	140	72	134	72	130	74	35051.2	103	5.5	1	1	2	1
95550	1.05192	3	1	1	62	3	2	3	0	2	1	0	1	1	0	0	1	0	54850.8	57787.5	2	143	46007.6	90515.9	7.28	665.5	41.5	543.5	79.5	3686.5	942.5	104.5	11.785	149.05	5293.5	30.7	136	88	140	92	142	86	135484	297	9.9	2	2	6	1
95575	7.1767	4	1	1	64	4	2	3	1	0	1	0	1	0	0	0	1	0	15651.9	16873.4	2	144	11279.1	21737.2	17.005	708	794	4173.5	105.5	4402.5	4082.5	138.5	17.465	266.65	13558	20.8							35873.4	107	5.9	2	2	3	1
95593	9.68491	4	1	1	70	3	3	4	1	0	1	0	1	0	0	0	1	1	70750.8	75962	1	137	39300.1	32150.7	45.78	1150.5	105.5	8346	143.5	7766	2228	125.8	14.78	141.55	18589	23.2	148	96	152	94	150	92			5.6	2	2	1	2
95594	2.44328	3	1	1	50	5	3	5	0	2	2	0	0	1	0	1	0	2	18560.2	20924.1	2	134	45005.6	63295.4	13.725	1120.5	1.5	8771	166.5	0	18007.5	78.45	7.43	59.65	26946.5	31.9	104	70	100	68	100	68	50327.5	96	5.4	2	1	2	2
95597	-0.252547	2	1	1	71	3	3	5	1	2	1	0	0	0	1	1	1	0	156231	172750	2	145	261801	252531	12.035	478.5	193	1112.5	143.5	4378.5	1394	91	10.955	72.75	7221.5	33	126	74	124	74	128	80			5.7	1	1	6	2
95598	-1.58747	1	1	0	22	2	2	3	0	1	2	0	0	0	0	0	1	0	49852.1	54640.6	2	146	38597.6	35260.4	8.925	491.5	13	360	35	7092.5	213.5	43.6	9.52	69.9	7714	28.9	114	72	118	74	120	76			5.5	2	2	8	2
95601	-0.461253	2	1	1	69	3	1	2	0	2	1	0	1	0	0	1	1	0	38835.1	40905.8	1	145	21163.2	17313.3	4.09	242	50	963	140	0	3151.5	128.4	12.305	123.55	4304.5	35.3	144	70	148	62	150	72			6.2	2	1	1	1
95611	-6.42851	1	1	1	53	5	2	3	0	0	1	0	0	0	1	1	0	1	59554.4	59997.4	1	135	53418.6	107834	4.985	1	0.5	9	0	0	97.5	0.7	2.445	42.4	107	18.6	116	80	118	76	108	80	126277	91	5	1	1	8	2
95639	3.27365	3	1	0	31	1	3	4	1	1	2	0	0	0	0	0	0	0	36908.5	37340.9	2	135	26377.3	57950.3	26.205	580.5	29.5	1205	100	0.5	3073	81.45	8.18	190.95	4408	25.2	108	76	108	76					4.9	2	2	2	2
95643	6.95564	4	1	0	20	3	2	3	1	0	2	0	0	0	1	1	0	0	189896	199593	1	145	351573	469576	34.8	1046.5	86	425.5	5.5	4213	698	96.35	22.04	119.4	5428	18.4	108	72	96	70					5.3	1	1	2	2
95656	-5.16769	1	1	1	78	5	1	2	0	2	1	0	1	1	0	0	1	0	8263.45	9471.83	2	135	8326.24	6672.33	4.88	241	35	827.5	37.5	1186.5	841.5	14.5	3.195	49.2	2928	32.1	152	0	154	0	154	0	22621.6	295	9.3	2	2	4	1
95672	0.737714	2	1	1	75	4	3	4	1	2	1	0	1	1	0	0	1	1	12214	12842.9	1	136	21490	20305.5	10.88	584.5	10	1923.5	47	258.5	1580	55.45	12.28	154.45	3819	31	126	48	120	46	122	44	30672.9	96	6.8	2	2	2	1
95675	-0.503281	2	1	1	66	2	1	1	0	2	2	0	1	0	0	0	0	0	9739.07	10634	2	134	18931.3	19419.5	4.315	259.5	33	883.5	191.5	11271.5	131	71.4	15.89	77.85	12510.5	30.4			144	76	146	78			5.9	2	2	6	2
95687	15.1678	4	1	1	80	4	3	4	0	0	1	0	1	1	0	0	0	0	7012.79	7368.48	2	145	12329.7	11650	6.82	7012.5	48.5	1264	195	0	1535	121.5	17.545	134.95	3042.5	24.6			198	90	206	92			7	2	2	4	1
95708	4.24003	4	1	1	52	3	1	2	1	2	1	0	0	0	1	1	1	0	27700	29968.2	1	134	50790.1	66285.3	18.195	671	2.5	679	22.5	27306.5	1014.5	49.25	10.25	152.95	29025	31.9	100	68	104	64	106	68	63074.6	96	5.4	1	1	5	2
95727	-0.850373	2	1	1	52	3	2	3	0	1	2	0	1	0	0	0	0	3	24664.6	24403.1	1	142	41358.3	40932.9	4.275	822.5	23	714.5	9	6786.5	344.5	15.05	10.15	120.3	7877.5	25			122	76	114	74			5.7	2	2	1	1
95736	6.13339	4	1	1	58	3	2	3	0	0	1	0	1	0	0	1	1	1	25790.8	27333	2	137	24335.9	20427.2	16.75	1122	16	848	21	12704	1360.5	13.4	17.535	250.7	14949.5	21.5	142	92	138	90	136	94	59053.2	88	5.6	2	1	4	2
95765	-4.93649	1	1	1	51	1	1	2	0	1	1	0	1	0	0	0	1	0	34312.7	34860.2	2	138	36460.3	32545.8	1.725	22	32	75	0	923	67.5	18.1	5.72	92.8	1097.5	25.1	180	98	182	98	186	104	65007.8	114	5.7	2	2	3	2
95770	4.00348	4	1	1	50	4	3	4	0	2	1	0	0	1	0	0	0	0	14730.8	15166.6	1	144	28380.9	36282.4	9.285	589	160	695.5	8.5	2390.5	729.5	138.85	15.515	244.25	3984	39.8	114	80	120	84	116	86			9	2	2	1	2
95819	-4.36632	1	1	1	80	3	3	5	1	2	1	0	0	0	0	0	1	1	45756.6	53456.3	2	144	81012.4	103045	3.575	296.5	1.5	98	9.5	1404.5	345	10.8	7.18	65.55	1858.5	35.5	132	68	130	70	136	66	0			2	2	5	2
95822	3.72189	4	1	1	66	5	3	5	1	0	2	0	1	0	0	0	0	0	16219.7	16231.3	1	148	16400.3	34770.8	8.795	597	999.5	4809	82.5	9007.5	4450.5	138.35	15.86	140.75	19349	23.4	150	84	154	84	152	86			5.4	2	2	2	2
95824	-4.2973	1	1	1	66	2	1	1	0	2	1	0	1	1	1	0	0	2	5224.7	5666.77	2	138	3444	2996.22	1.535	234.5	1466	1937	90.5	5268.5	312	84.65	3.645	29.4	9074	31.8	110	82	116	78	120	76			6.5	1	2	4	1
95833	-2.54447	1	1	1	61	2	3	4	1	1	1	0	1	0	0	1	1	0	27305	28271.2	1	148	50330	51627.9	4.32	302.5	84.5	412.5	8	1335	764.5	12.4	9.445	127.8	2604.5	29.4	106	64	106	64	108	68			6	2	1	4	1
95838	-3.56232	1	1	1	80	1	3	4	0	2	2	0	0	1	0	0	0	2	20358.8	21498.1	1	136	38272.1	39259.1	6.625	314	63.5	418.5	69	1148.5	1426	19.55	6.17	79.1	3125.5	35.2	126	62	132	58	128	56	48645.8	165	5.7	2	2	2	2
95843	-0.926261	2	1	1	73	1	1	1	0	1	1	0	0	0	0	0	0	2	8552.05	8760.34	1	135	5324.13	4631.89	8.445	660	458	1916.5	203	0	962	79.6	7.8	103.65	3539.5	26.7	140	76	136	70	134	74			5.5	2	2	3	2
95868	2.27076	3	1	1	80	3	2	3	1	1	1	0	1	0	0	0	1	2	11203.1	11665.5	1	140	6035.33	4937.39	18.705	997	1544.5	3768	4	1164.5	1048.5	40.9	13.025	113.2	7529.5	29.3	184	36	178	76	180	74				2	2	1	1
95869	5.60172	4	1	1	66	4	1	1	0	1	1	0	0	0	0	1	1	0	16204.6	15741.7	2	137	26340.6	24888.6	12.335	1038	19.5	199	49	3	472	84	24.31	230.4	742.5	26.3	128	68	130	72					6	2	1	2	2
95891	3.44959	3	1	1	56	3	3	4	1	0	1	0	1	0	0	1	0	1	31075.2	32116.9	2	140	54431.7	53871.7	7.575	685.5	1099	3045	12	20536	851.5	17.15	18.76	150.9	25543.5	22.8							69389	106	5.6	2	1	8	1
95908	-0.96903	2	1	1	69	2	2	3	1	2	1	0	1	0	1	1	0	0	30008.2	31475.6	2	145	22385	19474.5	7.89	411	52.5	623	158	958	1195.5	142.45	6.42	103.55	2987	31.2	132	70	134	72	136	78			6	1	1	2	1
95912	-1.09998	2	1	1	50	3	3	4	1	1	2	0	0	0	0	0	1	0	113827	122050	2	139	108667	91213.7	8.525	377	27.5	2146	34	7715	1650	22.35	8.44	114.75	11572.5	27.1	114	72	116	70	112	70			5.4	2	2	3	2
95915	-1.97147	1	1	1	57	3	3	4	1	2	1	0	1	0	1	1	1	0	72730.4	76389.9	1	145	44197.5	37098.8	4.21	575	32	315.5	0	7327.5	215	20.7	10.025	86.4	7890	35.2	156	96	162	94	154	98	138592	105	5.6	1	1	6	2
95922	3.9319	4	1	0	25	3	2	3	1	1	1	0	0	0	1	0	0	0	261518	336327	1	138	236664	203304	10.905	876	1058.5	4862.5	30	6913	5964.5	55.05	12.515	201.05	18828.5	27.4			134	74	122	62	665536	98	5.1	1	2	3	2
95950	3.762	4	1	0	45	3	3	4	0	0	1	0	0	0	0	1	0	0	108711	111844	1	140	64710.7	130628	6.93	903.5	48.5	2540	169.5	0	4136.5	215.2	22.595	73.95	6894.5	22.8	104	68	100	70	104	68	206968	97	5.1	2	1	4	2
95962	-1.5591	1	1	0	32	3	3	4	1	2	1	0	1	0	0	1	0	0	68432.6	68474.1	1	140	63363.5	54431.7	7.185	260	43.5	122.5	8	450	184.5	24	11.365	146.45	808.5	57.7			140	66	140	68			5.4	2	1	3	2
95966	1.94561	3	1	1	66	3	3	5	1	2	2	0	1	0	0	0	1	2	137538	143154	2	142	86667.5	170511	6.525	1043.5	952	4556	199.5	875	2031	155.55	12.95	92.05	8613.5	32.3	118	90	120	90	120	86			6.1	2	2	1	1
95986	11.8401	4	1	0	48	4	3	4	0	2	2	0	1	0	1	1	1	1	20948.7	21154.3	2	144	39585.5	50606.5	16.255	917	233.5	4165	702	38922	1522	308.5	13.965	218.5	45544.5	32.2	120	76	116	76	112	72			6.1	1	1	3	1
95988	-1.45447	2	1	1	80	3	1	1	0	2	2	0	1	0	0	0	1	0	22053	28142.4	1	142	17037.8	33520.5	7.445	341.5	13.5	1354.5	52.5	15109.5	384	67.85	6.38	63.75	16914	35.6	174	62	176	66	176	66	96997.9	115	6.2	2	2	1	2
96001	-3.16778	1	1	1	64	3	2	3	0	2	2	1	1	0	0	0	1	2	32073.2	30942.8	2	144	16008.7	31495.8	6.13	300.5	618	2354	72.5	512.5	3328.5	25.95	7.035	70.35	6885.5	50.7	166	80	168	76	162	78			5.9	2	2	12	1
96010	2.45152	3	1	1	64	4	3	4	0	0	1	0	1	0	0	0	0	0	8624.54	9195.74	1	140	15387.2	19171.9	8.665	1347.5	157	14619	116	2129.5	911.5	87.3	8.435	108.35	17933	19.4			124	94	126	90	18664.5	84	5.5	2	2	3	2
96017	2.43554	3	1	1	64	2	3	5	1	0	1	0	0	0	1	1	0	1	21926.9	23544.2	2	138	14309	12448.6	9.035	1005.5	726	2794	28.5	9728	1258.5	32.15	16.195	128.4	14535	24.3	114	64	112	66	114	68			5.5	1	1	1	2
96025	5.82268	4	1	0	40	5	3	5	0	1	2	0	1	0	0	0	1	0	10670	11868.3	2	148	8714.74	7882.84	8.595	694.5	249	3719.5	365.5	24182	1167.5	74.05	14.57	241.4	29683.5	29.9	128	82	132	98	130	86			5.5	2	2	2	1
96041	-3.96808	1	1	1	80	4	2	3	0	0	1	0	1	1	0	0	1	2	11481.6	11682.8	2	135	19548.8	18471.3	7.695	263.5	172	593	6	1025.5	442	3.9	4.985	83.35	2238.5	21.8			190	94	186	92			6.2	2	2	2	1
96049	-3.7331	1	1	1	69	2	3	4	0	1	1	0	1	0	1	1	1	1	16147.3	17359.4	2	138	10550.3	9178.52	3.33	277.5	514	2243.5	1.5	4000	101.5	86.3	4.425	45	6860.5	29.2	166	84	174	76	170	76	46123	101	5.7	1	1	3	1
96061	4.62931	4	1	1	67	3	3	4	1	1	1	0	0	1	0	1	1	3	193418	200295	2	140	103626	84774.1	12.195	308.5	31.5	1195	67.5	26122	1211.5	50.25	15.705	207.5	28627.5	26.8	134	56	140	64	132	60			6.8	2	1	1	2
96066	9.57754	4	1	1	52	5	2	3	0	0	1	0	1	0	1	0	0	2	21276.3	20635.8	2	144	13182.7	26067.4	26.635	1122.5	156.5	7566	235.5	0.5	11524	102	16.205	279.75	19482.5	21.5	116	44	120	40	116	38			5.2	1	2	10	1
96086	-4.11029	1	1	1	65	3	2	3	1	2	1	0	1	1	1	1	0	0	100997	109029	1	138	165232	159381	10.77	469.5	50.5	493.5	1	514.5	799	13.2	3.565	39.2	1858.5	37.1	160	92	168	90	160	94	299605	158	6	1	1	1	1
96087	2.09517	3	1	1	68	2	3	5	1	0	2	0	0	0	0	1	1	0	16083.6	16386.1	2	148	29171.5	39458.9	18.48	859.5	103.5	1347.5	419.5	128.5	2687	119.45	10.85	100.65	4686	24.9	126	66	124	66	122	68			5.6	2	1	1	2
96089	-2.22749	1	1	1	76	3	3	4	1	2	1	0	1	1	0	0	1	0	36815.7	39060.2	2	139	20208.4	16532.1	7.035	636	84.5	508.5	45	4587.5	1051.5	27.35	6.46	83.75	6277	30.9			136	62	128	64			6.6	2	2	1	1
96096	0.0972969	2	1	1	52	3	3	4	0	2	1	0	0	0	1	1	0	2	22797.5	23815.6	1	145	40362.5	39947.3	9.325	295.5	2.5	77.5	17.5	9.5	311	51.9	13.695	173.1	418	34.4	118	60	116	58	118	52			5.1	1	1	3	2
96097	1.17923	3	1	1	58	3	1	2	0	1	1	0	1	0	1	1	0	2	24149.1	24993.1	2	143	42358.2	41922.5	6.325	1131	20	290.5	180	1659	300.5	87.05	14.795	111.6	2450	26.2	148	98	148	96	150	94	53997.8	99	5.2	1	1	2	2
96141	2.97451	3	1	1	60	2	3	4	1	1	1	0	0	0	0	0	1	0	14353.4	15142.8	1	134	26958	27653.2	8.81	599.5	435.5	1719.5	190.5	11474.5	1383	148.5	10.36	170.2	15203	28.8	110	48	108	58	100	56			5.3	2	2	3	2
96178	-2.09031	1	1	1	63	4	3	5	1	1	2	0	1	0	0	0	1	0	10657.1	10856.6	1	139	7257.14	5815.59	5.845	572	1398	4094	27.5	2325.5	1707.5	89	5.61	51.05	9552.5	26.3	152	92	154	92	150	98	23081.4	104	5.8	2	2	1	1
96179	-1.1039	2	1	1	64	3	2	3	1	1	1	0	1	0	0	1	0	0	204059	207853	2	135	165482	135378	6.64	621	277.5	935.5	43.5	2089	789	57	10.3	101.25	4134.5	28.6	154	98	154	88	158	84			5.4	2	1	2	2
96189	12.2773	4	1	1	50	5	2	3	1	2	1	0	1	1	0	1	1	0	184070	183186	2	140	105988	88964.5	26.065	957.5	1286.5	5112	113	16314.5	2971	155.65	30.19	234.6	25797	43.7	118	78	116	80					6	2	1	1	1
96205	-1.87167	1	1	1	52	4	2	3	1	1	2	0	0	0	0	0	1	0	23805.6	23999.9	1	146	17941	35476.4	8.9	454.5	50	2581.5	43	976.5	3117.5	36.15	5.055	112.85	6768.5	26.1	136	82	134	82	128	78	56456.5	117	6.2	2	2	1	2
96217	5.6961	4	1	1	71	3	3	4	1	2	1	0	0	0	0	0	1	2	71682.7	74373.2	1	145	112712	143365	8.47	886.5	626.5	2070	7	15.5	1351.5	75.35	12.5	380.85	4070.5	34	120	52	118	54	112	60			5.3	2	2	1	2
96221	2.79465	3	1	1	66	3	3	5	1	2	1	0	1	0	0	0	0	2	141194	151442	2	136	91685.3	180383	10.25	628	41.5	514.5	188.5	1590.5	656	228.1	12.495	138.7	2991	34.3	148	76	144	70	146	76			5.9	2	2	1	1
96223	-2.74936	1	1	1	70	4	3	5	0	0	1	0	1	1	0	0	0	1	11707.8	11860.4	2	145	6775.13	5429.33	4.785	313	531.5	1890	129.5	6307.5	562	38.5	8.705	61.15	9420.5	19.7							28326.3	83	4.9	2	2	3	1
96230	1.9507	3	1	1	60	3	2	3	1	2	2	0	1	0	0	0	1	0	88077.3	84377.4	1	140	43653.9	35712.5	7.05	650.5	95	669	27	2557.5	713	16.6	21.12	181.7	4061.5	39.3	120	76	124	78	128	78			5.3	2	2	5	1
96242	-2.56155	1	1	1	64	4	1	1	0	0	1	0	1	0	0	0	0	0	9821.05	11329.7	2	146	6471.96	5186.38	6.95	381.5	6	86	19.5	18	447	69.3	7.48	87.5	576.5	23.7	188	104	192	112	188	96				2	2	5	2
96265	0.049892	2	1	1	66	4	1	2	0	1	1	0	1	1	1	1	1	1	7297.45	7365.41	1	147	12324.5	15355.9	7.815	765	46	229.5	67.5	1113	992	108.7	8.46	126.6	2448	26.4	158	74	162	80	168	84	17590.8	97	6.2	1	1	4	1
96276	-0.652319	2	1	0	49	4	3	4	0	2	2	0	1	1	0	1	1	0	29089.5	29891.7	1	139	19095.6	15701	8.45	411.5	23.5	507.5	19.5	4963.5	521	18.4	10.33	151.7	6035	38.3	126	84	118	84	118	84	66298.3	212	10.3	2	1	2	1
96282	-2.04726	1	1	0	49	3	3	4	0	2	1	0	1	0	0	0	0	1	140978	158660	1	146	268897	350933	4.62	138.5	26.5	248	4	493	290.5	83.4	12.465	97.95	1062	35.8	140	96	146	96	144	98			6.2	2	2	1	1
96301	-5.05104	1	1	1	54	4	3	5	1	1	2	0	1	1	0	0	0	0	28894.3	30074.4	1	143	56277.6	54560.3	1.9	274	54.5	477.5	0	0	946.5	11.25	5.21	65.25	1478.5	27.7			122	76	124	78	76180	143	5.7	2	2	3	1
96302	-0.407808	2	1	1	72	3	3	4	0	1	1	0	1	0	0	1	1	0	38678.5	39213.5	1	145	59427.5	57323.4	12.355	341.5	1.5	204	7	1709	488.5	16.25	12.225	147.65	2410	28.2	144	56	142	56	142	62			5.4	2	1	3	1
96317	8.09236	4	1	1	68	4	3	5	1	2	1	0	1	0	1	1	0	0	8340.99	8852.89	1	147	14813.5	13997	34.93	1004.5	139	2908.5	53	2559.5	3731	185.4	16.44	148.3	9391	39	124	64	120	62	118	60	18821.5	106	6	1	1	2	1
96335	0.994428	3	1	1	80	3	3	4	1	2	1	0	1	1	0	1	1	2	20412.1	23778.1	2	146	18931	15487.1	14.15	785.5	275.5	1560.5	29.5	6663	805.5	57.7	10.04	109.35	9334	32.6	126	64	128	68	124	64	50646.2	127	6.4	2	1	1	1
96340	1.96006	3	1	0	49	3	3	4	1	2	1	0	0	1	0	1	0	0	73489.2	73026.2	1	142	49442	99806.1	7.235	1157	174.5	3694	141.5	10971.5	1742.5	47.85	12.72	109.15	16724	30.2	102	78	106	76	106	80			9.8	2	1	2	2
96348	-2.422	1	1	1	54	5	1	2	0	0	1	0	0	0	0	0	0	0	20017	21123.5	2	139	12221.6	24671.1	3.115	159	2	68.5	43	0	519.5	1.85	12.055	153.2	633	20.4			80	56	80	56	44459	87	5.4	2	2	4	2
96352	5.28108	4	1	1	67	4	3	5	1	1	2	0	1	1	0	0	1	0	11218	11172.1	2	142	18694.3	23292.4	9.095	262	45	1399	69.5	27425.5	982	98.45	19.415	191.7	29921	28.1	140	70	138	74	132	74	26682.5	95	5.9	2	2	2	1
96357	-3.08117	1	1	1	69	4	3	5	0	0	1	0	1	0	0	0	1	0	5806.53	6162.88	1	144	10312.3	12848.8	6.825	76.5	20.5	124	9	516	226	34.15	7.745	116.3	895.5	23.8	162	86	168	94	148	90	12291.3	96	5.8	2	2	2	2
96373	-5.19603	1	1	1	53	4	3	4	0	2	1	0	0	0	1	1	0	1	25735	26345.2	2	145	19694.2	38943.2	2.46	167	27.5	80	4.5	342	197.5	11.75	5.555	66.45	651.5	34.7	128	76	128	76	128	84			6.1	1	1	3	2
96431	15.4474	4	1	0	47	1	1	2	1	2	2	0	1	1	1	1	1	0	33211.4	33544.4	2	136	35084.1	31317.4	19.225	2132	8167.5	19545	169.5	1785.5	4163.5	240.15	29.49	220.1	33831	38.8	124	88	124	86	120	84			8.8	1	1	4	1
96462	-2.44392	1	1	1	65	4	2	3	0	0	1	0	1	0	0	0	0	2	14020.9	15115.1	1	146	25292.1	23897.9	5.035	419.5	86.5	305	14	2811.5	552.5	17.65	8.77	110.7	3769.5	23.9	136	92	144	86	138	90			5	2	2	2	1
96475	-1.72128	1	1	1	51	4	2	3	0	2	1	0	1	1	0	0	1	0	15348.9	15091.7	2	145	28240.8	27379	9.695	267.5	3.5	199	28	847	562.5	54.9	9.44	109.5	1640	33.7	130	88	136	84	138	88			5.7	2	2	1	1
96488	5.29249	4	1	1	62	2	3	4	0	1	2	0	1	0	1	1	0	0	14711.2	15577.5	2	148	27732	37511.8	5.23	805	46	517	918.5	1	1811.5	347.6	18.36	142.2	3294	29.2	148	80	142	84	148	78			5.4	1	1	1	2
96501	-1.00105	2	1	1	50	2	1	2	0	2	1	0	1	1	0	1	1	1	23211.9	23423.4	2	137	18629.4	16629.3	7.47	730.5	20.5	404	27	2681	1385	14.5	9.485	125	4517.5	42.4	138	92	138	90	144	90	53419	236	8.8	2	1	2	1
96515	12.6809	4	1	1	69	4	3	4	0	0	1	0	1	0	0	0	0	0	7147.27	7620.63	2	145	12751.6	12048.7	22.52	1948	32.5	20052	64.5	73	42654.5	108.95	9.25	192.9	62876.5	19.9			158	84	152	84	18028.3	93	5.8	2	2	2	2
96555	-0.375673	2	1	0	46	4	2	3	1	1	2	0	0	1	0	0	1	0	22668.4	25001.9	2	147	18690	15367.5	7.005	293	46	1853	77	13976	893	142	6	78.8	16845	25.2	114	76	110	74	116	74			16.2	2	2	2	2
96585	4.43849	4	1	1	62	1	1	1	1	1	2	0	0	1	1	1	0	0	10013.4	10685.5	1	148	7599.36	6611.3	23.17	614	42.5	732	27	7019.5	988.5	36.25	18.715	177.85	8809.5	25.2	126	82	120	72	136	78	22094.9	115	5.6	1	1	1	2
96593	1.32414	3	1	0	30	3	3	4	1	0	1	0	1	0	1	1	1	0	129044	133676	2	143	94064.2	194329	6.82	624	59	1005	43	8939	1178	29.2	14.47	166.55	11224	24.6	120	74	120	78	116	84	287187	118	5.2	1	1	2	1
96599	1.25255	3	1	1	72	3	3	4	0	2	2	0	1	1	0	0	0	0	17916.8	19280.5	1	140	29219.3	28184.7	7.65	291	331.5	1158.5	969	0	2819.5	294.3	9.145	84.9	5278.5	32.3	130	68	124	66	130	68	58319	163	6.2	2	2	5	1
96603	4.95829	4	1	1	60	3	3	4	1	2	2	0	1	1	1	1	1	0	98743.9	99434.2	2	140	60198.9	49247.6	10.2	773	186	2517.5	19	9773.5	1898	19.35	16.61	284.05	14394	40.3	176	96	156	94	154	94			8.4	1	1	1	1
96633	-1.6125	1	1	1	65	4	1	2	0	1	1	0	1	0	0	1	0	2	7016.85	7153.48	2	148	4086.34	3274.64	5.77	148.5	12.5	348	96.5	2702.5	769.5	63.15	9.77	135.15	3929	27.6	176	90	174	80	170	82	15208.5	92	5.3	2	1	3	1
96634	-1.90869	1	1	1	59	1	1	1	0	0	1	0	1	1	0	0	1	0	28776.7	29147.8	2	143	19810.6	17683.7	5.48	328	744.5	2550	124	2252	1428	95.4	7.325	83.4	7098.5	22.2			120	72	132	76	66473.9	132	6.4	2	2	2	1
96652	-1.00827	2	1	1	63	2	1	2	1	2	1	0	0	0	1	1	1	0	15206.9	15989.6	2	137	11371.6	9893.08	6.255	355	6.5	467	55	9023.5	832.5	54.2	8.305	123.7	10384.5	33.5	126	64	114	68	124	66			5	1	1	3	2
96688	1.40266	3	1	1	58	4	3	4	1	2	2	0	1	1	0	1	1	0	21969.9	22695	1	135	42468.6	54292.4	6.81	697.5	67	1099	42	664	2486.5	104.1	15.81	134.6	4358.5	33.2	154	88	150	92	142	88			6.7	2	1	2	1
96720	2.67576	3	1	1	80	3	3	4	1	2	1	0	0	0	0	1	1	0	20113.6	22546.8	1	142	34169.4	32959.6	7.175	639.5	233.5	1879	152.5	13284	1828.5	164.85	12.965	112.85	17377.5	35	126	78	128	76	116	72	62802	114	6	2	1	1	2
96732	2.63318	3	1	1	57	3	3	4	1	2	1	0	1	1	0	1	1	0	143281	149820	1	145	101435	204761	4.64	1192	1	278	3.5	1	92.5	40.65	22.07	169.95	376	34	94	70	94	66	96	70			7	2	1	1	1
96736	2.72654	3	1	1	72	4	3	4	1	2	1	0	1	1	1	1	1	0	8640.45	9436.48	1	147	15790	14919.7	22.095	703.5	17	2723	304.5	11634.5	715	76.45	9.38	108	15394	30			124	80	132	68			6.5	1	1	2	1
96753	-1.72326	1	1	1	78	4	1	1	1	0	2	0	0	0	0	0	1	0	7062.38	7016.44	1	137	11740.6	11093.4	12.17	571.5	17	95	24.5	342	194	52.8	9.225	66.5	672.5	24.7	104	44	108	40	112	40			5.3	2	2	1	2
96804	-2.76476	1	1	1	67	4	3	4	0	2	2	0	1	0	0	1	1	0	7242.8	7973.29	1	141	13341.7	16623.2	5.23	290	911.5	2902.5	1	1062	449.5	48.9	9.205	70.8	5326.5	41.1	126	76	124	80	122	80			6.4	2	1	1	1
96840	1.23966	3	1	1	67	5	3	5	1	1	2	0	0	0	1	0	1	2	14450.6	14461	1	148	11111	9795.28	4.66	118.5	104.5	418	0.5	1818	308	25.45	16.09	270.85	2649	28.4	118	70	118	68	120	76			6.1	1	2	1	2
96863	3.45811	3	1	1	56	3	3	5	1	2	2	0	1	0	1	1	1	1	118927	121356	1	142	205674	268422	9.04	479.5	528.5	2539	56	4540.5	3162	81.85	21.65	173.2	10826	30.9	104	74	106	76	98	80			5.5	1	1	4	1
96878	2.54636	3	1	1	80	3	3	4	0	2	2	0	1	0	0	0	1	1	19601.5	22855.8	2	141	11824.8	9673.63	9.065	1094	467	2392.5	100	4548	870	118.05	15.13	107.05	8377.5	31.2	106	54	106	52	104	50	70789.2	110	5.5	2	2	1	1
96906	3.67788	4	1	1	74	3	3	4	1	2	2	0	1	0	0	0	1	2	52784.5	54765.7	1	140	82996.8	105569	10.775	996.5	369.5	1605.5	374.5	529	2919	149.45	13.255	174.35	5797.5	31.7	144	80	150	78	144	80			5.4	2	2	1	1
96926	6.48243	4	1	1	59	3	3	5	1	0	2	0	0	0	1	1	1	1	113380	117015	1	141	198316	258819	18.25	886.5	106.5	3815	154	8448.5	2245.5	162.2	18.025	171.55	14769.5	22.4	104	58	106	62	108	68	235143	108	5.4	1	1	3	2
96928	-2.90737	1	1	1	71	4	1	2	0	0	2	0	1	1	0	0	1	2	10618.2	10146.7	1	139	16978.4	16042.6	8.2	396.5	23	123	15.5	178	272.5	25.65	8.665	78.8	612	23.7	150	74	154	76	152	70			7	2	2	1	1
96930	-0.208375	2	1	1	70	3	3	5	0	0	1	0	1	0	0	1	1	0	110957	122014	1	146	184911	178364	6.58	941	1035	4164	80	2288.5	2331	81.15	9.665	68.4	9898.5	22.8	156	72	160	66	164	72			5.5	2	1	1	2
96956	-2.46725	1	1	1	70	3	1	2	1	1	1	0	1	0	0	0	1	2	5403.31	7443.94	2	139	5926.49	4848.35	4.16	521	8.5	132.5	36	2102	351.5	40.35	8.225	99.9	2630.5	27.9	150	56	144	56						2	2	1	2
96965	1.44645	3	1	1	52	2	3	5	0	2	2	0	1	0	0	0	1	1	56042.9	60916.4	2	137	41402.6	36957.5	6.31	845	44	566	116.5	4027.5	1108	177.05	9.44	123.15	5862	30.6	104	74	106	74	102	76			5.5	2	2	1	1
96976	3.36077	3	1	1	63	3	2	3	1	1	2	0	1	0	0	0	1	0	88077.3	84406.4	1	140	51100.9	41804.6	9.805	666.5	37	1313	363	12601.5	696	181.55	10.25	153.65	15010.5	25.2	144	74	144	76	142	70	251817	119	6.2	2	2	4	1
96978	-2.90988	1	1	1	60	4	3	4	0	1	1	0	1	0	0	0	0	0	5885.46	6006.8	2	140	3431.32	2749.73	3.94	117.5	25	1158	11.5	2700	91	97.8	7.145	83.55	3985.5	25.8	132	70	130	70	130	72	12770.6	97	5.9	2	2	3	1
97018	15.7744	4	1	0	27	4	2	3	0	0	1	0	0	0	0	0	0	0	21302.7	20694.6	1	144	13740.2	27805.9	77.755	438	162	2139.5	55	8554.5	1994	35.5	23.78	315.35	12905	23.1	112	66	110	72	116	68			5.8	2	2	1	2
97021	3.46383	3	1	0	27	3	2	3	0	1	1	0	0	0	1	1	0	0	48692.8	52033.5	2	139	36614.5	75642.4	7.115	1338	32	483	51.5	3228.5	1065.5	53.25	18.985	173.4	4860.5	26.8					112	76			5.4	1	1	6	2
97046	-1.35116	2	1	1	61	4	3	4	0	1	1	0	1	0	0	0	1	0	9037.52	9407.69	1	139	5374.03	10356.9	6.685	525.5	1	287	9.5	6648	199	15.2	12.015	95.35	7144.5	29.9	140	88	142	86	140	86	23664.6	107	6.3	2	2	2	1
97049	7.92655	4	1	1	52	5	3	5	1	1	1	0	1	0	0	0	1	0	13354	13595.9	2	138	9983.33	9030.33	11.765	2493	673	24484	13.5	16559.5	1091.5	77	9.64	98.15	42821.5	26.8	108	80	110	76	116	78			5.4	2	2	2	1
97059	1.31235	3	1	0	44	4	3	4	0	2	1	0	0	0	1	1	0	0	30148.7	31096.4	1	139	19865.2	16333.7	6.195	160.5	50.5	685.5	340.5	1185	944.5	195.8	11.405	175.65	3206	36.3	100	64	104	64	100	66	87648.9	91	4.6	1	1	1	2
97105	1.07632	3	1	1	56	5	3	5	1	1	2	0	1	0	1	1	1	0	202115	208401	2	141	353198	349565	10.2	530.5	116	1030	91.5	7063.5	1668.5	71.6	14.335	116.35	9969.5	28.8	104	76	102	74	100	76			5.4	1	1	4	1
97108	-2.26559	1	1	1	51	5	3	5	1	2	1	0	1	0	0	0	1	0	8108.83	8443.22	1	143	7254.87	6562.33	5.595	523	1014.5	3663	347	1114.5	2014	65.4	5.135	79	8153	30.7	140	92	136	86	138	82	21821.6	119	6	2	2	3	1
97115	-4.46836	1	1	1	65	1	2	3	0	2	1	0	1	1	0	0	1	0	14183.4	15506.8	2	148	27606.1	28318	6.005	141	21	240.5	93.5	543	666.5	71.5	4.205	45.15	1564.5	30	154	74	154	62	154	60	35364.6	117	6	2	2	2	1
97118	4.30586	4	1	1	72	3	1	2	1	2	1	0	1	0	1	1	1	2	102774	110616	1	146	167638	161702	13.78	497.5	25	1676.5	93	19093	1342.5	66.75	16.09	178.95	22230	36.4	150	82	142	68	142	72			6	1	1	3	1
97139	3.85348	4	1	0	29	1	1	2	0	0	1	0	0	0	0	0	0	0	18443.8	19228	2	135	39786.3	42855.6	12.155	467.5	39	669	66.5	10751	697.5	56.25	16.875	228.45	12223	23.2	114	76	104	68	104	74			5.2	2	2	3	2
97150	-2.34842	1	1	1	58	4	2	3	0	1	1	0	0	0	0	1	0	0	14866	14644.9	1	147	9355.55	18499.6	6.105	429	10	267	17	5050	645.5	4.8	7.72	113.35	5989.5	28	140	72	136	70	134	78			5.7	2	1	2	2
97164	-2.58894	1	1	1	62	3	2	3	0	0	1	0	1	0	0	0	0	3	28995.3	29018.7	2	143	43977.5	55937.6	6.05	275.5	108.5	547.5	8	7335	203	60.05	8.14	61	8202	15.1	166	96	162	98	162	102			5.4	2	2	2	2
97189	-4.04549	1	1	1	71	4	2	3	1	2	1	0	1	1	0	0	1	2	12744.5	12804.3	2	147	7314.3	5861.4	4.715	323	0.5	69.5	0.5	1	15.5	3.8	9.2	67	87	37.1	108	58	106	56	104	58			6	2	2	3	1
97200	1.09106	3	1	1	56	4	3	4	0	0	1	0	1	0	1	1	0	0	14621.5	14968.2	1	145	28009.5	27154.9	6.135	396.5	128.5	2765	358	17760	2331.5	106.75	10.2	98.9	23343	22.2					148	96			5.8	1	1	2	2
97201	2.51362	3	1	1	60	4	2	3	0	0	1	0	0	0	0	1	0	0	15651.9	16873.4	2	144	28234.2	26677.9	11.565	708	1422	2981	48	0	2085	34.5	14.23	209.85	6536	21.3	104	46	104	48	102	44	39917.7	95	4.8	2	1	2	2
97256	-2.38395	1	1	1	57	3	3	4	0	0	1	0	1	0	1	0	1	0	24865.3	25910.6	2	143	43913.2	43461.5	10.875	340	121	444.5	37	259	604.5	12.65	10.035	84.15	1466	21.7	146	76	144	88	150	88			6	1	2	2	1
97259	-1.56933	1	1	1	57	4	2	3	0	0	2	0	1	0	0	0	1	1	26545.8	26035.7	2	144	19462.9	38485.7	13.705	210.5	236	1146	54.5	5406.5	1383.5	97.75	4.485	72.1	8226.5	24.5	154	72	156	66	152	74			5.5	2	2	4	2
97307	-1.24453	2	1	1	63	3	2	3	0	2	2	0	1	1	0	1	1	0	16684.6	16512.7	1	143	25024.9	31830.6	3.98	365	23.5	522.5	13.5	2875.5	562	96.6	9.55	121	3997	41.9	140	52	140	56	138	48			9.3	2	1	2	1
97320	-1.8473	1	1	1	65	4	3	4	1	0	1	0	1	0	0	0	0	0	10393.7	10835.1	1	139	9524.63	7632.67	5.695	439	155	692.5	31	1	1413.5	34.1	7.26	145.85	2293	17.7	116	68	116	74	110	66	23035.7	92	5.5	2	2	3	1
97327	-2.27501	1	1	1	76	4	3	5	1	1	1	0	1	0	0	1	1	1	10043.7	10448.8	1	148	17483.9	21784.3	3.31	448	744.5	2201.5	8.5	257.5	1284	118.95	6.705	70.7	4496	28.3	100	54	98	58	96	50			5.3	2	1	2	1
97337	-2.29673	1	1	1	71	4	3	5	0	2	1	0	1	0	0	0	0	1	7519.83	7953.5	1	144	13308.6	16582	4.865	439	1102	2978.5	96	257.5	980	75.6	7.685	76.05	5414	30.7	116	78	122	80	118	78			5.8	2	2	1	1
97361	4.96442	4	1	1	54	5	3	4	1	2	2	0	0	0	1	1	1	0	12661.2	13971.8	2	135	8925.53	7338.85	11.435	1304.5	1319	6238	208.5	12580	1598	123.15	12.065	140.35	21943.5	31.5	144	88	138	88	134	90	32866.8	111	5.6	1	1	2	2
97374	0.741851	2	1	1	65	3	2	3	1	2	1	0	1	0	1	1	1	0	66419	64559.6	2	142	51399.2	42048.7	6.705	730.5	32.5	1005.5	37.5	0	1659	47.05	15.865	147.6	2734.5	43.3	150	72	154	74	154	70			5.6	1	1	1	1
97375	1.90995	3	1	1	71	5	2	3	0	2	1	0	0	1	0	0	1	1	19486.1	21401.8	2	145	17039.1	13939.3	7.505	701	807.5	3694	76.5	18102.5	1533	102.3	10.485	93.45	24213.5	37.3	118	58	114	60	122	56	53947	120	7.3	2	2	2	2
97381	1.38888	3	1	1	69	4	2	3	1	2	1	0	1	0	0	0	1	0	10707.9	11076.2	1	141	6327.16	5070.34	9.76	1220	16	159.5	15.5	0	645.5	8.2	14.955	152.65	836.5	40	126	74	120	78	130	80	0	93	5.8	2	2	3	1
97383	-1.39276	2	1	1	54	3	3	5	0	1	2	0	0	0	0	0	1	0	134586	142824	1	141	82634.6	69362.3	8.285	574.5	494	1479.5	14	5474	694	22.3	9.2	91.75	8155.5	26.2	114	68	112	66	114	66	283080	120	5.4	2	2	2	2
97384	7.0425	4	1	0	31	1	3	4	0	1	1	0	1	0	1	1	1	0	95152.4	114702	2	135	94814.2	86616.3	8.92	913	1665	6322.5	151.5	7990.5	3365	159.2	21.975	204.45	19494.5	26.5	134	90	134	92	132	90			5.5	1	1	4	2
97407	0.92254	3	1	1	55	4	3	4	1	2	1	0	1	0	0	1	1	0	23406.4	23780.5	1	136	44499.9	56889.1	6.92	263	55.5	818.5	108.5	554.5	1285.5	162.15	11.695	162.5	2822.5	40.8	150	98	144	98	140	98			6	2	1	3	1
97408	2.08302	3	1	1	67	3	2	3	0	2	1	0	1	0	0	1	1	2	18668.2	24065.8	1	142	19160	37695.6	9.785	1086	97	1641	30	9967.5	556.5	41.95	12.615	135.4	12292	35.3	144	72	134	70	126	72			5.8	2	1	1	1
97441	1.57893	3	1	1	61	4	2	3	0	0	1	0	1	0	1	1	0	0	10177.5	10761.1	2	145	9459.6	7580.56	6.735	923.5	26	2431	63	514.5	976	65.95	18.975	119	4010.5	23.8	156	100	162	94	156	96	22878.5	96	5.6	1	1	1	1
97473	3.00056	3	1	1	53	5	3	5	1	0	2	0	0	0	0	0	0	0	15352	15569.1	1	136	13377.8	12100.7	14.315	790.5	150.5	4308.5	31	1029	3065.5	101.6	14.505	142.35	8584.5	21.1	136	84	132	84	128	86			5.7	2	2	1	2
97506	0.219945	2	1	1	69	5	3	4	1	1	1	0	1	1	0	0	0	0	11983	12132.3	1	139	23334.6	31984.6	15.89	343.5	567.5	1478.5	14.5	1755	662	24.1	12.305	135.7	4477.5	27.8	154	72	162	60	170	62	29181.3	175	6.5	2	2	1	1
97513	1.38714	3	1	1	54	4	2	3	0	2	1	0	0	0	0	0	0	2	31824.8	31821.5	2	147	59546.8	76125.2	6.57	641.5	109	1438	274	8807	4231	206.9	8.215	78.7	14859	35.6	102	60	106	72	104	68			5.4	2	2	1	2
97521	2.34813	3	1	1	53	1	2	3	1	2	1	0	0	0	0	1	0	1	46964.7	53383.7	2	136	42457.7	37899.3	18.42	726	314	2522.5	31	53	3092.5	89.45	12.335	129.25	6013	47.5					128	70			6.1	2	1	2	2
97523	6.98124	4	1	1	80	3	3	4	0	1	1	0	1	0	0	1	1	2	7297.15	8508.61	1	145	12894.7	16401.5	24.255	1136.5	25	1183.5	112	0	1986	67	21.66	226.35	3306.5	28.3	106	48	104	42	104	48			5.7	2	1	1	1
97554	-1.08394	2	1	0	49	3	1	2	0	1	1	0	1	0	0	0	1	0	26928.2	26389.6	1	140	23495.9	19722.2	5.02	349.5	11	331	28	0	289	144.6	7.585	126.35	659	25.4	124	88	116	84	126	88			5.5	2	2	3	1
97560	-2.777	1	1	1	55	1	3	4	1	1	2	0	0	0	0	1	1	0	51083.1	54358.9	2	135	36945.6	32979	5.145	158.5	79	621	13.5	656	358	25.75	8.125	133.35	1727.5	26.5	112	80	108	80	104	78	101369	110	5.2	2	1	2	2
97572	2.34474	3	1	1	50	3	2	3	0	1	2	0	0	0	1	1	0	0	83855	89966.6	1	135	52052.7	43692.3	8.045	1157	547	2225	192.5	1114.5	697	128.8	13.865	122.05	4776	29.1	110	80	104	76	116	80	180790	102	5.8	1	1	2	2
97591	-0.829485	2	1	0	29	3	3	4	1	0	1	1	0	0	1	1	0	0	132403	149278	2	142	262945	351201	4.795	291	12.5	664	62	6846	401	40.05	14.01	120.65	7985.5	24.3	118	86	120	88	118	84			4.9	1	1	12	2
97608	3.74988	4	1	1	79	5	3	5	1	0	1	0	1	1	0	0	1	1	15543	17245.3	2	134	11323.3	9982.41	5.48	1123	1213.5	6829.5	198	248	1744	181.8	14.62	141.15	10233	24.2	136	68	138	66	138	64			6	2	2	1	1
97611	3.80255	4	1	1	68	5	3	4	0	0	1	0	1	1	0	1	1	1	8073.23	8607.92	2	145	14403.6	13609.7	7.815	654	45	3260.5	289	21715.5	766	137.75	11.77	146.7	26076	24.9			138	56	138	54			8.3	2	1	1	1
97618	3.59149	3	1	1	64	1	3	5	1	1	1	0	1	0	0	0	1	0	31453.9	32591.1	1	148	23178.3	48494.3	12.19	571	497	2495	140.5	13611.5	1495.5	199.9	10.565	123.6	18239.5	29.9					158	88	92316.1	102	5.3	2	2	2	2
97642	1.35515	3	1	1	74	3	2	3	1	2	1	0	1	0	1	1	1	2	9068.12	9214.28	1	140	7335.96	14432.9	8.49	710	306.5	969.5	4	5285.5	468.5	65.85	14.46	143.7	7034	34.9			170	72	174	70	27871.1	96	5.9	1	1	1	1
97659	1.78695	3	1	0	46	2	2	3	0	1	1	0	1	0	0	0	1	0	72809.5	76374	2	145	79879.6	71303.5	9.085	460.5	910.5	3383	22	21137	998.5	52.4	9.445	135.45	26451	27.9	132	94	138	96	132	96	144663	105	5.6	2	2	3	1
97662	5.7496	4	1	1	73	3	3	5	0	1	2	0	1	0	0	0	0	0	19626.9	21744.9	2	143	17312.2	14162.8	10.44	1731.5	1838.5	3547.5	80	2832	1388	117.1	20.525	135.8	9686	26.1	138	72	142	68	140	66	59382.9	107	5.5	2	2	1	1
97668	1.80353	3	1	1	77	3	3	4	0	2	1	0	1	1	0	0	1	2	11023.8	11695.9	2	137	6051.03	4950.24	7.965	891	670	1763	47	8828	926	66.2	13.935	125.85	12234	56	150	52	144	60	140	46			5.6	2	2	1	1
97728	2.70215	3	1	1	79	3	1	2	0	0	1	0	1	0	0	0	1	0	7879.69	8607.17	2	141	13044.1	12582.2	5.215	1173	2	47	6.5	0	540	22.8	26.05	145.15	595.5	21.7	174	76	172	74	174	70	27990.9	85	5.2	2	2	1	2
97745	0.892799	3	1	1	66	3	3	5	1	0	2	0	1	0	0	1	0	0	133256	139755	2	136	211797	269397	23.395	575	16.5	3285	33	1351.5	3377.5	93.25	6.505	73.85	8063.5	23.3	154	74	152	70	146	68			6.4	2	1	1	2
97750	2.80961	3	1	1	67	4	2	3	1	1	1	0	1	1	0	0	1	0	7572.73	8096.81	1	147	13548.4	16880.8	7.1	1389.5	225.5	11619	24	1025.5	6135	63.45	10.78	122.8	19029	28.5	126	74	118	72	116	74			6.9	2	2	1	1
97753	-0.381861	2	1	1	62	3	3	5	1	2	2	0	0	0	1	1	0	0	150296	165542	2	141	250878	319106	9.66	466	2	1279	8	0	1301	20.9	17.36	101.7	2590	39.4	134	82	134	84	138	80			5.3	1	1	2	2
97787	-1.10849	2	1	1	52	5	3	4	0	0	1	0	0	0	0	1	0	0	19398.3	20562.3	1	145	44227.5	47170.3	10.56	346	8	79	89	0	463.5	54.55	9.34	133.5	639.5	23.4	116	78	116	74	114	78	46768.6	84	5.9	2	1	1	2
97801	5.08549	4	1	1	80	3	3	5	1	1	1	0	0	0	0	1	0	1	30205.4	34730.6	1	144	52633.8	50770.2	27.91	1120.5	1695	4557	38	2303.5	1773.5	64	14.965	127.05	10367	25.3	134	70	130	66	134	70	95437.9	102	5.4	2	1	1	2
97802	2.45418	3	1	1	71	3	2	3	1	2	2	0	1	1	0	0	1	1	31146.9	41377.7	2	139	62707.4	60487.1	12.93	916	1118.5	3631	175	9578	800	56.75	10.925	138.35	15302.5	34.4	126	60	124	58	122	62	110542	206	7.7	2	2	1	1
97840	-1.49885	2	1	0	32	5	3	5	1	1	2	0	1	0	1	0	1	0	26977.5	31755.9	2	138	28359.5	26253	6.37	502.5	237	1105	433.5	10957	385	24	8.205	88.05	13117.5	25.5	116	84	114	84	122	78			5.5	1	2	1	1
97859	-1.32063	2	1	1	60	5	3	5	0	0	1	0	0	1	0	0	1	0	11367.9	11634.4	2	141	7639.12	6734.51	6.555	634	121	4845.5	23.5	243	4567	34.3	6.305	111.2	9800	22.2	110	72	110	72	106	70	24780.6	145	5.8	2	2	1	2
97895	-0.525541	2	1	1	63	3	3	5	0	0	2	0	1	1	0	0	1	0	217513	239578	1	143	145044	118658	4.715	291.5	273	593.5	13.5	391	409.5	34.05	14.795	170.35	1680.5	23.1	126	82	124	82	122	78			7.3	2	2	1	1
97897	1.29182	3	1	1	58	5	2	3	0	2	2	0	1	0	0	0	1	0	21506.8	24182.2	2	134	20778.6	45200.6	6.47	473	217	2930.5	346.5	28378	661	57.4	9.225	90.9	32533	41.2	126	74	128	78	122	78	57037.6	99	5.6	2	2	2	1
97899	-3.43081	1	1	0	29	4	3	4	1	2	2	0	1	0	0	0	1	0	33547	33502.5	2	144	65158	64648.9	5.895	194	327	954.5	42	1110.5	439.5	63.4	6.03	75.45	2873.5	34.8	140	62	144	64	142	64				2	2	2	1
97908	-0.226285	2	1	1	62	3	3	4	0	1	1	0	0	0	0	0	1	0	24614.3	25740.2	2	136	20493	16765	18.155	124	60.5	656.5	98.5	2641.5	1366	26.2	13.7	102.95	4823	28	124	64	126	66	122	66	77858.1	90	5.4	2	2	1	2
97956	-2.50309	1	1	1	80	3	2	3	0	1	1	0	1	0	0	1	1	1	29914.5	34713.6	2	142	27637.3	22609.5	5.135	449.5	507	1410.5	190.5	0	1633.5	108.1	4.66	76.85	3741.5	29.2	156	56	162	58	158	68			5.6	2	1	1	1
97971	4.30713	4	1	1	71	3	3	5	0	2	1	0	1	0	0	1	1	0	64915.7	70528.6	1	135	106885	135954	10.085	676	75	1884.5	197	9458	1765	263.1	12.87	124.9	13379.5	33.4			126	96	132	84			5.2	2	1	2	2
97973	0.0928533	2	1	1	64	1	1	1	0	1	2	0	1	1	1	1	1	0	10331.3	10885.6	1	148	19379.3	26213.4	5.73	468.5	105	718	459.5	7369.5	974	110.55	9.205	127.35	9626	27.9	142	76	136	74	136	76	24825.6	115	7	1	1	2	1
97977	-1.13315	2	1	0	40	4	3	4	1	2	1	0	0	0	1	1	0	0	12636.3	12855.3	1	139	8212.31	6752.41	8.315	232.5	51	695.5	204.5	3825.5	1416	168.15	5.835	79.9	6192.5	41.3	126	86	126	88	128	84				1	1	3	2
98005	7.53223	4	1	1	67	3	2	3	0	1	2	0	1	1	0	0	1	0	68033.2	71303	1	143	43167.9	35314.8	8.37	1397.5	2321.5	8588	65	14348	5062	174.2	13.61	186.75	30384.5	28.1	148	74	136	72	140	70	167171	147	7.7	2	2	2	1
98043	-3.07688	1	1	1	61	4	3	5	1	1	1	0	0	0	0	1	1	1	10311.6	11017.9	2	147	18436.2	17420	2.815	300	538	1980	15.5	6986.5	661	15.85	9.025	69.15	10181	27.2	136	82			136	80	21974.1	101	5.9	2	1	2	2
98049	10.4909	4	1	1	67	5	1	1	0	0	1	0	1	0	1	1	1	0	11162.8	12243.5	2	138	9407.21	19944.5	14.715	1067.5	699	8286.5	114	48	6437	190	24.555	300.55	15584.5	24.1	116	68	114	76	112	76	24379.3	103	5.7	1	1	1	1
98081	-2.79315	1	1	1	56	4	1	1	0	0	2	0	0	0	0	0	0	0	16994	16258.8	1	140	30424.7	38895.3	10.74	426.5	97.5	4127.5	23.5	0	510	1.85	6.48	77	4758.5	23.3	116	80	120	78	114	74	39318.2	106	5.9	2	2	1	2
98124	14.0965	4	1	0	31	3	2	3	0	0	1	1	0	0	1	1	0	0	65196.9	68275	1	143	48043.2	41271	26.71	3380	4212	11058.5	19	1	2259.5	113.7	26.125	173.8	17550	24.8	112	66	110	72	114	68			5.1	1	1	13	2
98139	3.16736	3	1	1	60	1	3	4	1	1	2	0	0	1	0	1	1	0	9418.62	9597.75	1	138	8976.25	7809.17	12.905	767.5	46.5	3324.5	387	16437	4803	91.5	10.645	113.8	24998	25.6	130	62	126	70	130	68			8	2	1	1	2
98153	2.79967	3	1	1	55	5	3	5	0	0	2	0	0	0	1	1	0	0	6322.29	6792.72	2	135	5836.67	5279.51	8.32	402	756	2223	108.5	16688.5	1118	103.15	13.05	161.2	20894	22.6	132	72	136	74	130	74			5.2	1	1	6	2
98197	-4.97526	1	1	1	69	4	3	4	1	2	1	0	1	0	0	1	1	0	16835.8	18798.4	1	141	16524.8	13242.4	3.5	332.5	466	1210	50.5	1480	449	18.2	2.86	55.7	3655.5	31.1	120	74	118	76	118	70			5.6	2	1	2	1
98209	-2.81914	1	1	1	58	3	1	2	0	1	2	0	0	0	0	1	0	2	137368	141181	1	142	239274	312272	7.865	351.5	46	278.5	82.5	257.5	720	104.7	6.04	53.75	1384.5	26.8	110	68	112	70	116	74			5.5	2	1	1	2
98223	0.872959	3	1	1	52	4	3	4	1	2	2	0	0	1	1	1	0	0	18090.3	18794.2	1	144	12006.3	23741.1	6.885	451.5	19	400	8.5	1559	1589	141.75	13.975	128.05	3575.5	35.1	142	86	136	84	136	86			6.6	1	1	2	2
98258	3.24424	3	1	1	73	3	3	5	1	1	1	0	0	0	0	0	1	1	100561	110582	1	141	167586	161652	28.57	427.5	51.5	670	51	2822.5	510.5	101.75	13.575	124.15	4105.5	28.3	132	60	124	58	128	62			5.7	2	2	3	2
98264	7.02718	4	1	1	72	3	3	5	1	2	2	0	0	1	1	1	0	0	144541	159824	1	141	242212	233636	8.68	1260	531	7900	541	35570.5	1666.5	141.65	12.94	112.2	46209	33.5	114	54	118	60	122	60			6.6	1	1	1	2
98289	-2.28186	1	1	1	71	4	2	3	0	1	1	0	1	0	0	0	0	0	13287.1	13906	2	134	9295.55	7449.1	3.855	1216	5268.5	11470	71.5	2.5	1258	23.15	2.445	13.7	18070.5	29.9	134	86	128	80					6.3	2	2	1	1
98334	5.10495	4	1	1	62	5	3	5	1	1	2	0	1	0	0	0	1	0	6146.78	5844.71	2	135	4490.75	3958.97	11.04	883	1393	6442.5	81.5	11652.5	7779.5	246.7	10.04	95.25	27349	29.3			134	82	140	90	11638	102	5.8	2	2	2	1
98341	7.07303	4	1	1	71	3	2	3	0	0	1	0	0	1	0	0	1	1	14861.1	15835.9	1	134	12607.7	24804.6	13.46	1219	162	3126	128	2380	2630	186.05	18.81	212.85	8426	19.1			124	54	122	54	47899.9	126	5.6	2	2	3	2
98360	-0.762808	2	1	1	71	3	2	3	0	1	2	0	1	1	1	0	1	3	13383.1	13956.2	1	142	21150.4	26902.4	5.255	446	71	652.5	236.5	1158	766	84.7	11.04	128.7	2884	28.5	130	66	132	64	124	64			4.8	1	2	1	1
98383	-0.923805	2	1	1	69	1	1	1	0	1	2	0	0	1	0	0	0	0	12512.3	13242.7	2	137	9418.04	19704.7	5.425	182.5	44	277	548	0	804.5	248.55	7.215	71.95	1673.5	28	126	44	132	40	118	52	42168.7	421	11.7	2	2	1	2
98433	2.87031	3	1	1	71	3	3	5	0	2	2	0	1	0	0	0	0	0	13757.6	14971.9	2	141	22689.7	28860.4	18.97	631.5	29.5	699.5	49	4619.5	645	32	17.74	153.2	6042.5	36.9	148	86	140	74	138	76	45286.4	114	5.5	2	2	5	1
98436	1.20622	3	1	0	36	4	3	5	1	1	1	0	0	0	0	1	0	0	27930.8	29318.8	1	140	22779.1	19168.3	11.385	363	115.5	1005.5	322.5	14054.5	1674.5	107.55	7.685	128.7	17172.5	28	118	50	128	42	130	40			5.8	2	1	2	2
98441	-3.35594	1	1	0	22	3	3	4	0	2	1	0	1	0	0	1	1	1	43049.9	46580.1	1	140	32777.1	28156.8	4.335	479	6.5	162	23	0	461	1.2	5.6	121.75	652.5	53.8	120	68	118	62	120	56			5	2	1	1	1
98530	0.203442	2	1	1	60	5	3	4	1	2	2	0	1	1	0	0	1	1	14863.1	15117.6	2	147	29076.3	30223.8	17.86	517.5	11.5	169	41.5	783.5	186	77.6	9.92	103.55	1191.5	33	126	76	124	68	124	72	32199.7	120	7.5	2	2	3	1
98615	-2.3739	1	1	1	60	4	3	4	0	1	1	0	1	1	0	1	1	0	9241.89	9495.77	1	139	5424.35	4346.87	5.335	287	20	339	15.5	1253	522	19.35	12.56	98.7	2149.5	29.7	128	80	134	84	128	80			8.6	2	1	3	1
98627	4.23803	4	1	1	53	5	3	4	1	0	1	0	1	0	1	1	1	0	13754.6	16456.4	1	147	14140.2	12790.4	8.6	634	114.5	1348	230.5	6978	4339	121.3	14.92	223.15	13010	24.2	126	80	124	86	128	80			5.6	1	1	1	1
98638	-0.212896	2	1	1	65	4	2	3	0	0	1	0	1	1	0	0	1	0	10281.8	10529.4	1	139	6014.81	4820.04	7.395	675.5	38	412.5	14.5	2303.5	893	11.3	13.18	144.95	3661.5	23.6			108	72	112	72	29753.7	127	7	2	2	2	1
98653	-2.2922	1	1	1	57	4	3	4	1	2	1	0	1	1	1	1	1	0	33064.1	33612.9	2	144	62898.9	60979.6	6.73	315	15	429	2.5	2346	267	29.4	9.65	104.75	3059.5	35.6	150	76	156	80	158	78			8.5	1	1	2	1
98657	1.90456	3	1	1	55	2	3	4	1	1	2	0	0	0	0	0	1	0	28988.1	29358.5	1	148	58449.7	61518.3	11.145	521	52	555	27	8012.5	855	133.05	11.04	143.1	9501.5	26.4	110	74	112	72	108	72			5.2	2	2	2	2
98669	-0.214469	2	1	1	63	3	3	4	1	2	2	0	1	1	0	0	1	0	107492	116488	2	134	92742.2	75870.6	7.825	147.5	0.5	227.5	17	7234	260	63.75	12.95	140.55	7739	35.8			148	84	140	78			5.9	2	2	1	1
98675	0.390895	2	1	1	61	5	3	5	1	0	1	0	0	1	0	1	0	2	8630.32	8588.98	1	148	5639.52	4971.7	7.545	389	715.5	2019.5	29	7912	1659.5	52.6	13.565	123.4	12335.5	22.9	126	84	124	84	126	82	18853.3	163	7	2	1	2	2
98679	-3.77993	1	1	1	65	1	1	1	0	0	1	0	1	1	1	1	1	0	9098.59	9733.48	1	147	6922.31	14483.1	5.255	340	25	411.5	136	0	497.5	25.35	7.01	74.55	1070	24	156	78	150	76	152	84	20659.4	160	6.7	1	1	1	1
98684	-0.896146	2	1	1	71	3	2	3	1	1	1	0	0	0	1	1	1	1	67017.3	68264.2	1	134	35317.5	28892.6	8.55	918	271	1378.5	41.5	3016	616	10.7	10.52	89.95	5323	27.3	114	64	110	66	112	64			5.5	1	1	1	2
98691	6.30651	4	1	1	56	2	2	3	0	1	2	0	0	0	0	0	1	1	37541.3	42753.7	1	134	34003.3	72995.4	12.67	753.5	589	1541	282.5	7674	2967	234.85	19.59	160.3	13053.5	29.1	100	70	104	72	104	72			5.7	2	2	10	2
98705	-1.68756	1	1	1	61	5	1	1	1	1	2	0	1	0	0	0	0	1	9734	10139.6	1	148	19502	20271.7	4.665	251	355.5	1398	20.5	11078	282	53.4	4.605	131.5	13134	25.6	136	64	136	60	132	58	0			2	2	2	1
98711	-4.41858	1	1	1	53	5	3	4	0	2	1	0	0	0	1	1	0	0	101075	105068	1	145	60789.9	51026.1	1.045	77.5	11.5	118.5	28.5	2050.5	117.5	8.2	9.3	84.8	2326.5	31.6	112	64	116	58	118	70			5.8	1	1	4	2
98725	-0.328966	2	1	1	68	5	3	4	0	1	2	0	0	1	0	0	1	0	6302.18	6517.18	2	148	12534.7	13029.5	8.835	119.5	55.5	255	1.5	1414	114.5	50.6	9.09	210.65	1840.5	27.3							0	107	6.6	2	2	1	2
98747	-4.04548	1	1	0	21	4	2	3	0	0	2	0	0	0	0	0	0	0	41874.7	43906.1	2	143	85391.6	84724.3	6.94	49.5	8.5	266	0	8121	361.5	76.05	2.495	42.1	8757	21.7	112	72	116	68	112	64	86857.4	84	5.8	2	2	3	2
98748	-4.39371	1	1	1	50	3	3	4	0	0	1	0	0	0	0	0	0	1	43753.1	45592.4	2	143	77269.9	76475	2.825	129	38.5	874.5	13	507.5	1687.5	34.25	6.105	74.1	3121	18.4	110	62	112	58	102	64	95959.1	93	5.1	2	2	2	2
98751	3.42467	3	1	0	42	5	2	3	1	0	2	0	0	0	0	0	0	0	23450.8	23947.9	1	138	20577.4	18613.1	8.975	1049	1006	4345	154	5598	1191.5	125.85	14	141.3	12294.5	21.1	118	76	118	76	118	76	54809.7	99	5.1	2	2	1	2
98752	0.682715	2	1	1	68	4	3	5	1	2	1	0	1	1	0	0	1	2	8811.55	9133.02	2	146	15282.2	14439.9	7.07	814	83	424	7	559.5	475.5	177.85	10.785	92.3	1549	37.9	128	74	124	66	116	58	21812.4	151	7.4	2	2	1	1
98790	-3.95398	1	1	0	44	5	3	4	0	2	1	0	0	1	1	1	0	0	33040.9	34079.4	2	142	63772	61826.1	2.34	64.5	3	62.5	4.5	0	110.5	47.1	9.915	79.05	180.5	34.3	126	82	126	84	122	80			5.7	1	1	6	2
98857	0.168913	2	1	1	58	5	3	5	1	0	1	0	0	0	0	0	0	0	10368.1	10828.6	2	138	7951.3	17296.8	7.56	516.5	459	1886	119	1221.5	1903.5	153.55	9.505	101.4	5589	24.3	134	86	134	80	142	84			6.1	2	2	1	2
98867	-0.818815	2	1	1	60	4	3	4	1	1	1	0	1	0	0	0	0	0	13815.2	15536.1	2	134	13657.1	10944.2	6.665	351	86.5	1975.5	14	1608	1681.5	79.45	12.82	98.35	5365.5	29.2			154	74	154	78			5.4	2	2	2	1
98884	2.66071	3	1	1	76	3	3	5	1	1	1	0	0	1	0	0	1	1	88931.9	90241.5	1	140	46687.8	38194.4	23.745	679.5	692	2564	12.5	1350	1659	115.6	11.125	102.2	6277.5	29	110	56	114	60	124	62			5.9	2	2	1	2
98898	-2.21439	1	1	1	80	3	3	5	0	1	1	0	1	0	0	1	1	1	44811.1	51475.2	1	141	78010	75247.9	2.36	699	23.5	1032	23	328	392.5	9.3	10.63	111.3	1799	27.5	146	74	146	74	146	76			5.9	2	1	2	1
98929	5.19073	4	1	1	62	1	3	4	1	2	1	0	1	1	1	1	1	0	16307.4	16791.4	1	148	29893.1	30663.9	14.58	724	89	3386	278.5	4764	4292.5	224.15	14.745	146.4	12810	34.9	116	60	112	58	116	60			5.9	1	1	2	1
98959	2.73957	3	1	1	75	1	1	1	1	1	1	0	1	1	0	0	1	2	12727.7	14172.4	2	141	25230.5	25881.1	10.275	821.5	63.5	357.5	28.5	0	1409	38.2	17.625	210.5	1858.5	26.7	152	74	154	74	150	56			6.8	2	2	2	1
98980	5.65303	4	1	1	54	1	2	3	1	2	1	0	0	0	1	1	0	0	48202.1	53278.9	1	136	42374.4	37825	9.71	1029	51	629.5	124	12916	1245	161.1	17.43	181	14965.5	31.6	108	68	108	72	114	72			5.4	1	1	5	2
98992	5.1111	4	1	1	56	1	3	5	0	2	1	0	0	0	1	1	1	0	39716.1	38761.3	2	144	77169.5	81221	11.58	753	225.5	1471.5	217	0	3530	208.4	12.055	240.95	5444	42.6	120	78	124	76	122	76			5.6	1	1	2	2
99042	1.378	3	1	1	63	4	2	3	0	0	1	0	0	0	1	1	0	2	11071.3	12065.9	1	138	20189.9	19077	7.62	380	62.5	512.5	15.5	0.5	966	238.85	10.225	133.5	1557	20.1	122	62	130	62	134	64			4.9	1	1	2	2
99068	-4.18576	1	1	1	76	4	3	4	0	0	1	0	1	1	1	0	1	0	9237.61	9786.37	2	142	6541.76	12607.3	6.045	176	60	358.5	92.5	609.5	708	51.15	5.33	58.4	1828.5	21.5	184	74	186	82	182	74			6.9	1	2	2	1
99169	-1.33051	2	1	1	60	4	2	3	0	0	1	0	0	0	0	1	0	3	13533.9	14814.7	2	147	24789.3	30886.6	5.11	505	4	169.5	41.5	293	349	71.65	11.535	109.95	857	23.9	122	66	114	62	118	70			5.5	2	1	3	2
99187	0.248995	2	1	0	42	3	3	4	0	2	1	0	0	0	0	0	0	0	17767.5	17905.7	1	145	30346.6	39604.9	7.125	623.5	258	2037.5	79	10569.5	1561.5	44.35	9.245	127.9	14505.5	36.8	116	90	126	88	122	90			5.5	2	2	5	2
99195	5.81781	4	1	0	43	3	2	3	0	2	1	0	0	0	1	1	0	0	227348	243429	2	134	140843	118222	10	1451.5	3660.5	9319	16.5	8532	1035.5	16	14.37	232.2	22563.5	51	130	90	134	84	126	82	482484	118	5.9	1	1	2	2
99243	-1.98941	1	1	1	80	1	1	1	0	1	2	0	0	1	0	1	1	1	12155.6	12890.9	2	141	9167.79	7975.8	7.87	377.5	30.5	241.5	64	2290	573.5	37.5	8.71	107.5	3199.5	29.1	132	64	134	62	134	62	27623	186	8.4	2	1	3	2
99256	1.7593	3	1	1	69	1	1	1	0	1	1	0	1	0	0	0	1	0	4958.26	5189.46	2	142	3153.91	2743.84	7.08	528	490	1273	123.5	1104.5	616.5	169.2	13.83	145.75	3607.5	29	130	80	134	78	124	68			5.5	2	2	1	1
99293	-1.60537	1	1	1	75	4	2	3	0	0	1	0	1	0	0	0	1	0	15730.6	16743.7	2	134	28017.2	26472.8	5.59	459.5	77	250.5	19.5	1025.5	917	24.15	11.01	128.5	2289.5	22.2	116	76	120	72	116	74	35597.6	107	5.8	2	2	1	1
99305	-1.27319	2	1	1	50	2	3	4	1	2	2	0	0	1	0	1	0	1	21072.6	20627.2	2	140	41066.6	56995.5	6.725	307	13	553.5	130.5	2039	503.5	157.6	7.35	86.35	3239.5	31.7	126	86	126	86	122	84	44200.8	294	9.1	2	1	3	2
99312	0.0169771	2	1	1	70	3	3	4	1	2	2	0	0	0	0	1	1	0	8493.54	9341.26	2	135	14156.6	18006.6	7.275	443.5	46.5	943	19.5	2064	5010.5	184.55	6.23	97.9	8083.5	32.1	130	68	126	72	130	66	28255.2	109	5.6	2	1	2	2
99394	5.66434	4	1	0	20	4	1	2	0	0	1	0	0	0	0	0	0	0	15958.1	15054.8	1	147	11696.7	23670.6	10.1	1118.5	12	782.5	31.5	10948	455	222.35	16.36	150	12229	22.7	102	60	104	60	104	62	0	78	5.4	2	2	1	2
99448	-3.90436	1	1	0	49	5	1	1	0	0	1	0	0	0	0	1	0	1	23977.6	24500.8	2	139	16588.1	13923.8	5.375	147.5	1	169	1.5	3366	79.5	4.35	6.24	96.5	3617	24.5	98	66	98	62	96	62	49234.8	99	5.4	2	1	6	2
99477	1.59292	3	1	1	63	1	1	1	0	1	1	0	1	0	0	0	1	0	10832	11284.2	1	137	6858.03	5966.36	12.075	572.5	178	4640	144.5	2635	8358	116.75	6.71	130.25	15955.5	28.5	130	74	128	74	128	76	32214.4	123	5.6	2	2	3	1
99488	-4.47544	1	1	1	57	1	2	3	1	0	2	0	0	0	1	1	1	0	36892.1	37792.2	2	143	39527	35283.2	2.375	525.5	10.5	139	19	193	342.5	19.7	6.275	52.15	704	24.8	126	62	128	64	122	70	72269.5	110	5.6	1	1	3	2
99492	-1.35666	2	1	1	80	3	3	4	0	1	1	0	1	0	0	0	1	1	47572.4	56868.9	1	146	86184.2	83132.6	6.24	695	310	1774.5	43.5	2893.5	859	26.25	9.335	104.4	5880.5	28.6	130	40	128	42	128	40			5.3	2	2	1	1
99535	4.423	4	1	1	72	1	1	2	1	1	1	0	1	1	1	1	1	0	13826.4	15162.4	2	148	9215.03	8016.9	23.425	1300.5	14.5	238.5	4.5	2431.5	198	49.4	18.085	129.6	2887	29.3	128	72	122	70	128	66	34579.2	163	7.3	1	1	2	1
99554	-0.40855	2	1	1	72	3	3	4	1	2	1	0	1	0	0	0	1	1	47315.3	51182.8	2	146	77566.9	74820.5	19.84	578.5	4.5	225.5	15	4469.5	447.5	61.8	6.955	67	5162	32.9			158	72	154	72	158524	93	5.3	2	2	1	1
99574	9.9411	4	1	1	63	3	3	5	1	2	1	0	0	0	0	1	1	0	123339	125218	1	142	189767	241376	20.55	1883.5	974	8020.5	11.5	12050	2122.5	161.9	20.605	152.5	23178.5	33.4	106	74	112	74	114	78			5.7	2	1	1	2
99589	3.33971	3	1	1	56	4	3	4	1	2	1	0	1	0	1	1	1	1	24156.9	24871.6	2	146	46541.6	59499.3	12.885	618.5	42.5	2268	120	8865	2036.5	130.5	10.595	178.7	13332	35.5	146	74	144	62	142	62				1	1	3	1
99597	3.47796	3	1	1	80	3	3	5	1	2	1	0	1	1	0	0	1	3	29046.2	30681	1	142	46496.7	59141.9	19.23	845	759	5761	61.5	618.5	967.5	243.7	9.66	69.7	8167.5	31	150	82	154	76	150	78			8.5	2	2	1	1
99621	1.36916	3	1	1	63	1	1	1	0	1	1	0	0	1	1	1	1	1	10331.3	10885.6	1	148	19379.3	26213.4	6.46	1038	2475	5988	48.5	537.5	1262.5	66.6	14.655	101.85	10311.5	26.3	128	72	126	70	126	70			8.4	1	1	1	2
99668	0.364345	2	1	1	63	4	3	4	1	1	1	0	0	0	0	0	0	0	7834.05	7965.88	1	140	13329.3	12594.6	5.68	1103	12	281	124	1480	815.5	85.35	11.68	106.25	2712.5	27.7	114	68	110	68	116	68			5.7	2	2	4	2
99674	1.13761	3	1	1	71	3	2	3	1	2	1	0	0	0	0	0	0	3	66495.6	70857	1	134	56412.9	46150.3	6.055	971	94.5	5656.5	0.5	9591	945.5	85.05	10.91	88	16288	30.3	130	72	130	68	126	72			5.4	2	2	1	2
99680	0.694481	2	1	1	62	4	2	3	0	0	1	0	1	0	0	0	0	0	9908.42	10147.1	2	146	6782.87	5435.53	9.725	342	65	1463.5	45	6587	1848.5	24.95	14.53	152.75	10009	23.8	138	80	144	84	138	82			4.9	2	2	2	1
99760	3.05001	3	1	1	67	4	3	5	1	2	1	0	1	0	0	0	0	2	7785.56	8069.6	1	147	13502.8	16824	9.52	627.5	229.5	2101	20.5	16808.5	1461	51.05	16.45	147.6	20620.5	37.5	162	58	162	50	162	54			4.8	2	2	2	1
99783	0.371548	2	1	0	35	1	3	4	1	2	1	0	0	1	1	1	1	0	76948.8	75759.8	2	136	62623.8	57209.2	7.175	305.5	39.5	444	293	3552.5	1081.5	139.65	12.645	119.45	5410.5	34.1	122	84	124	82	122	86	192716	318	9.8	1	1	2	2
99804	2.16668	3	1	1	61	3	2	3	0	1	1	0	1	0	0	1	1	0	47155.3	49680	1	142	25702.7	21026.9	10.235	482	45.5	676.5	70	3604	1327.5	134.85	14.585	154.5	5723.5	29	132	86	130	82	142	86	161561	104	5.5	2	1	2	1
99813	-3.29415	1	1	0	48	5	3	5	1	1	1	0	0	1	0	1	1	0	16632.3	16933.7	2	138	14550.3	13161.3	4.845	226.5	292	1233	14.5	8006	597	41.65	5.535	65.55	10142.5	25.8	124	76	124	72	126	76			6.6	2	1	2	2
99825	0.416502	2	1	1	67	4	3	5	1	2	1	0	1	0	0	0	1	1	4855.81	5153.81	1	147	4530.48	3630.55	10.86	594	201	3885	150.5	1740.5	7225	45.4	9.86	113.1	13202	32.5	144	84	146	80	142	80			5.9	2	2	2	1
99866	2.34546	3	1	1	61	3	3	4	1	2	1	0	1	0	0	0	1	2	21915.2	23179.7	1	136	18454.5	15097.3	7.91	1016	481	1748	21	2587	800.5	276.95	7.425	87	5637.5	47	134	76	150	76	156	80	75381.2	113	5.5	2	2	2	1
99913	1.56868	3	1	1	74	2	3	4	0	2	1	0	1	0	0	0	1	0	14122.9	14132.9	1	140	13217.7	11499.1	7.84	730	3.5	352.5	30	766	501.5	62.75	13.71	197.95	1653.5	34.8	168	90	166	92	166	92			6	2	2	4	1
99919	1.45127	3	1	1	80	4	1	2	0	0	2	0	0	1	0	0	1	2	8612.32	9790.78	1	136	8606.62	6897.01	5.2	866	58.5	858.5	11	3070.5	1582.5	32.95	17.86	155.8	5581	20.4	130	54	128	56	130	58	21935.6	107	6.3	2	2	2	2
[truncated: 46 more columns]
